# Supplementary material for: Deterministic evolution and stringent selection during preneoplasia
Source: Nature. 2023 May 31;618(7964):383–93. doi: 10.1038/s41586-023-06102-8 (PMC10247377; doi:10.1038/s41586-023-06102-8)
Supplement: Supplementary file 4 — Cell passaging information for all donors and cultures. [file 41586_2023_6102_MOESM4_ESM.xlsx]

## Sheet: Full trajectory Late
Donor	Culture	Passage	Viability	Total viable cells	Cells per well	Cells seeded	Growth_fold_change	Date	Thaw date	Days_final	Days_temp
D1	C1	0	Na	Na	Na	Na	Na	2017-02-14	Na	0	0
D1	C1	4	Na	Na	Na	Na	Na	2017-04-28	Na	73	73
D1	C1	5	0.89	1241500	20000	500000	Na	2017-05-12	Na	87	87
D1	C1	6	Na	1600000	20000	500000	3.2	2017-05-26	Na	101	101
D1	C1	7	0.89	3070500	20000	500000	6.141	2017-06-09	Na	115	115
D1	C1	8	0.89	4272000	20000	500000	8.544	2017-06-23	Na	129	129
D1	C1	9	0.87	3393000	20000	500000	6.786	2017-07-07	Na	143	143
D1	C1	10	0.92	10120000	20000	500000	20.24	2017-07-21	Na	157	157
D1	C1	11	0.96	8640000	20000	500000	17.28	2017-08-06	Na	173	173
D1	C1	12	0.93	11439000	20000	500000	22.878	2017-08-23	Na	190	190
D1	C1	13	0.87	1740000	20000	500000	3.48	2017-09-03	Na	201	201
D1	C1	14	0.92	7728000	20000	500000	15.456	2017-09-20	Na	218	218
D1	C1	15	0.81	777600	20000	500000	1.5552	2017-10-04	Na	232	232
D1	C1	16	0.94	3102000	20000	500000	6.204	2017-10-18	Na	246	246
D1	C1	17	0.91	2548000	15000	400000	5.096	2017-11-01	Na	260	260
D1	C1	18	0.9	3132000	10000	250000	7.83	2017-11-15	Na	274	274
D1	C1	19	0.95	5130000	10000	250000	20.52	2017-11-29	Na	288	288
D1	C1	20	0.95	6270000	10000	250000	25.08	2017-12-13	Na	302	302
D1	C1	21	0.92	3680000	5000	125000	14.72	2017-12-27	Na	316	316
D1	C1	22	0.94	2444000	10000	250000	19.552	2018-01-11	Na	331	331
D1	C1	23	0.95	5985000	10000	250000	23.94	2018-01-24	Na	344	344
D1	C1	24	0.93	2418000	10000	250000	9.672	2018-02-07	Na	358	358
D1	C1	25	0.95	5415000	10000	250000	21.66	2018-02-21	Na	372	372
D1	C1	26	0.95	3705000	10000	250000	14.82	2018-03-07	Na	386	386
D1	C1	27	0.94	7614000	10000	250000	30.456	2018-03-21	Na	400	400
D1	C1	28	0.89	3204000	10000	250000	12.816	2018-04-04	Na	414	414
D1	C1	29	0.95	5985000	10000	250000	23.94	2018-04-18	Na	428	428
D1	C1	30	0.96	4608000	10000	250000	18.432	2018-05-02	Na	442	442
D1	C1	31	0.94	11844000	10000	250000	47.376	2018-05-16	Na	456	456
D1	C1	32	0.95	4560000	10000	250000	18.24	2018-05-30	Na	470	470
D1	C1	33	0.91	5187000	10000	250000	20.748	2018-06-13	Na	484	484
D1	C1	34	0.94	3948000	10000	250000	15.792	2018-06-27	Na	498	498
D1	C1	35	0.95	8835000	10000	250000	35.34	2018-07-11	Na	512	512
D1	C1	36	0.95	5700000	10000	250000	22.8	2018-07-25	Na	526	526
D1	C1	37	0.92	6900000	10000	250000	27.6	2018-08-08	Na	540	540
D1	C1	38	0.94	5076000	10000	250000	20.304	2018-08-22	Na	554	554
D1	C1	39	0.85	5865000	10000	250000	23.46	2018-09-05	Na	568	568
D1	C1	40	0.91	7917000	10000	250000	31.668	2018-09-19	Na	582	582
D1	C1	41	0.9	5400000	10000	250000	21.6	2018-10-02	Na	595	595
D1	C1	42	0.98	4704000	10000	250000	18.816	2018-10-17	Na	610	610
D1	C1	43	0.95	11970000	10000	250000	47.88	2018-10-31	Na	624	624
D1	C1	38	Na	Na	Na	Na	Na	2019-09-04	2018-08-08	540	0
D1	C1	39	0.44	1496000	10000	125000	Na	2019-09-24	2018-08-08	560	20
D1	C1	40	0.61	4758000	10000	125000	38.064	2019-10-08	2018-08-08	594	34
D1	C1	41	0.73	3066000	10000	125000	24.528	2019-10-22	2018-08-08	608	48
D1	C1	42	0.98	1666000	10000	125000	13.328	2019-11-05	2018-08-08	622	62
D1	C1	43	0.64	2304000	10000	125000	18.432	2019-11-19	2018-08-08	636	76
D1	C1	44	0.32	2592000	10000	125000	20.736	2019-12-03	2018-08-08	650	90
D1	C1	45	0.75	3150000	10000	125000	25.2	2019-12-17	2018-08-08	664	104
D1	C2	0	Na	Na	Na	Na	Na	2016-11-14	Na	0	0
D1	C2	5	Na	Na	Na	Na	Na	2017-02-24	Na	102	102
D1	C2	6	Na	4100000	100000	2500000	Na	2017-03-10	Na	116	116
D1	C2	7	Na	11500000	50000	1250000	4.6	2017-03-24	Na	130	130
D1	C2	8	Na	700000	20000	500000	0.56	2017-04-07	Na	144	144
D1	C2	9	0.85	10000000	40000	1000000	20	2017-04-21	Na	158	158
D1	C2	10	0.9	700000	20000	500000	0.7	2017-05-05	Na	172	172
D1	C2	11	0.91	1900000	20000	500000	3.8	2017-05-19	Na	186	186
D1	C2	12	0.89	3200000	20000	500000	6.4	2017-06-02	Na	200	200
D1	C2	13	0.88	6000000	20000	500000	12	2017-06-16	Na	214	214
D1	C2	14	0.91	13000000	20000	500000	26	2017-06-30	Na	228	228
D1	C2	15	0.89	3400000	20000	500000	6.8	2017-07-14	Na	242	242
D1	C2	16	0.88	2800000	20000	500000	5.6	2017-07-29	Na	257	257
D1	C2	17	0.88	6688000	20000	500000	13.376	2017-08-08	Na	267	267
D1	C2	18	0.84	10752000	20000	500000	21.504	2017-08-21	Na	280	280
D1	C2	19	0.91	10556000	20000	500000	21.112	2017-09-02	Na	292	292
D1	C2	20	0.57	5301000	20000	500000	10.602	2017-09-20	Na	310	310
D1	C2	21	0.91	4550000	20000	500000	9.1	2017-10-04	Na	324	324
D1	C2	22	0.85	2380000	20000	500000	4.76	2017-11-10	2017-10-04	334	10
D1	C2	23	0.97	1940000	20000	500000	3.88	2017-11-15	2017-10-04	339	15
D1	C2	24	0.91	11284000	20000	500000	22.568	2017-11-29	2017-10-04	353	29
D1	C2	25	0.92	1104000	20000	500000	2.208	2017-12-13	2017-10-04	367	43
D1	C2	26	0.91	6552000	20000	500000	13.104	2017-12-28	2017-10-04	382	58
D1	C2	27	0.93	2604000	20000	500000	5.208	2018-02-07	2017-12-14	423	99
D1	C2	28	0.91	5278000	20000	500000	10.556	2018-02-21	2017-12-14	437	113
D1	C2	29	0.92	8832000	20000	500000	17.664	2018-03-07	2017-12-14	451	127
D1	C2	30	0.93	12276000	20000	500000	24.552	2018-03-21	2017-12-14	465	141
D1	C2	31	0.91	10920000	20000	500000	21.84	2018-04-04	2017-12-14	479	155
D1	C2	32	0.88	11088000	20000	500000	22.176	2018-04-18	2017-12-14	493	169
D1	C2	33	0.91	9282000	20000	500000	18.564	2018-05-02	2017-12-14	507	183
D1	C2	34	0.94	9588000	20000	500000	19.176	2018-05-16	2017-12-14	521	197
D1	C2	35	0.91	8190000	20000	500000	16.38	2018-05-30	2017-12-14	535	211
D1	C2	36	0.92	4416000	20000	500000	8.832	2018-06-13	2017-12-14	549	225
D1	C2	37	0.87	5220000	20000	500000	10.44	2018-06-27	2017-12-14	563	239
D1	C2	38	0.91	4550000	20000	500000	9.1	2018-07-11	2017-12-14	577	253
D1	C2	39	0.89	8811000	20000	500000	17.622	2018-07-25	2017-12-14	591	267
D1	C2	40	0.85	705500	20000	500000	1.411	2018-08-08	2017-12-14	605	281
D1	C2	41	0.95	14250000	20000	500000	28.5	2018-08-22	2017-12-14	619	295
D1	C2	42	0.7	2520000	10000	250000	5.04	2018-09-05	2017-12-14	633	309
D1	C2	43	0.88	10032000	10000	250000	40.128	2018-09-19	2017-12-14	647	323
D1	C2	44	0.95	14535000	10000	250000	58.14	2018-10-02	2017-12-14	660	336
D1	C2	45	0.91	6825000	10000	250000	27.3	2018-10-17	2017-12-14	675	351
D1	C2	46	0.97	11349000	10000	250000	45.396	2018-10-31	2017-12-14	689	365
D1	C2	47	Na	Na	Na	Na	Na	2019-03-20	2018-11-14	703	14
D1	C2	48	0.81	4860000	10000	125000	Na	2019-04-02	2018-11-14	716	27
D1	C2	49	0.8	10080000	10000	125000	80.64	2019-04-16	2018-11-14	730	41
D1	C2	50	0.92	9108000	10000	125000	72.864	2019-04-30	2018-11-14	744	55
D1	C2	51	0.84	10080000	10000	125000	80.64	2019-05-14	2018-11-14	758	69
D1	C2	52	0.98	4116000	10000	125000	32.928	2019-05-24	2018-11-14	768	79
D1	C2	53	0.8	9920000	10000	125000	79.36	2019-06-07	2018-11-14	782	93
D1	C2	54	0.8	9120000	10000	125000	72.96	2019-06-20	2018-11-14	795	106
D1	C2	55	0.9	9900000	10000	125000	79.2	2019-07-03	2018-11-14	808	119
D1	C2	56	0.98	11074000	10000	200000	88.592	2019-07-17	2018-11-14	822	133
D1	C2	57	0.99	7920000	10000	125000	39.6	2019-07-30	2018-11-14	835	146
D1	C2	58	0.97	9480000	10000	200000	47.4	2019-08-13	2018-11-14	849	160
D1	C2	59	0.94	10300000	10000	200000	82.4	2019-08-27	2018-11-14	863	174
D1	C2	60	0.59	6608000	10000	125000	33.04	2019-09-10	2018-11-14	877	188
D1	C2	61	0.69	8004000	10000	125000	64.032	2019-09-24	2018-11-14	891	202
D1	C2	62	0.79	7584000	10000	125000	60.672	2019-10-08	2018-11-14	905	216
D1	C2	63	0.56	5376000	10000	62500	43.008	2019-10-22	2018-11-14	919	230
D1	C2	64	0.69	5382000	10000	125000	86.112	2019-11-05	2018-11-14	933	244
D1	C2	65	0.78	7722000	10000	125000	61.776	2019-11-19	2018-11-14	947	258
D1	C2	66	0.53	6201000	10000	125000	49.608	2019-12-03	2018-11-14	961	272
D1	C2	67	0.89	8544000	10000	125000	68.352	2019-12-17	2018-11-14	975	286
D1	C3	0	Na	Na	Na	Na	Na	2016-11-14	Na	0	0
D1	C3	5	Na	Na	Na	Na	Na	2017-02-24	Na	102	102
D1	C3	6	Na	3800000	100000	2500000	Na	2017-03-10	Na	116	116
D1	C3	7	Na	13500000	50000	1250000	5.4	2017-03-24	Na	130	130
D1	C3	8	Na	1600000	50000	1250000	1.28	2017-04-07	Na	144	144
D1	C3	9	0.9	10000000	40000	1000000	8	2017-04-21	Na	158	158
D1	C3	10	0.95	10000000	40000	1000000	10	2017-05-05	Na	172	172
D1	C3	11	0.93	12000000	20000	500000	12	2017-05-19	Na	186	186
D1	C3	12	0.91	4000000	20000	500000	8	2017-06-02	Na	200	200
D1	C3	13	0.92	5200000	20000	500000	10.4	2017-06-16	Na	214	214
D1	C3	14	0.9	12000000	20000	500000	24	2017-06-30	Na	228	228
D1	C3	15	0.9	1500000	20000	500000	3	2017-07-14	Na	242	242
D1	C3	16	0.91	1600000	20000	500000	3.2	2017-07-29	Na	257	257
D1	C3	17	0.9	1980000	20000	500000	3.96	2017-08-08	Na	267	267
D1	C3	18	0.88	7392000	20000	500000	14.784	2017-08-21	Na	280	280
D1	C3	19	0.88	5632000	20000	500000	11.264	2017-09-02	Na	292	292
D1	C3	20	0.88	4752000	20000	500000	9.504	2017-09-20	Na	310	310
D1	C3	21	0.95	3420000	20000	500000	6.84	2017-10-04	Na	324	324
D1	C3	22	0.91	4914000	20000	500000	9.828	2017-10-18	Na	338	338
D1	C3	23	0.88	3696000	20000	500000	7.392	2017-11-01	Na	352	352
D1	C3	24	0.9	1980000	20000	500000	3.96	2017-11-15	Na	366	366
D1	C3	25	0.85	3060000	20000	500000	6.12	2017-11-29	Na	380	380
D1	C3	26	0.93	920700	20000	500000	1.8414	2017-12-13	Na	394	394
D1	C3	27	0.96	2678400	20000	500000	5.3568	2017-12-28	Na	409	409
D1	C3	28	0.92	423200	20000	500000	0.8464	2018-01-11	Na	423	423
D1	C3	29	0.95	4845000	20000	500000	9.69	2018-01-24	Na	436	436
D1	C3	30	0.87	783000	20000	500000	1.566	2018-02-07	Na	450	450
D1	C3	31	0.94	4512000	20000	500000	9.024	2018-02-21	Na	464	464
D1	C3	32	0.89	2670000	20000	500000	5.34	2018-03-07	Na	478	478
D1	C3	33	0.9	2880000	20000	500000	5.76	2018-03-21	Na	492	492
D1	C3	34	0.93	2604000	20000	500000	5.208	2018-04-04	Na	506	506
D1	C3	35	0.92	3588000	20000	500000	7.176	2018-04-18	Na	520	520
D1	C3	36	0.88	880000	20000	500000	1.76	2018-05-02	Na	534	534
D1	C3	37	0.89	640800	20000	500000	1.2816	2018-05-16	Na	548	548
D1	C3	38	0.93	4464000	20000	500000	8.928	2018-05-30	Na	562	562
D1	C3	39	0.88	1760000	20000	500000	3.52	2018-06-13	Na	576	576
D1	C3	40	0.93	2790000	20000	500000	5.58	2018-06-27	Na	590	590
D1	C3	41	0.9	3060000	20000	500000	6.12	2018-07-11	Na	604	604
D1	C3	42	0.77	3003000	20000	500000	6.006	2018-07-25	Na	618	618
D1	C3	43	0.92	3312000	20000	500000	6.624	2018-08-08	Na	632	632
D1	C3	44	0.92	5520000	20000	500000	11.04	2018-08-22	Na	646	646
D1	C3	45	0.89	7743000	10000	250000	15.486	2018-09-05	Na	660	660
D1	C3	46	0.88	6336000	10000	250000	25.344	2018-09-19	Na	674	674
D1	C3	47	0.9	8640000	10000	250000	34.56	2018-10-02	Na	687	687
D1	C3	48	0.94	5358000	10000	250000	21.432	2018-10-17	Na	702	702
D1	C3	49	0.96	13536000	10000	250000	54.144	2018-10-31	Na	716	716
D1	C3	50	Na	Na	Na	Na	Na	2019-03-20	2018-11-14	730	14
D1	C3	51	0.91	3640000	10000	125000	Na	2019-04-02	2018-11-14	743	27
D1	C3	52	0.83	5810000	10000	125000	46.48	2019-04-16	2018-11-14	757	41
D1	C3	53	0.7	5250000	10000	125000	42	2019-04-30	2018-11-14	771	55
D1	C3	54	0.81	6075000	10000	125000	48.6	2019-05-14	2018-11-14	785	69
D1	C3	55	0.86	1892000	10000	125000	15.136	2019-05-24	2018-11-14	795	79
D1	C3	56	0.82	6396000	10000	125000	51.168	2019-06-07	2018-11-14	809	93
D1	C3	57	0.85	9860000	10000	125000	78.88	2019-06-20	2018-11-14	822	106
D1	C3	58	0.87	8178000	10000	125000	65.424	2019-07-03	2018-11-14	835	119
D1	C3	59	0.96	7372800	10000	200000	58.9824	2019-07-17	2018-11-14	849	133
D1	C3	60	0.93	7626000	10000	125000	38.13	2019-07-30	2018-11-14	862	146
D1	C3	61	0.98	7680000	10000	200000	38.4	2019-08-13	2018-11-14	876	160
D1	C3	62	0.99	7550000	10000	200000	60.4	2019-08-27	2018-11-14	890	174
D1	C3	63	0.78	7644000	10000	125000	38.22	2019-09-10	2018-11-14	904	188
D1	C3	64	0.78	8268000	10000	125000	66.144	2019-09-24	2018-11-14	918	202
D1	C3	65	0.57	3648000	10000	125000	29.184	2019-10-08	2018-11-14	932	216
D1	C3	66	0.64	6336000	10000	62500	50.688	2019-10-22	2018-11-14	946	230
D1	C3	67	0.83	3984000	10000	125000	63.744	2019-11-05	2018-11-14	960	244
D1	C3	68	0.73	5913000	10000	125000	47.304	2019-11-19	2018-11-14	974	258
D1	C3	69	0.56	4536000	10000	125000	36.288	2019-12-03	2018-11-14	988	272
D1	C3	70	0.85	5950000	10000	125000	47.6	2019-12-17	2018-11-14	1002	286
D2	C1	0	Na	Na	Na	Na	Na	2017-02-14	Na	0	0
D2	C1	4	Na	Na	Na	Na	Na	2017-04-28	Na	73	73
D2	C1	5	0.49	886500	20000	500000	Na	2017-05-12	Na	87	87
D2	C1	6	Na	12200000	20000	500000	24.4	2017-05-26	Na	101	101
D2	C1	7	0.83	4565000	20000	500000	9.13	2017-06-09	Na	115	115
D2	C1	8	0.87	5220000	20000	500000	10.44	2017-06-23	Na	129	129
D2	C1	9	0.81	8748000	20000	500000	17.496	2017-07-07	Na	143	143
D2	C1	10	0.93	7440000	20000	500000	14.88	2017-07-21	Na	157	157
D2	C1	11	0.88	11968000	20000	500000	23.936	2017-08-06	Na	173	173
D2	C1	12	0.89	13617000	20000	500000	27.234	2017-08-23	Na	190	190
D2	C1	13	0.96	1056000	20000	500000	2.112	2017-09-03	Na	201	201
D2	C1	14	0.79	7426000	20000	500000	14.852	2017-09-20	Na	218	218
D2	C1	15	0.55	154000	20000	140000	0.308	2017-10-04	Na	232	232
D2	C1	16	0.91	910000	20000	140000	6.5	2017-10-18	Na	246	246
D2	C1	17	0.72	11016000	15000	400000	78.6857	2017-11-01	Na	260	260
D2	C1	18	0.95	11400000	10000	250000	28.5	2017-11-15	Na	274	274
D2	C1	19	0.97	9021000	10000	250000	36.084	2017-11-29	Na	288	288
D2	C1	20	0.95	8550000	10000	250000	34.2	2017-12-13	Na	302	302
D2	C1	21	0.96	8640000	5000	125000	34.56	2017-12-27	Na	316	316
D2	C1	22	0.94	7896000	10000	250000	63.168	2018-01-10	Na	330	330
D2	C1	23	0.91	8463000	10000	250000	33.852	2018-01-24	Na	344	344
D2	C1	24	0.94	6768000	10000	250000	27.072	2018-02-07	Na	358	358
D2	C1	25	0.93	11997000	10000	250000	47.988	2018-02-21	Na	372	372
D2	C1	26	0.89	10947000	10000	250000	43.788	2018-03-07	Na	386	386
D2	C1	27	0.93	9765000	10000	250000	39.06	2018-03-21	Na	400	400
D2	C1	28	0.9	2619000	10000	250000	10.476	2018-04-04	Na	414	414
D2	C1	29	0.94	17202000	10000	250000	68.808	2018-04-18	Na	428	428
D2	C1	30	0.91	9009000	10000	250000	36.036	2018-05-02	Na	442	442
D2	C1	31	0.91	8736000	10000	250000	34.944	2018-05-16	Na	456	456
D2	C1	32	0.9	8100000	10000	250000	32.4	2018-05-30	Na	470	470
D2	C1	33	0.97	13677000	10000	250000	54.708	2018-06-13	Na	484	484
D2	C1	34	0.95	8265000	10000	250000	33.06	2018-06-27	Na	498	498
D2	C1	35	0.94	8742000	10000	250000	34.968	2018-07-11	Na	512	512
D2	C1	36	0.95	12825000	10000	250000	51.3	2018-07-25	Na	526	526
D2	C1	37	0.93	9207000	10000	250000	36.828	2018-08-08	Na	540	540
D2	C1	38	0.94	10716000	10000	250000	42.864	2018-08-22	Na	554	554
D2	C1	39	0.9	8100000	10000	250000	32.4	2018-09-04	Na	567	567
D2	C1	40	0.97	8148000	10000	250000	32.592	2018-09-18	Na	581	581
D2	C1	41	0.94	10152000	10000	250000	40.608	2018-10-01	Na	594	594
D2	C1	42	0.9	1809000	10000	250000	7.236	2018-10-16	Na	609	609
D2	C1	43	0.93	14787000	10000	250000	59.148	2018-10-30	Na	623	623
D2	C1	44	0.93	14787000	10000	250000	59.148	2018-11-13	Na	637	637
D2	C1	38	Na	Na	Na	Na	Na	2019-09-04	2018-08-08	540	0
D2	C1	39	0.13	47970	10000	125000	Na	2019-09-24	2018-08-08	560	20
D2	C1	40	0.24	528000	10000	125000	4.224	2019-10-08	2018-08-08	574	34
D2	C1	41	0.25	1500000	10000	125000	12	2019-10-22	2018-08-08	588	48
D2	C1	42	0.53	223660	10000	125000	1.78928	2019-11-05	2018-08-08	602	62
D2	C2	0	Na	Na	Na	Na	Na	2017-02-14	Na	0	0
D2	C2	4	Na	Na	Na	Na	Na	2017-04-28	Na	73	73
D2	C2	5	0.9	1665000	20000	500000	Na	2017-05-12	Na	87	87
D2	C2	6	Na	7200000	20000	500000	14.4	2017-05-26	Na	101	101
D2	C2	7	0.82	6150000	20000	500000	12.3	2017-06-09	Na	115	115
D2	C2	8	0.9	8370000	20000	500000	16.74	2017-06-23	Na	129	129
D2	C2	9	0.79	8848000	20000	500000	17.696	2017-07-07	Na	143	143
D2	C2	10	0.91	15288000	20000	500000	30.576	2017-07-21	Na	157	157
D2	C2	11	0.88	13024000	20000	500000	26.048	2017-08-06	Na	173	173
D2	C2	12	0.9	11610000	20000	500000	23.22	2017-08-23	Na	190	190
D2	C2	13	0.94	940000	20000	500000	1.88	2017-09-03	Na	201	201
D2	C2	14	0.84	4872000	20000	500000	9.744	2017-09-20	Na	218	218
D2	C2	15	0.85	2890000	20000	500000	5.78	2017-10-04	Na	232	232
D2	C2	16	0.93	10044000	20000	500000	20.088	2017-10-18	Na	246	246
D2	C2	17	0.69	6624000	15000	400000	13.248	2017-11-01	Na	260	260
D2	C2	18	0.89	10146000	10000	250000	25.365	2017-11-15	Na	274	274
D2	C2	19	0.96	10080000	10000	250000	40.32	2017-11-29	Na	288	288
D2	C2	20	0.95	12255000	10000	250000	49.02	2017-12-13	Na	302	302
D2	C2	21	0.93	10044000	5000	125000	40.176	2017-12-27	Na	316	316
D2	C2	22	0.94	10152000	10000	250000	81.216	2018-01-10	Na	330	330
D2	C2	23	0.95	12825000	10000	250000	51.3	2018-01-24	Na	344	344
D2	C2	24	0.96	9792000	10000	250000	39.168	2018-02-07	Na	358	358
D2	C2	25	0.95	12825000	10000	250000	51.3	2018-02-21	Na	372	372
D2	C2	26	0.96	12960000	10000	250000	51.84	2018-03-07	Na	386	386
D2	C2	27	0.93	11439000	10000	250000	45.756	2018-03-21	Na	400	400
D2	C2	28	0.87	408900	10000	250000	1.6356	2018-04-04	Na	414	414
D2	C2	29	0.91	10920000	10000	250000	43.68	2018-04-18	Na	428	428
D2	C2	30	0.97	13095000	10000	250000	52.38	2018-05-02	Na	442	442
D2	C2	31	0.94	14100000	10000	250000	56.4	2018-05-16	Na	456	456
D2	C2	32	0.95	12255000	10000	250000	49.02	2018-05-30	Na	470	470
D2	C2	33	0.95	14820000	10000	250000	59.28	2018-06-13	Na	484	484
D2	C2	34	0.91	8190000	10000	250000	32.76	2018-06-27	Na	498	498
D2	C2	35	0.96	12096000	10000	250000	48.384	2018-07-11	Na	512	512
D2	C2	36	0.93	11997000	10000	250000	47.988	2018-07-25	Na	526	526
D2	C2	37	0.94	4512000	10000	250000	18.048	2018-08-08	Na	540	540
D2	C2	38	0.95	14820000	10000	250000	59.28	2018-08-22	Na	554	554
D2	C2	40	0.96	8640002	10000	250000	34.56	2018-09-18	Na	581	581
D2	C2	41	0.89	21360003	10000	250000	85.44	2018-10-01	Na	594	594
D2	C2	42	0.9	1917000	10000	250000	7.668	2018-10-16	Na	609	609
D2	C2	43	0.9	16200000	10000	250000	64.8	2018-10-30	Na	623	623
D2	C2	44	Na	Na	Na	Na	Na	2019-03-20	2018-10-30	623	0
D2	C2	45	0.6	4440000	10000	125000	Na	2019-04-02	2018-10-30	637	14
D2	C2	46	0.65	6110000	10000	125000	48.88	2019-04-16	2018-10-30	651	28
D2	C2	47	0.78	6084000	10000	125000	48.672	2019-04-30	2018-10-30	665	42
D2	C2	48	0.71	7668000	10000	125000	61.344	2019-05-14	2018-10-30	679	56
D2	C2	49	0.76	2432000	10000	125000	19.456	2019-05-24	2018-10-30	689	66
D2	C2	50	0.8	8160000	10000	125000	65.28	2019-06-07	2018-10-30	703	80
D2	C2	51	0.7	6020000	10000	125000	48.16	2019-06-20	2018-10-30	716	93
D2	C2	52	0.6	4800000	10000	125000	38.4	2019-07-03	2018-10-30	729	106
D2	C2	53	0.9	7074000	10000	200000	56.592	2019-07-17	2018-10-30	743	120
D2	C2	54	0.79	9006000	10000	125000	45.03	2019-07-30	2018-10-30	756	133
D2	C2	55	0.96	5570000	10000	200000	27.85	2019-08-13	2018-10-30	770	147
D2	C2	56	0.9	8630000	10000	200000	69.04	2019-08-27	2018-10-30	784	161
D2	C2	57	0.54	10800000	10000	125000	54	2019-09-10	2018-10-30	798	175
D2	C2	58	0.82	11972000	10000	125000	95.776	2019-09-24	2018-10-30	812	189
D2	C2	59	0.92	9752000	10000	125000	78.016	2019-10-08	2018-10-30	826	203
D2	C2	60	0.61	8052000	10000	62500	64.416	2019-10-22	2018-10-30	840	217
D2	C2	61	0.71	5751000	10000	125000	92.016	2019-11-05	2018-10-30	854	231
D2	C2	62	0.73	8322000	10000	125000	66.576	2019-11-19	2018-10-30	868	245
D2	C2	63	0.43	4386000	10000	125000	35.088	2019-12-03	2018-10-30	882	259
D2	C2	64	0.85	5610000	10000	125000	44.88	2019-12-17	2018-10-30	896	273
D2	C3	0	Na	Na	Na	Na	Na	2017-02-14	Na	0	0
D2	C3	4	Na	Na	Na	Na	Na	2017-04-28	Na	73	73
D2	C3	5	0.95	3610000	20000	500000	Na	2017-05-12	Na	87	87
D2	C3	6	Na	12800000	20000	500000	25.6	2017-05-26	Na	101	101
D2	C3	7	0.85	4080000	20000	500000	8.16	2017-06-09	Na	115	115
D2	C3	8	0.87	3654000	20000	500000	7.308	2017-06-23	Na	129	129
D2	C3	9	0.79	2844000	20000	500000	5.688	2017-07-07	Na	143	143
D2	C3	10	0.91	2002000	20000	500000	4.004	2017-07-21	Na	157	157
D2	C3	11	0.89	8900000	20000	500000	17.8	2017-08-06	Na	173	173
D2	C3	12	0.89	11214000	20000	500000	22.428	2017-08-23	Na	190	190
D2	C3	13	0.94	1128000	20000	500000	2.256	2017-09-03	Na	201	201
D2	C3	14	0.51	3060000	20000	500000	6.12	2017-09-20	Na	218	218
D2	C3	15	0.81	4050000	20000	500000	8.1	2017-10-04	Na	232	232
D2	C3	16	0.94	6204000	20000	500000	12.408	2017-10-18	Na	246	246
D2	C3	17	0.7	7560000	15000	400000	15.12	2017-11-01	Na	260	260
D2	C3	18	0.94	8272000	10000	250000	20.68	2017-11-15	Na	274	274
D2	C3	19	0.96	6912000	10000	250000	27.648	2017-11-29	Na	288	288
D2	C3	20	0.95	10830000	10000	250000	43.32	2017-12-13	Na	302	302
D2	C3	21	0.91	8190000	5000	125000	32.76	2017-12-27	Na	316	316
D2	C3	22	0.96	7776000	10000	250000	62.208	2018-01-10	Na	330	330
D2	C3	23	0.96	14688000	10000	250000	58.752	2018-01-24	Na	344	344
D2	C3	24	0.95	17955000	10000	250000	71.82	2018-02-07	Na	358	358
D2	C3	25	0.97	12222000	10000	250000	48.888	2018-02-21	Na	372	372
D2	C3	26	0.92	13800000	10000	250000	55.2	2018-03-07	Na	386	386
D2	C3	27	0.93	15345000	10000	250000	61.38	2018-03-21	Na	400	400
D2	C3	28	0.91	6006000	10000	250000	24.024	2018-04-04	Na	414	414
D2	C3	29	0.88	9768000	10000	250000	39.072	2018-04-18	Na	428	428
D2	C3	30	0.88	7392000	10000	250000	29.568	2018-05-02	Na	442	442
D2	C3	31	0.93	9486000	10000	250000	37.944	2018-05-16	Na	456	456
D2	C3	32	0.88	5280000	10000	250000	21.12	2018-05-30	Na	470	470
D2	C3	33	0.95	10260000	10000	250000	41.04	2018-06-13	Na	484	484
D2	C3	34	0.93	7812000	10000	250000	31.248	2018-06-27	Na	498	498
D2	C3	35	0.94	9588000	10000	250000	38.352	2018-07-11	Na	512	512
D2	C3	36	0.85	6375000	10000	250000	25.5	2018-07-25	Na	526	526
D2	C3	37	0.82	516600	10000	250000	2.0664	2018-08-08	Na	540	540
D2	C3	38	0.95	19380000	10000	250000	77.52	2018-08-22	Na	554	554
D2	C3	39	0.85	11220000	10000	250000	44.88	2018-09-04	Na	567	567
D2	C3	40	0.95	6650000	10000	250000	26.6	2018-09-18	Na	581	581
D2	C3	41	0.86	11352000	10000	250000	45.408	2018-10-01	Na	594	594
D2	C3	42	0.9	2646000	10000	250000	10.584	2018-10-16	Na	609	609
D2	C3	43	0.91	10647000	10000	250000	42.588	2018-10-30	Na	623	623
D2	C3	44	0.91	10647000	10000	250000	42.588	2018-11-13	Na	637	637
D2	C3	45	Na	Na	Na	Na	Na	2019-03-20	2018-11-13	637	0
D2	C3	46	0.85	2720000	10000	125000	10.88	2019-04-02	2018-11-13	651	14
D2	C3	47	0.75	4950000	10000	125000	39.6	2019-04-16	2018-11-13	665	28
D2	C3	48	0.69	7038000	10000	125000	56.304	2019-04-30	2018-11-13	679	42
D2	C3	49	0.81	6075000	10000	125000	48.6	2019-05-14	2018-11-13	693	56
D2	C3	50	0.79	2370000	10000	125000	18.96	2019-05-24	2018-11-13	703	66
D2	C3	51	0.85	6460000	10000	125000	51.68	2019-06-07	2018-11-13	717	80
D2	C3	52	0.72	8064000	10000	125000	64.512	2019-06-20	2018-11-13	730	93
D2	C3	53	0.66	7392000	10000	125000	59.136	2019-07-03	2018-11-13	743	106
D2	C3	54	0.93	8370000	10000	200000	66.96	2019-07-17	2018-11-13	757	120
D2	C3	55	0.92	8648000	10000	125000	43.24	2019-07-30	2018-11-13	770	133
D2	C3	56	0.94	6430000	10000	200000	32.15	2019-08-13	2018-11-13	784	147
D2	C3	57	0.8	4870000	10000	200000	38.96	2019-08-27	2018-11-13	798	161
D2	C3	58	0.48	4032000	10000	125000	20.16	2019-09-10	2018-11-13	812	175
D2	C3	59	0.6	4080000	10000	125000	32.64	2019-09-24	2018-11-13	826	189
D2	C3	60	0.84	9912000	10000	125000	79.296	2019-10-08	2018-11-13	840	203
D2	C3	61	0.68	8160000	10000	62500	65.28	2019-10-22	2018-11-13	854	217
D2	C3	62	0.9	7020000	10000	125000	112.32	2019-11-05	2018-11-13	868	231
D2	C3	63	0.72	9504000	10000	125000	76.032	2019-11-19	2018-11-13	882	245
D2	C3	64	0.57	7866000	10000	125000	62.928	2019-12-03	2018-11-13	896	259
D2	C3	65	0.83	4980000	10000	125000	39.84	2019-12-17	2018-11-13	910	273
D3	C1	0	Na	Na	Na	Na	Na	2017-02-14	Na	0	0
D3	C1	4	Na	Na	Na	Na	Na	2017-04-28	Na	73	73
D3	C1	5	0.85	1026000	20000	500000	Na	2017-05-12	Na	87	87
D3	C1	6	Na	7200000	20000	500000	14.4	2017-05-26	Na	101	101
D3	C1	7	0.83	8300000	20000	500000	16.6	2017-06-09	Na	115	115
D3	C1	8	0.86	1496400	20000	500000	2.9928	2017-06-23	Na	129	129
D3	C1	9	0.82	11808000	20000	500000	23.616	2017-07-07	Na	143	143
D3	C1	10	0.93	13764000	20000	500000	27.528	2017-07-21	Na	157	157
D3	C1	11	0.89	10680000	20000	500000	21.36	2017-08-06	Na	173	173
D3	C1	12	0.91	19110000	20000	500000	38.22	2017-08-23	Na	190	190
D3	C1	13	0.91	6552000	20000	500000	13.104	2017-09-03	Na	201	201
D3	C1	14	0.9	2160000	20000	500000	15.4286	2017-10-25	2017-09-02	215	14
D3	C1	15	0.95	3990000	15000	400000	7.98	2017-11-01	2017-09-02	222	21
D3	C1	16	0.95	16815000	10000	250000	42.0375	2017-11-15	2017-09-02	236	35
D3	C1	17	0.95	14060000	10000	250000	56.24	2017-11-29	2017-09-02	250	49
D3	C1	18	0.97	9894000	10000	250000	39.576	2017-12-13	2017-09-02	264	63
D3	C1	19	0.9	10800000	5000	125000	43.2	2017-12-27	2017-09-02	278	77
D3	C1	20	0.94	6768000	10000	250000	54.144	2018-01-10	2017-09-02	292	91
D3	C1	21	0.92	12696000	10000	250000	50.784	2018-01-24	2017-09-02	306	105
D3	C1	22	0.91	3549000	10000	250000	14.196	2018-02-07	2017-09-02	320	119
D3	C1	23	0.95	8740000	10000	250000	34.96	2018-02-21	2017-09-02	334	133
D3	C1	24	0.96	14112000	10000	250000	56.448	2018-03-07	2017-09-02	348	147
D3	C1	25	0.94	16074000	10000	250000	64.296	2018-03-21	2017-09-02	362	161
D3	C1	26	0.8	2880000	10000	250000	11.52	2018-04-04	2017-09-02	376	175
D3	C1	27	0.86	12384000	10000	250000	49.536	2018-04-18	2017-09-02	390	189
D3	C1	28	0.93	6975000	10000	250000	27.9	2018-05-02	2017-09-02	404	203
D3	C1	29	0.95	12825000	10000	250000	51.3	2018-05-16	2017-09-02	418	217
D3	C1	30	0.82	5904000	10000	250000	23.616	2018-05-30	2017-09-02	432	231
D3	C1	31	0.73	657000	10000	250000	2.628	2018-06-13	2017-09-02	446	245
D3	C1	32	0.94	7896000	10000	250000	31.584	2018-06-27	2017-09-02	460	259
D3	C1	33	0.94	8742000	10000	250000	34.968	2018-07-11	2017-09-02	474	273
D3	C1	34	0.86	5676000	10000	250000	22.704	2018-07-25	2017-09-02	488	287
D3	C1	35	0.53	95400	10000	250000	0.3816	2018-08-08	2017-09-02	502	301
D3	C1	36	0.65	4875000	10000	250000	19.5	2018-09-04	2017-09-02	529	328
D3	C1	37	0.92	3864000	10000	250000	15.456	2018-08-22	2017-09-02	516	315
D3	C1	38	0.97	7372000	10000	250000	29.488	2018-09-18	2017-09-02	543	342
D3	C1	39	0.92	6348000	10000	250000	25.392	2018-10-01	2017-09-02	556	355
D3	C1	40	0.95	10260000	10000	250000	41.04	2018-10-16	2017-09-02	571	370
D3	C1	41	0.93	11160000	10000	250000	44.64	2018-10-30	2017-09-02	585	384
D3	C1	42	0.93	11160000	10000	250000	44.64	2018-11-13	2017-09-02	599	398
D3	C1	43	Na	Na	Na	Na	Na	2019-03-20	2018-11-27	613	14
D3	C1	44	0.83	4482000	10000	125000	Na	2019-04-02	2018-11-27	626	27
D3	C1	45	0.76	4104000	10000	125000	32.832	2019-04-16	2018-11-27	640	41
D3	C1	46	0.88	8448000	10000	125000	67.584	2019-04-30	2018-11-27	654	55
D3	C1	47	0.98	12936000	10000	125000	103.488	2019-05-14	2018-11-27	668	69
D3	C1	48	0.88	4752000	10000	125000	38.016	2019-05-24	2018-11-27	678	79
D3	C1	49	0.89	15308000	10000	125000	122.464	2019-06-07	2018-11-27	692	93
D3	C1	50	0.88	17600000	10000	125000	140.8	2019-06-20	2018-11-27	705	106
D3	C1	51	0.67	11658000	10000	125000	93.264	2019-07-03	2018-11-27	718	119
D3	C1	52	0.98	11583600	10000	200000	92.6688	2019-07-17	2018-11-27	732	133
D3	C1	53	0.95	11400000	10000	125000	57	2019-07-30	2018-11-27	745	146
D3	C1	54	0.98	7600000	10000	200000	38	2019-08-13	2018-11-27	759	160
D3	C1	55	0.95	9620000	10000	200000	76.96	2019-08-27	2018-11-27	773	174
D3	C1	56	0.7	13720000	10000	125000	68.6	2019-09-10	2018-11-27	787	188
D3	C1	57	0.81	10368000	10000	125000	82.944	2019-09-24	2018-11-27	801	202
D3	C1	58	0.78	13260000	10000	125000	106.08	2019-10-08	2018-11-27	815	216
D3	C1	59	0.83	17181000	10000	62500	137.448	2019-10-22	2018-11-27	829	230
D3	C1	60	0.85	7650000	10000	125000	122.4	2019-11-05	2018-11-27	843	244
D3	C1	61	0.93	19530000	10000	125000	156.24	2019-11-19	2018-11-27	857	258
D3	C1	62	0.74	14208000	10000	125000	113.664	2019-12-03	2018-11-27	871	272
D3	C1	63	0.98	17934000	10000	125000	143.472	2019-12-17	2018-11-27	885	286
D3	C2	0	Na	Na	Na	Na	Na	2017-02-14	Na	0	0
D3	C2	4	Na	Na	Na	Na	Na	2017-04-28	Na	73	73
D3	C2	5	0.94	982850	20000	500000	Na	2017-05-12	Na	87	87
D3	C2	6	Na	2400000	20000	500000	4.8	2017-05-26	Na	101	101
D3	C2	7	0.78	3666000	20000	500000	7.332	2017-06-09	Na	115	115
D3	C2	8	0.87	6003000	20000	500000	12.006	2017-06-23	Na	129	129
D3	C2	9	0.86	3784000	20000	500000	7.568	2017-07-07	Na	143	143
D3	C2	10	0.86	7224000	20000	500000	14.448	2017-07-21	Na	157	157
D3	C2	11	0.89	15308000	20000	500000	30.616	2017-08-06	Na	173	173
D3	C2	12	0.9	15390000	20000	500000	30.78	2017-08-23	Na	190	190
D3	C2	13	0.98	4312000	20000	500000	8.624	2017-09-03	Na	201	201
D3	C2	14	0.46	6348000	20000	500000	12.696	2017-09-20	Na	218	218
D3	C2	15	0.94	5076000	20000	500000	10.152	2017-10-04	Na	232	232
D3	C2	16	0.93	10323000	20000	500000	20.646	2017-10-18	Na	246	246
D3	C2	17	0.88	8976000	15000	400000	17.952	2017-11-01	Na	260	260
D3	C2	18	0.94	8460000	10000	250000	21.15	2017-11-15	Na	274	274
D3	C2	19	0.96	7680000	10000	250000	30.72	2017-11-29	Na	288	288
D3	C2	20	0.96	8064000	10000	250000	32.256	2017-12-13	Na	302	302
D3	C2	21	0.93	10323000	5000	125000	41.292	2017-12-27	Na	316	316
D3	C2	22	0.95	7790000	10000	250000	62.32	2018-01-11	Na	331	331
D3	C2	23	0.96	11520000	10000	250000	46.08	2018-01-24	Na	344	344
D3	C2	24	0.98	11466000	10000	250000	45.864	2018-02-07	Na	358	358
D3	C2	25	0.97	19497000	10000	250000	77.988	2018-02-21	Na	372	372
D3	C2	26	0.96	18144000	10000	250000	72.576	2018-03-07	Na	386	386
D3	C2	27	0.95	13395000	10000	250000	53.58	2018-03-21	Na	400	400
D3	C2	28	0.95	5985000	10000	250000	23.94	2018-04-04	Na	414	414
D3	C2	29	0.92	17388000	10000	250000	69.552	2018-04-18	Na	428	428
D3	C2	30	0.96	13248000	10000	250000	52.992	2018-05-02	Na	442	442
D3	C2	31	0.93	15066000	10000	250000	60.264	2018-05-16	Na	456	456
D3	C2	32	0.94	11562000	10000	250000	46.248	2018-05-30	Na	470	470
D3	C2	33	0.88	8712000	10000	250000	34.848	2018-06-13	Na	484	484
D3	C2	34	0.97	9312000	10000	250000	37.248	2018-06-27	Na	498	498
D3	C2	35	0.98	18228000	10000	250000	72.912	2018-07-11	Na	512	512
D3	C2	36	0.96	5184000	10000	250000	20.736	2018-07-25	Na	526	526
D3	C2	37	0.93	4650000	10000	250000	18.6	2018-08-08	Na	540	540
D3	C2	38	0.99	18414000	10000	250000	73.656	2018-08-22	Na	554	554
D3	C2	42	0.94	6204000	10000	250000	24.816	2018-10-17	Na	610	610
D3	C2	43	0.96	17856000	10000	250000	71.424	2018-10-31	Na	624	624
D3	C2	44	Na	Na	Na	Na	Na	2019-03-20	2018-11-14	638	14
D3	C2	45	0.81	5508000	10000	125000	Na	2019-04-02	2018-11-14	652	27
D3	C2	46	0.89	8544000	10000	125000	68.352	2019-04-16	2018-11-14	666	41
D3	C2	47	0.96	10656000	10000	125000	85.248	2019-04-30	2018-11-14	680	55
D3	C2	48	0.92	14076000	10000	125000	112.608	2019-05-14	2018-11-14	694	69
D3	C2	49	0.91	3276000	10000	125000	26.208	2019-05-24	2018-11-14	708	79
D3	C2	50	0.93	10602000	10000	125000	84.816	2019-06-07	2018-11-14	722	93
D3	C2	51	0.85	16150000	10000	125000	129.2	2019-06-20	2018-11-14	736	106
D3	C2	52	0.82	10496000	10000	125000	83.968	2019-07-03	2018-11-14	750	119
D3	C2	53	0.92	9641600	10000	200000	77.1328	2019-07-17	2018-11-14	764	133
D3	C2	54	0.95	9500000	10000	125000	47.5	2019-07-30	2018-11-14	778	146
D3	C2	55	0.99	11300000	10000	200000	56.5	2019-08-13	2018-11-14	792	160
D3	C2	56	0.98	7520000	10000	200000	60.16	2019-08-27	2018-11-14	806	174
D3	C2	57	0.64	10624000	10000	125000	53.12	2019-09-10	2018-11-14	820	188
D3	C2	58	0.75	9300000	10000	125000	74.4	2019-09-24	2018-11-14	834	202
D3	C2	59	0.79	9164000	10000	125000	73.312	2019-10-08	2018-11-14	848	216
D3	C2	60	0.76	10716000	10000	62500	85.728	2019-10-22	2018-11-14	862	230
D3	C2	61	0.94	6768000	10000	125000	108.288	2019-11-05	2018-11-14	876	244
D3	C2	62	0.83	12201000	10000	125000	97.608	2019-11-19	2018-11-14	890	258
D3	C2	63	0.61	9150000	10000	125000	73.2	2019-12-03	2018-11-14	904	272
D3	C2	64	0.93	14322000	10000	125000	114.576	2019-12-17	2018-11-14	918	286
D3	C3	0	Na	Na	Na	Na	Na	2017-02-14	Na	0	0
D3	C3	4	Na	Na	Na	Na	Na	2017-04-28	Na	73	73
D3	C3	5	0.81	241600	20000	240000	Na	2017-05-12	Na	87	87
D3	C3	6	Na	170000	20000	170000	0.708333	2017-05-26	Na	101	101
D3	C3	8	0.6	204000	20000	200000	1.2	2017-06-23	Na	129	129
D3	C3	10	0.74	540200	20000	500000	2.701	2017-07-21	Na	157	157
D3	C3	11	0.82	746200	20000	500000	1.4924	2017-08-06	Na	173	173
D3	C3	12	0.85	5100000	20000	500000	10.2	2017-08-23	Na	190	190
D3	C3	13	0.94	8460000	20000	500000	16.92	2017-09-03	Na	201	201
D3	C3	14	0.89	13083000	20000	500000	26.166	2017-09-20	Na	218	218
D3	C3	15	0.84	3360000	20000	500000	6.72	2017-10-04	Na	232	232
D3	C3	16	0.93	13950000	20000	500000	27.9	2017-10-18	Na	246	246
D3	C3	17	0.89	4806000	15000	400000	9.612	2017-11-01	Na	260	260
D3	C3	18	0.9	10800000	10000	250000	27	2017-11-15	Na	274	274
D3	C3	19	0.95	10830000	10000	250000	43.32	2017-11-29	Na	288	288
D3	C3	20	0.94	12690000	10000	250000	50.76	2017-12-13	Na	302	302
D3	C3	21	0.93	9765000	5000	125000	39.06	2017-12-27	Na	316	316
D3	C3	22	0.91	7098000	10000	250000	56.784	2018-01-10	Na	330	330
D3	C3	23	0.93	17298000	10000	250000	69.192	2018-01-24	Na	344	344
D3	C3	24	0.93	8742000	10000	250000	34.968	2018-02-07	Na	358	358
D3	C3	25	0.95	12350000	10000	250000	49.4	2018-02-21	Na	372	372
D3	C3	26	0.96	20736000	10000	250000	82.944	2018-03-07	Na	386	386
D3	C3	27	0.96	13248000	10000	250000	52.992	2018-03-21	Na	400	400
D3	C3	28	0.95	7695000	10000	250000	30.78	2018-04-04	Na	414	414
D3	C3	29	0.96	21024000	10000	250000	84.096	2018-04-18	Na	428	428
D3	C3	30	0.9	9720000	10000	250000	38.88	2018-05-02	Na	442	442
D3	C3	31	0.95	14250000	10000	250000	57	2018-05-16	Na	456	456
D3	C3	32	0.91	11466000	10000	250000	45.864	2018-05-30	Na	470	470
D3	C3	33	0.96	4416000	10000	250000	17.664	2018-06-13	Na	484	484
D3	C3	34	0.92	5796000	10000	250000	23.184	2018-06-27	Na	498	498
D3	C3	35	0.95	13110000	10000	250000	52.44	2018-07-11	Na	512	512
D3	C3	36	0.94	10998000	10000	250000	43.992	2018-07-25	Na	526	526
D3	C3	37	0.96	10944000	10000	250000	43.776	2018-08-08	Na	540	540
D3	C3	38	0.95	15960000	10000	250000	63.84	2018-08-22	Na	554	554
D3	C3	42	0.94	9588000	10000	250000	38.352	2018-10-16	Na	609	609
D3	C3	43	0.93	12276000	10000	250000	49.104	2018-10-30	Na	623	623
D3	C3	45	0.93	12276000	10000	250000	49.104	2018-11-13	Na	637	637
D3	C3	46	Na	Na	Na	Na	Na	2019-03-20	2018-11-27	651	14
D3	C3	47	0.86	9288000	10000	125000	37.152	2019-04-02	2018-11-27	664	27
D3	C3	48	0.91	12194000	10000	125000	97.552	2019-04-16	2018-11-27	678	41
D3	C3	49	0.95	11400000	10000	125000	91.2	2019-04-30	2018-11-27	692	55
D3	C3	50	0.97	13968000	10000	125000	111.744	2019-05-14	2018-11-27	706	69
D3	C3	51	0.74	3922000	10000	125000	31.376	2019-05-24	2018-11-27	716	79
D3	C3	52	0.94	15792000	10000	125000	126.336	2019-06-07	2018-11-27	730	93
D3	C3	53	0.82	13612000	10000	125000	108.896	2019-06-20	2018-11-27	743	106
D3	C3	54	0.87	14094000	10000	125000	112.752	2019-07-03	2018-11-27	756	119
D3	C3	55	0.89	5927400	10000	200000	47.4192	2019-07-17	2018-11-27	770	133
D3	C3	56	0.99	14454000	10000	125000	72.27	2019-07-30	2018-11-27	783	146
D3	C3	57	0.97	9790000	10000	200000	48.95	2019-08-13	2018-11-27	797	160
D3	C3	58	0.91	8620000	10000	200000	68.96	2019-08-27	2018-11-27	811	174
D3	C3	59	0.79	15326000	10000	125000	76.63	2019-09-10	2018-11-27	825	188
D3	C3	60	0.82	11972000	10000	125000	95.776	2019-09-24	2018-11-27	839	202
D3	C3	61	0.82	13612000	10000	125000	108.896	2019-10-08	2018-11-27	853	216
D3	C3	62	0.77	13398000	10000	62500	107.184	2019-10-22	2018-11-27	867	230
D3	C3	63	0.81	4131000	10000	125000	66.096	2019-11-05	2018-11-27	881	244
D3	C3	64	0.86	12900000	10000	125000	103.2	2019-11-19	2018-11-27	895	258
D3	C3	65	0.48	5328000	10000	125000	42.624	2019-12-03	2018-11-27	909	272
D3	C3	66	0.96	20160000	10000	125000	161.28	2019-12-17	2018-11-27	923	286

## Sheet: Full trajectory Mid
Donor	Culture	Passage	Viability	Total viable cells	Cells per well	Cells seeded	Growth_fold_change	Date	Thaw date	Days_final	Days_temp
D1	C1	0	Na	Na	Na	Na	Na	2017-02-14	Na	0	0
D1	C1	4	Na	Na	Na	Na	Na	2017-04-28	Na	73	73
D1	C1	5	0.89	1241500	20000	500000	Na	2017-05-12	Na	87	87
D1	C1	6	Na	1600000	20000	500000	3.2	2017-05-26	Na	101	101
D1	C1	7	0.89	3070500	20000	500000	6.141	2017-06-09	Na	115	115
D1	C1	8	0.89	4272000	20000	500000	8.544	2017-06-23	Na	129	129
D1	C1	9	0.87	3393000	20000	500000	6.786	2017-07-07	Na	143	143
D1	C1	10	0.92	10120000	20000	500000	20.24	2017-07-21	Na	157	157
D1	C1	11	0.96	8640000	20000	500000	17.28	2017-08-06	Na	173	173
D1	C1	12	0.93	11439000	20000	500000	22.878	2017-08-23	Na	190	190
D1	C1	13	Na	Na	Na	Na	Na	2019-03-20	8.23.17	190	0
D1	C1	14	0.5	100000	10000	125000	Na	2019-04-02	8.23.17	204	14
D1	C1	15	0.51	255000	10000	125000	2	2019-04-16	8.23.17	218	28
D1	C1	16	0.89	1847640	10000	125000	15	2019-04-30	8.23.17	232	42
D1	C1	17	0.78	2279160	10000	125000	18	2019-05-14	8.23.17	246	56
D1	C1	18	0.34	170000	10000	125000	1	2019-05-24	8.23.17	256	66
D1	C1	19	0.86	4472000	10000	125000	36	2019-06-07	8.23.17	270	80
D1	C1	20	0.86	3440000	10000	125000	28	2019-06-20	8.23.17	283	93
D1	C1	21	0.89	5874000	10000	125000	47	2019-07-03	8.23.17	296	106
D1	C1	22	0.96	2208000	10000	125000	18	2019-07-17	8.23.17	310	120
D1	C1	23	0.95	4180000	10000	125000	33	2019-07-30	8.23.17	323	133
D1	C1	24	Na	Na	10000	125000	Na	2019-08-14	8.23.17	338	148
D1	C1	25	Na	Na	10000	125000	Na	2019-08-27	8.23.17	351	161
D1	C1	26	0.71	5538000	10000	125000	44	2019-09-10	8.23.17	365	175
D1	C1	27	0.83	3486000	10000	125000	28	2019-09-24	8.23.17	379	189
D1	C1	28	0.7	2310000	10000	125000	18	2019-10-08	8.23.17	393	203
D1	C1	29	0.41	1968000	10000	125000	16	2019-10-22	8.23.17	407	217
D1	C1	30	0.96	2194560	10000	125000	18	2019-11-05	8.23.17	421	231
D1	C1	31	0.84	5292000	10000	125000	42	2019-11-19	8.23.17	435	245
D1	C1	32	0.62	3906000	10000	125000	31	2019-12-03	8.23.17	449	259
D1	C1	33	0.83	5976000	10000	125000	48	2019-12-17	8.23.17	463	273
D1	C2	0	Na	Na	Na	Na	Na	2016-11-14	Na	0	0
D1	C2	5	Na	Na	Na	Na	Na	2017-02-24	Na	102	102
D1	C2	6	Na	4100000	100000	2500000	Na	2017-03-10	Na	116	116
D1	C2	7	Na	11500000	50000	1250000	4.6	2017-03-24	Na	130	130
D1	C2	8	Na	700000	20000	500000	0.56	2017-04-07	Na	144	144
D1	C2	9	0.85	10000000	40000	1000000	20	2017-04-21	Na	158	158
D1	C2	10	0.9	700000	20000	500000	0.7	2017-05-05	Na	172	172
D1	C2	11	0.91	1900000	20000	500000	3.8	2017-05-19	Na	186	186
D1	C2	12	0.89	3200000	20000	500000	6.4	2017-06-02	Na	200	200
D1	C2	13	0.88	6000000	20000	500000	12	2017-06-16	Na	214	214
D1	C2	14	0.91	13000000	20000	500000	26	2017-06-30	Na	228	228
D1	C2	15	0.89	3400000	20000	500000	6.8	2017-07-14	Na	242	242
D1	C2	16	0.88	2800000	20000	500000	5.6	2017-07-29	Na	257	257
D1	C2	17	0.88	6688000	20000	500000	13.376	2017-08-08	Na	267	267
D1	C2	18	0.84	10752000	20000	500000	21.504	2017-08-21	Na	280	280
D1	C2	19	Na	Na	Na	Na	Na	2019-03-20	8.22.17	280	0
D1	C2	20	0.92	1932000	10000	125000	Na	2019-04-02	8.22.17	294	14
D1	C2	21	0.89	6230000	10000	125000	49.84	2019-04-16	8.22.17	308	28
D1	C2	22	0.92	8280000	10000	125000	66.24	2019-04-30	8.22.17	322	42
D1	C2	23	0.98	6468000	10000	125000	51.744	2019-05-14	8.22.17	336	56
D1	C2	24	0.98	3038000	10000	125000	24.304	2019-05-24	8.22.17	346	66
D1	C2	25	0.76	4256000	10000	125000	34.048	2019-06-07	8.22.17	360	80
D1	C2	26	0.75	7500000	10000	125000	60	2019-06-20	8.22.17	373	93
D1	C2	27	0.91	6370000	10000	125000	50.96	2019-07-03	8.22.17	386	106
D1	C2	28	0.97	7663000	10000	125000	61.304	2019-07-17	8.22.17	400	120
D1	C2	29	0.96	9600000	10000	125000	76.8	2019-07-30	8.22.17	413	133
D1	C2	30	0.99	6160000	10000	125000	49.28	2019-08-14	8.22.17	428	148
D1	C2	31	0.87	1350000	10000	125000	10.8	2019-08-27	8.22.17	441	161
D1	C2	32	0.52	4576000	10000	125000	36.608	2019-09-10	8.22.17	455	175
D1	C2	33	0.87	8178000	10000	125000	65.424	2019-09-24	8.22.17	469	189
D1	C2	34	0.69	9384000	10000	125000	75.072	2019-10-08	8.22.17	483	203
D1	C2	35	0.8	9600000	10000	125000	76.8	2019-10-22	8.22.17	497	217
D1	C2	36	0.78	3042000	10000	125000	24.336	2019-11-05	8.22.17	511	231
D1	C2	37	0.77	9240000	10000	125000	73.92	2019-11-19	8.22.17	525	245
D1	C2	38	0.58	5916000	10000	125000	47.328	2019-12-03	8.23.17	539	259
D1	C2	39	0.7	8190000	10000	125000	65.52	2019-12-17	8.22.17	553	273
D1	C3	0	Na	Na	Na	Na	Na	2016-11-14	Na	0	0
D1	C3	5	Na	Na	Na	Na	Na	2017-02-24	Na	102	102
D1	C3	6	Na	3800000	100000	2500000	Na	2017-03-10	Na	116	116
D1	C3	7	Na	13500000	50000	1250000	5.4	2017-03-24	Na	130	130
D1	C3	8	Na	1600000	50000	1250000	1.28	2017-04-07	Na	144	144
D1	C3	9	0.9	10000000	40000	1000000	8	2017-04-21	Na	158	158
D1	C3	10	0.95	10000000	40000	1000000	10	2017-05-05	Na	172	172
D1	C3	11	0.93	12000000	20000	500000	12	2017-05-19	Na	186	186
D1	C3	12	0.91	4000000	20000	500000	8	2017-06-02	Na	200	200
D1	C3	13	0.92	5200000	20000	500000	10.4	2017-06-16	Na	214	214
D1	C3	14	0.9	12000000	20000	500000	24	2017-06-30	Na	228	228
D1	C3	15	0.9	1500000	20000	500000	3	2017-07-14	Na	242	242
D1	C3	16	0.91	1600000	20000	500000	3.2	2017-07-29	Na	257	257
D1	C3	17	0.9	1980000	20000	500000	3.96	2017-08-08	Na	267	267
D1	C3	18	0.88	7392000	20000	500000	14.784	2017-08-21	Na	280	280
D1	C3	19	Na	Na	Na	Na	Na	2019-03-20	8.22.17	280	0
D1	C3	20	0.76	186960	10000	125000	Na	2019-04-02	8.22.17	294	14
D1	C3	21	0.9	2520000	10000	125000	20	2019-04-16	8.22.17	308	28
D1	C3	22	0.95	5130000	10000	125000	41	2019-04-30	8.22.17	322	42
D1	C3	23	0.95	5130000	10000	125000	41	2019-05-14	8.22.17	336	56
D1	C3	24	0.83	491360	10000	125000	4	2019-05-24	8.22.17	346	66
D1	C3	25	0.73	2628000	10000	125000	21	2019-06-07	8.22.17	360	80
D1	C3	26	0.85	6800000	10000	125000	54	2019-06-20	8.22.17	373	93
D1	C3	27	0.85	4590000	10000	125000	37	2019-07-03	8.22.17	386	106
D1	C3	28	0.94	5057200	10000	125000	40	2019-07-17	8.22.17	400	120
D1	C3	29	0.95	4180000	10000	125000	33	2019-07-30	8.22.17	413	133
D1	C3	30	0.99	5490000	10000	125000	44	2019-08-14	8.22.17	428	148
D1	C3	31	0.9	8160000	10000	125000	65	2019-08-27	8.22.17	441	161
D1	C3	32	0.64	7552000	10000	125000	60	2019-09-10	8.22.17	455	175
D1	C3	33	0.7	6440000	10000	125000	52	2019-09-24	8.22.17	469	189
D1	C3	34	0.66	5148000	10000	125000	41	2019-10-08	8.22.17	483	203
D1	C3	35	0.63	5103000	10000	125000	41	2019-10-22	8.22.17	497	217
D1	C3	36	0.77	826980	10000	125000	7	2019-11-05	8.22.17	511	231
D1	C3	37	0.62	2604000	10000	125000	21	2019-11-19	8.22.17	525	245
D1	C3	38	0.49	3969000	10000	125000	32	2019-12-03	8.22.17	539	259
D1	C3	39	0.56	2912000	10000	125000	23	2019-12-17	8.22.17	553	273
D2	C1	0	Na	Na	Na	Na	Na	2017-02-14	Na	0	0
D2	C1	4	Na	Na	Na	Na	Na	2017-04-10	Na	55	55
D2	C1	4	Na	Na	Na	Na	Na	2017-04-28	Na	73	73
D2	C1	5	0.49	886500	20000	500000	Na	2017-05-12	Na	87	87
D2	C1	6	Na	12200000	20000	500000	24.4	2017-05-26	Na	101	101
D2	C1	7	0.83	4565000	20000	500000	9.13	2017-06-09	Na	115	115
D2	C1	8	0.87	5220000	20000	500000	10.44	2017-06-23	Na	129	129
D2	C1	9	0.81	8748000	20000	500000	17.496	2017-07-07	Na	143	143
D2	C1	10	0.93	7440000	20000	500000	14.88	2017-07-21	Na	157	157
D2	C1	11	0.88	11968000	20000	500000	23.936	2017-08-06	Na	173	173
D2	C1	12	0.89	13617000	20000	500000	27.234	2017-08-23	Na	190	190
D2	C1	13	Na	Na	Na	Na	Na	2019-03-20	8.23.17	190	0
D2	C1	14	0.88	1760000	10000	125000	Na	2019-04-02	8.23.17	204	14
D2	C1	15	0.53	3286000	10000	125000	26	2019-04-16	8.23.17	218	28
D2	C1	16	0.47	2256000	10000	125000	18	2019-04-30	8.23.17	232	42
D2	C1	17	0.81	4131000	10000	125000	33	2019-05-14	8.23.17	246	56
D2	C1	18	0.93	1488000	10000	125000	12	2019-05-24	8.23.17	256	66
D2	C1	19	0.79	2528000	10000	125000	20	2019-06-07	8.23.17	270	80
D2	C1	20	0.61	5978000	10000	125000	48	2019-06-20	8.23.17	283	93
D2	C1	21	0.74	7548000	10000	125000	60	2019-07-03	8.23.17	296	106
D2	C1	22	0.94	2838800	10000	125000	23	2019-07-17	8.23.17	310	120
D2	C1	23	0.86	7568000	10000	125000	61	2019-07-30	8.23.17	323	133
D2	C1	24	Na	Na	10000	125000	Na	2019-08-14	8.23.17	338	148
D2	C1	25	Na	Na	10000	125000	Na	2019-08-27	8.23.17	351	161
D2	C1	26	0.44	6688000	10000	125000	54	2019-09-10	8.23.17	365	175
D2	C1	27	0.56	6048000	10000	125000	48	2019-09-24	8.23.17	379	189
D2	C1	28	0.71	4402000	10000	125000	35	2019-10-08	8.23.17	393	203
D2	C1	29	0.41	4305000	10000	125000	34	2019-10-22	8.23.17	407	217
D2	C1	30	0.94	1852740	10000	125000	15	2019-11-05	8.23.17	421	231
D2	C2	0	Na	Na	Na	Na	Na	2017-02-14	Na	0	0
D2	C2	4	Na	Na	Na	Na	Na	2017-04-28	Na	73	73
D2	C2	5	0.9	1665000	20000	500000	Na	2017-05-12	Na	87	87
D2	C2	6	Na	7200000	20000	500000	14.4	2017-05-26	Na	101	101
D2	C2	7	0.82	6150000	20000	500000	12.3	2017-06-09	Na	115	115
D2	C2	8	0.9	8370000	20000	500000	16.74	2017-06-23	Na	129	129
D2	C2	9	0.79	8848000	20000	500000	17.696	2017-07-07	Na	143	143
D2	C2	10	0.91	15288000	20000	500000	30.576	2017-07-21	Na	157	157
D2	C2	11	0.88	13024000	20000	500000	26.048	2017-08-06	Na	173	173
D2	C2	12	0.9	11610000	20000	500000	23.22	2017-08-23	Na	190	190
D2	C2	13	Na	Na	Na	Na	Na	2019-03-20	8.23.17	190	0
D2	C2	14	0.62	1674000	10000	125000	Na	2019-04-02	8.23.17	204	14
D2	C2	15	0.66	3564000	10000	125000	29	2019-04-16	8.23.17	218	28
D2	C2	16	0.78	3744000	10000	125000	30	2019-04-30	8.23.17	232	42
D2	C2	17	0.79	3555000	10000	125000	28	2019-05-14	8.23.17	246	56
D2	C2	18	0.69	1104000	10000	125000	9	2019-05-24	8.23.17	256	66
D2	C2	19	0.84	5712000	10000	125000	46	2019-06-07	8.23.17	270	80
D2	C2	20	0.72	9216000	10000	125000	74	2019-06-20	8.23.17	283	93
D2	C2	21	0.72	7344000	10000	125000	59	2019-07-03	8.23.17	296	106
D2	C2	22	0.94	2763600	10000	125000	22	2019-07-17	8.23.17	310	120
D2	C2	23	0.71	5538000	10000	125000	44	2019-07-30	8.23.17	323	133
D2	C2	24	0.97	9680000	10000	125000	77	2019-08-14	8.23.17	338	148
D2	C2	25	0.95	5890000	10000	125000	47	2019-08-27	8.23.17	351	161
D2	C2	26	0.7	9800000	10000	125000	78	2019-09-10	8.23.17	365	175
D2	C2	27	0.66	6072000	10000	125000	49	2019-09-24	8.23.17	379	189
D2	C2	28	0.72	7056000	10000	125000	56	2019-10-08	8.23.17	393	203
D2	C2	29	0.52	5096000	10000	125000	41	2019-10-22	8.23.17	407	217
D2	C2	30	0.73	4599000	10000	125000	37	2019-11-05	8.23.17	421	231
D2	C2	31	0.73	5256000	10000	125000	42	2019-11-19	8.23.17	435	245
D2	C2	32	0.48	5472000	10000	125000	44	2019-12-03	8.23.17	449	259
D2	C2	33	0.66	2376000	10000	125000	19	2019-12-17	8.23.17	463	273
D2	C3	0	Na	Na	Na	Na	Na	2017-02-14	Na	0	0
D2	C3	4	Na	Na	Na	Na	Na	2017-04-28	Na	73	73
D2	C3	5	0.95	3610000	20000	500000	Na	2017-05-12	Na	87	87
D2	C3	6	Na	12800000	20000	500000	25.6	2017-05-26	Na	101	101
D2	C3	7	0.85	4080000	20000	500000	8.16	2017-06-09	Na	115	115
D2	C3	8	0.87	3654000	20000	500000	7.308	2017-06-23	Na	129	129
D2	C3	9	0.79	2844000	20000	500000	5.688	2017-07-07	Na	143	143
D2	C3	10	0.91	2002000	20000	500000	4.004	2017-07-21	Na	157	157
D2	C3	11	0.89	8900000	20000	500000	17.8	2017-08-06	Na	173	173
D2	C3	12	0.89	11214000	20000	500000	22.428	2017-08-23	Na	190	190
D2	C3	13	Na	Na	Na	Na	Na	2019-03-20	8.23.17	190	0
D2	C3	14	0.62	1240000	10000	125000	Na	2019-04-02	8.23.17	204	14
D2	C3	15	0.71	2556000	10000	125000	20	2019-04-16	8.23.17	218	28
D2	C3	16	0.66	1980000	10000	125000	16	2019-04-30	8.23.17	232	42
D2	C3	17	0.6	2340000	10000	125000	19	2019-05-14	8.23.17	246	56
D2	C3	18	0.85	2210000	10000	125000	18	2019-05-24	8.23.17	256	66
D2	C3	19	0.71	3692000	10000	125000	30	2019-06-07	8.23.17	270	80
D2	C3	20	0.62	5208000	10000	125000	42	2019-06-20	8.23.17	283	93
D2	C3	21	0.42	3780000	10000	125000	30	2019-07-03	8.23.17	296	106
D2	C3	22	0.41	2082800	10000	125000	17	2019-07-17	8.23.17	310	120
D2	C3	23	0.76	4864000	10000	125000	39	2019-07-30	8.23.17	323	133
D2	C3	24	0.98	6720000	10000	125000	54	2019-08-14	8.23.17	338	148
D2	C3	25	0.98	10600000	10000	125000	85	2019-08-28	8.23.17	352	162
D2	C3	26	0.58	7192000	10000	125000	58	2019-09-10	8.23.17	365	175
D2	C3	27	0.36	6408000	10000	125000	51	2019-09-24	8.23.17	379	189
D2	C3	28	0.55	4290000	10000	125000	34	2019-10-08	8.23.17	393	203
D2	C3	29	0.4	3840000	10000	125000	31	2019-10-22	8.23.17	407	217
D2	C3	30	0.88	1760000	10000	125000	14	2019-11-05	8.23.17	421	231
D2	C3	31	0.64	3840000	10000	125000	31	2019-11-19	8.23.17	435	245
D2	C3	32	0.4	4200000	10000	125000	34	2019-12-03	8.23.17	449	259
D2	C3	33	0.73	2628000	10000	125000	21	2019-12-17	8.23.17	463	273
D3	C1	0	Na	Na	Na	Na	Na	2017-02-14	Na	0	0
D3	C1	4	Na	Na	Na	Na	Na	2017-04-28	Na	73	73
D3	C1	5	0.85	1026000	20000	500000	Na	2017-05-12	Na	87	87
D3	C1	6	Na	7200000	20000	500000	14.4	2017-05-26	Na	101	101
D3	C1	7	0.83	8300000	20000	500000	16.6	2017-06-09	Na	115	115
D3	C1	8	0.86	1496400	20000	500000	2.9928	2017-06-23	Na	129	129
D3	C1	9	0.82	11808000	20000	500000	23.616	2017-07-07	Na	143	143
D3	C1	10	0.93	13764000	20000	500000	27.528	2017-07-21	Na	157	157
D3	C1	11	0.89	10680000	20000	500000	21.36	2017-08-06	Na	173	173
D3	C1	12	0.91	19110000	20000	500000	38.22	2017-08-23	Na	190	190
D3	C1	13	Na	Na	Na	Na	Na	2019-03-20	8.23.17	190	0
D3	C1	14	0.88	2376000	10000	125000	Na	2019-04-02	8.23.17	204	14
D3	C1	15	0.91	7280000	10000	125000	58	2019-04-16	8.23.17	218	28
D3	C1	16	0.78	11934000	10000	125000	95	2019-04-30	8.23.17	232	42
D3	C1	17	0.85	9945000	10000	125000	80	2019-05-14	8.23.17	246	56
D3	C1	18	0.75	2025000	10000	125000	16	2019-05-24	8.23.17	256	66
D3	C1	19	0.88	4224000	10000	125000	34	2019-06-07	8.23.17	270	80
D3	C1	20	0.87	15138000	10000	125000	121	2019-06-20	8.23.17	283	93
D3	C1	21	0.86	10664000	10000	125000	85	2019-07-03	8.23.17	296	106
D3	C1	22	0.98	8486800	10000	125000	68	2019-07-17	8.23.17	310	120
D3	C1	23	0.97	8924000	10000	125000	71	2019-07-30	8.23.17	323	133
D3	C1	24	0.98	5360000	10000	125000	43	2019-08-14	8.23.17	338	148
D3	C1	25	0.98	1390000	10000	125000	11	2019-08-27	8.23.17	351	161
D3	C1	26	0.89	15308000	10000	125000	122	2019-09-10	8.23.17	365	175
D3	C1	27	0.73	10512000	10000	125000	84	2019-09-24	8.23.17	379	189
D3	C1	28	0.93	11160000	10000	125000	89	2019-10-08	8.23.17	393	203
D3	C1	29	0.83	12201000	10000	125000	98	2019-10-22	8.23.17	407	217
D3	C1	30	0.97	6984000	10000	125000	56	2019-11-05	8.23.17	421	231
D3	C1	31	0.93	17856000	10000	125000	143	2019-11-19	8.23.17	435	245
D3	C1	32	0.48	5472000	10000	125000	44	2019-12-03	8.23.17	449	259
D3	C1	33	0.94	15604000	10000	125000	125	2019-12-17	8.23.17	463	273
D3	C2	0	Na	Na	Na	Na	Na	2017-02-14	Na	0	0
D3	C2	4	Na	Na	Na	Na	Na	2017-04-28	Na	73	73
D3	C2	5	0.94	982850	20000	500000	Na	2017-05-12	Na	87	87
D3	C2	6	Na	2400000	20000	500000	Na	2017-05-26	Na	101	101
D3	C2	7	0.78	3666000	20000	500000	7.332	2017-06-09	Na	115	115
D3	C2	8	0.87	6003000	20000	500000	12.006	2017-06-23	Na	129	129
D3	C2	9	0.86	3784000	20000	500000	7.568	2017-07-07	Na	143	143
D3	C2	10	0.86	7224000	20000	500000	14.448	2017-07-21	Na	157	157
D3	C2	11	0.89	15308000	20000	500000	30.616	2017-08-06	Na	173	173
D3	C2	12	0.9	15390000	20000	500000	30.78	2017-08-23	Na	190	190
D3	C2	13	Na	Na	Na	Na	Na	2019-03-20	8.23.17	190	0
D3	C2	14	0.94	3008000	10000	125000	Na	2019-04-02	8.23.17	204	14
D3	C2	15	0.92	9200000	10000	125000	74	2019-04-16	8.23.17	218	28
D3	C2	16	0.96	9792000	10000	125000	78	2019-04-30	8.23.17	232	42
D3	C2	17	0.99	9801000	10000	125000	78	2019-05-14	8.23.17	246	56
D3	C2	18	0.84	3024000	10000	125000	24	2019-05-24	8.23.17	256	66
D3	C2	19	0.91	4914000	10000	125000	39	2019-06-07	8.23.17	270	80
D3	C2	20	0.82	11644000	10000	125000	93	2019-06-20	8.23.17	283	93
D3	C2	21	0.92	8096000	10000	125000	65	2019-07-03	8.23.17	296	106
D3	C2	22	0.97	7119800	10000	125000	57	2019-07-17	8.23.17	310	120
D3	C2	23	0.95	12160000	10000	125000	97	2019-07-30	8.23.17	323	133
D3	C2	24	0.98	7520000	10000	125000	60	2019-08-14	8.23.17	338	148
D3	C2	25	0.97	1420000	10000	125000	11	2019-08-27	8.23.17	351	161
D3	C2	26	0.61	12200000	10000	125000	98	2019-09-10	8.23.17	365	175
D3	C2	27	0.87	17400000	10000	125000	139	2019-09-24	8.23.17	379	189
D3	C2	28	0.91	8736000	10000	125000	70	2019-10-08	8.23.17	393	203
D3	C2	29	0.91	15015000	10000	125000	120	2019-10-22	8.23.17	407	217
D3	C2	30	0.97	3492000	10000	125000	28	2019-11-05	8.23.17	421	231
D3	C2	31	0.96	12096000	10000	125000	97	2019-11-19	8.23.17	435	245
D3	C2	32	0.67	8643000	10000	125000	69	2019-12-03	8.22.17	449	259
D3	C2	33	0.88	11088000	10000	125000	89	2019-12-17	8.23.17	463	273
D3	C3	0	Na	Na	Na	Na	Na	2017-02-14	Na	0	0
D3	C3	4	Na	Na	Na	Na	Na	2017-04-28	Na	73	73
D3	C3	5	0.81	241600	20000	240000	Na	2017-05-12	Na	87	87
D3	C3	6	Na	170000	20000	170000	0.708333	2017-05-26	Na	101	101
D3	C3	7	Na	Na	Na	Na	Na	2017-06-09	Na	115	115
D3	C3	8	0.6	204000	20000	200000	Na	2017-06-23	Na	129	129
D3	C3	9	0.74	540200	20000	500000	2.701	2017-07-21	Na	157	157
D3	C3	10	0.82	746200	20000	500000	1.4924	2017-08-06	Na	173	173
D3	C3	11	0.85	5100000	20000	500000	10.2	2017-08-23	Na	190	190
D3	C3	12	Na	Na	Na	Na	Na	2019-03-20	8.23.17	190	0
D3	C3	13	0.67	1072000	10000	125000	Na	2019-04-02	8.23.17	204	14
D3	C3	14	0.62	3720000	10000	125000	30	2019-04-16	8.23.17	218	28
D3	C3	15	0.87	7047000	10000	125000	56	2019-04-30	8.23.17	232	42
D3	C3	16	0.88	10032000	10000	125000	80	2019-05-14	8.23.17	246	56
D3	C3	17	0.82	3034000	10000	125000	24	2019-05-24	8.23.17	256	66
D3	C3	18	0.78	4836000	10000	125000	39	2019-06-07	8.23.17	270	80
D3	C3	19	0.69	12420000	10000	125000	99	2019-06-20	8.23.17	283	93
D3	C3	20	0.83	9296000	10000	125000	74	2019-07-03	8.23.17	296	106
D3	C3	21	0.98	9094400	10000	125000	73	2019-07-17	8.23.17	310	120
D3	C3	22	0.98	7644000	10000	125000	61	2019-07-30	8.23.17	323	133
D3	C3	23	0.98	8200000	10000	125000	66	2019-08-14	8.23.17	338	148
D3	C3	24	0.92	1570000	10000	125000	13	2019-08-27	8.23.17	351	161
D3	C3	25	0.51	8364000	10000	125000	67	2019-09-10	8.23.17	365	175
D3	C3	26	0.82	8528000	10000	125000	68	2019-09-24	8.23.17	379	189
D3	C3	27	0.75	6750000	10000	125000	54	2019-10-08	8.23.17	393	203
D3	C3	28	0.67	8241000	10000	125000	66	2019-10-22	8.23.17	407	217
D3	C3	29	0.82	5658000	10000	125000	45	2019-11-05	8.23.17	421	231
D3	C3	30	0.79	9954000	10000	125000	80	2019-11-19	8.23.17	435	245
D3	C3	31	0.62	7998000	10000	125000	64	2019-12-03	8.23.17	449	259
D3	C3	32	0.91	9100000	10000	125000	73	2019-12-17	8.23.17	463	273

## Sheet: ECB replicate cultures
Donor	Clone	Replicate	Viability	Total viable cells	Cells per well	Cells seeded	Date	Time point	Days in culture
D1	C1	PARENT	0.92	6256000	20000	500000	2017-07-21	T0	157		Sample	TP53 KO	ECB transduction	Day	FACS	Day
D1	C1	R1	0.95	8360000	20000	500000	2017-08-08	T1	175		D1C1	2017-02-14	2017-06-09	115	2017-06-22	128
D1	C1	R1	0.93	5580000	20000	500000	2017-08-22	T2	189		D3C2	2017-02-14	2017-06-09	115	2017-06-22	128
D1	C1	R1	0.92	3036000	20000	500000	2017-09-02	T3	200		D2C1	2017-02-14	2017-05-26	101	2017-06-08	114
D1	C1	R1	0.92	5520000	20000	500000	2017-09-20	T4	218		D2C2	2017-02-14	2017-05-26	101	2017-06-08	114
D1	C1	R1	0.91	1820000	20000	500000	2017-10-03	T5	231		D2C3	2017-02-14	2017-05-26	101	2017-06-08	114
D1	C1	R1	0.91	7098000	20000	500000	2017-10-17	T6	245
D1	C1	R1	0.92	7360000	15000	400000	2017-10-31	T7	259
D1	C1	R1	0.46	5520000	10000	250000	2017-11-14	T8	273		FACS 6/8/17	Nr sorted cells
D1	C1	R1	0.92	6624000	10000	250000	2017-11-28	T9	287		ECB D2C1	100000
D1	C1	R1	0.96	12672000	10000	250000	2017-12-12	T10	301		ECB D2C2	300000
D1	C1	R1	0.94	13818000	5000	125000	2017-12-26	T11	315		ECB D2C3	100000
D1	C1	R1	0.94	3008000	10000	250000	2018-01-09	T12	329
D1	C1	R1	0.92	14628000	10000	250000	2018-01-23	T13	343		FACS 6/22/17	Nr sorted cells
D1	C1	R1	0.94	5922000	10000	250000	2018-02-06	T14	357		ECB D2C1	37000
D1	C1	R1	0.93	9672000	10000	250000	2018-02-20	T15	371		ECB D3C2	100000
D1	C1	R2	0.93	8556000	20000	500000	2017-08-08	T1	175
D1	C1	R2	0.93	4464000	20000	500000	2017-08-22	T2	189
D1	C1	R2	0.93	2790000	20000	500000	2017-09-02	T3	200
D1	C1	R2	0.82	6888000	20000	500000	2017-09-20	T4	218
D1	C1	R2	0.92	2024000	20000	500000	2017-10-03	T5	231
D1	C1	R2	0.92	6624000	20000	500000	2017-10-17	T6	245
D1	C1	R2	0.91	6825000	15000	400000	2017-10-31	T7	259
D1	C1	R2	0.76	4256000	10000	250000	2017-11-14	T8	273
D1	C1	R2	0.94	4512000	10000	250000	2017-11-28	T9	287
D1	C1	R2	0.96	4608000	10000	250000	2017-12-12	T10	301
D1	C1	R2	0.95	12540000	5000	125000	2017-12-26	T11	315
D1	C1	R2	0.91	1274000	10000	250000	2018-01-09	T12	329
D1	C1	R2	0.94	10434000	10000	250000	2018-01-23	T13	343
D1	C1	R2	0.96	7776000	10000	250000	2018-02-06	T14	357
D1	C1	R2	0.94	12972000	10000	250000	2018-02-20	T15	371
D1	C1	R3	0.92	8096000	20000	500000	2017-08-08	T1	175
D1	C1	R3	0.94	6204000	20000	500000	2017-08-22	T2	189
D1	C1	R3	0.92	2760000	20000	500000	2017-09-02	T3	200
D1	C1	R3	0.86	7568000	20000	500000	2017-09-20	T4	218
D1	C1	R3	0.92	2760000	20000	500000	2017-10-03	T5	231
D1	C1	R3	0.92	4140000	20000	500000	2017-10-17	T6	245
D1	C1	R3	0.95	7695000	15000	400000	2017-10-31	T7	259
D1	C1	R3	0.63	5292000	10000	250000	2017-11-14	T8	273
D1	C1	R3	0.95	7980000	10000	250000	2017-11-28	T9	287
D1	C1	R3	0.95	10260000	10000	250000	2017-12-12	T10	301
D1	C1	R3	0.94	14664000	5000	125000	2017-12-26	T11	315
D1	C1	R3	0.89	1424000	10000	250000	2018-01-09	T12	329
D1	C1	R3	0.96	14976000	10000	250000	2018-01-23	T13	343
D1	C1	R3	0.94	14946000	10000	250000	2018-02-06	T14	357
D1	C1	R3	0.96	12096000	10000	250000	2018-02-20	T15	371
D2	C1	PARENT 1	0.89	1335000	20000	500000	2017-06-23	T-1	129
D2	C1	PARENT 2	0.78	9672000	20000	500000	2017-07-07	T0	143
D2	C1	R1	0.93	6696000	20000	500000	2017-07-21	T1	157
D2	C1	R1	0.9	11160000	20000	500000	2017-08-06	T2	173
D2	C1	R1	0.93	12462000	20000	500000	2017-08-22	T3	189
D2	C1	R1	0.85	1394000	20000	500000	2017-09-02	T4	200
D2	C1	R1	0.6	6240000	20000	500000	2017-09-19	T5	217
D2	C1	R1	0.92	7360000	20000	500000	2017-10-03	T6	231
D2	C1	R1	0.95	13110000	20000	500000	2017-10-17	T7	245
D2	C1	R1	0.95	9310000	15000	400000	2017-10-30	T8	258
D2	C1	R1	0.67	11524000	10000	250000	2017-11-14	T9	273
D2	C1	R1	0.91	7371000	10000	250000	2017-11-28	T10	287
D2	C1	R1	0.9	8370000	10000	250000	2017-12-12	T11	301
D2	C1	R1	0.87	9396000	5000	125000	2017-12-26	T12	315
D2	C1	R1	0.78	366600	10000	250000	2018-01-09	T13	329
D2	C1	R1	0.93	14508000	10000	250000	2018-01-23	T14	343
D2	C1	R1	0.95	14250000	10000	250000	2018-02-06	T15	357
D2	C1	R1	0.91	6734000	10000	250000	2018-02-20	T16	371
D2	C1	R1	0.92	15732000	10000	250000	2018-03-07	T17	386
D2	C1	R1	0.94	14664000	10000	250000	2018-03-20	T18	399
D2	C1	R1	0.95	10260000	10000	250000	2018-04-03	T19	413
D2	C1	R1	0.93	13392000	10000	250000	2018-04-17	T20	427
D2	C1	R2	0.91	4368000	20000	500000	2017-07-21	T1	157
D2	C1	R2	0.91	9828000	20000	500000	2017-08-06	T2	173
D2	C1	R2	0.94	10716000	20000	500000	2017-08-22	T3	189
D2	C1	R2	0.88	2992000	20000	500000	2017-09-02	T4	200
D2	C1	R2	0.58	5800000	20000	500000	2017-09-19	T5	217
D2	C1	R2	0.93	5022000	20000	500000	2017-10-03	T6	231
D2	C1	R2	0.92	11592000	20000	500000	2017-10-17	T7	245
D2	C1	R2	0.96	4800000	15000	400000	2017-10-30	T8	258
D2	C1	R2	0.69	11868000	10000	250000	2017-11-14	T9	273
D2	C1	R2	0.95	9690000	10000	250000	2017-11-28	T10	287
D2	C1	R2	0.94	15510000	10000	250000	2017-12-12	T11	301
D2	C1	R2	0.91	12558000	5000	125000	2017-12-26	T12	315
D2	C1	R2	0.88	968000	10000	250000	2018-01-09	T13	329
D2	C1	R2	0.92	12972000	10000	250000	2018-01-23	T14	343
D2	C1	R2	0.96	5760000	10000	250000	2018-02-06	T15	357
D2	C1	R2	0.92	14628000	10000	250000	2018-02-20	T16	371
D2	C1	R2	0.96	10080000	10000	250000	2018-03-07	T17	386
D2	C1	R2	0.91	13377000	10000	250000	2018-03-20	T18	399
D2	C1	R2	0.9	990000	10000	250000	2018-04-03	T19	413
D2	C1	R2	0.93	12834000	10000	250000	2018-04-17	T20	427
D2	C1	R3	0.93	8556000	20000	500000	2017-07-21	T1	157
D2	C1	R3	0.93	12276000	20000	500000	2017-08-06	T2	173
D2	C1	R3	0.93	10602000	20000	500000	2017-08-22	T3	189
D2	C1	R3	0.82	1968000	20000	500000	2017-09-02	T4	200
D2	C1	R3	0.73	6570000	20000	500000	2017-09-19	T5	217
D2	C1	R3	0.94	4512000	20000	500000	2017-10-03	T6	231
D2	C1	R3	0.9	11610000	20000	500000	2017-10-17	T7	245
D2	C1	R3	0.95	7410000	15000	400000	2017-10-30	T8	258
D2	C1	R3	0.55	9020000	10000	250000	2017-11-14	T9	273
D2	C1	R3	0.9	8370000	10000	250000	2017-11-28	T10	287
D2	C1	R3	0.94	12972000	10000	250000	2017-12-12	T11	301
D2	C1	R3	0.85	7905000	5000	125000	2017-12-26	T12	315
D2	C1	R3	0.89	3916000	10000	250000	2018-01-09	T13	329
D2	C1	R3	0.93	14229000	10000	250000	2018-01-23	T14	343
D2	C1	R3	0.95	11115000	10000	250000	2018-02-06	T15	357
D2	C1	R3	0.93	13950000	10000	250000	2018-02-20	T16	371
D2	C1	R3	0.96	6912000	10000	250000	2018-03-07	T17	386
D2	C1	R3	0.88	11616000	10000	250000	2018-03-20	T18	399
D2	C1	R3	0.93	2706300	10000	250000	2018-04-03	T19	413
D2	C1	R3	0.93	13671000	10000	250000	2018-04-17	T20	427
D2	C2	PARENT 2	0.72	7776000	20000	500000	2017-07-07	T0	143
D2	C2	PARENT 1	0.85	5355000	20000	500000	2017-06-23	T-1	129
D2	C2	R1	0.9	12960000	20000	500000	2017-07-21	T1	157
D2	C2	R1	0.89	11748000	20000	500000	2017-08-06	T2	173
D2	C2	R1	0.92	10212000	20000	500000	2017-08-22	T3	189
D2	C2	R1	0.87	3306000	20000	500000	2017-09-02	T4	200
D2	C2	R1	0.79	6636000	20000	500000	2017-09-19	T5	217
D2	C2	R1	0.93	4464000	20000	500000	2017-10-03	T6	231
D2	C2	R1	0.87	9135000	20000	500000	2017-10-17	T7	245
D2	C2	R1	0.96	8256000	15000	400000	2017-10-30	T8	258
D2	C2	R1	0.58	6496000	10000	250000	2017-11-14	T9	273
D2	C2	R1	0.92	6348000	10000	250000	2017-11-28	T10	287
D2	C2	R1	0.96	10656000	10000	250000	2017-12-12	T11	301
D2	C2	R1	0.94	9024000	5000	125000	2017-12-26	T12	315
D2	C2	R1	0.94	3948000	10000	250000	2018-01-09	T13	329
D2	C2	R1	0.93	10044000	10000	250000	2018-01-23	T14	343
D2	C2	R1	0.95	12255000	10000	250000	2018-02-06	T15	357
D2	C2	R1	0.95	12540000	10000	250000	2018-02-20	T16	371
D2	C2	R1	0.96	9792000	10000	250000	2018-03-07	T17	386
D2	C2	R1	0.94	13536000	10000	250000	2018-03-20	T18	399
D2	C2	R1	0.95	4845000	10000	250000	2018-04-03	T19	413
D2	C2	R1	0.94	12690000	10000	250000	2018-04-17	T20	427
D2	C2	R1	0.96	10080000	10000	250000	2018-05-01	T21	441
D2	C2	R1	0.95	8550000	10000	250000	2018-05-15	T22	455
D2	C2	R1	0.96	8064000	10000	250000	2018-05-29	T23	469
D2	C2	R1	0.96	8928000	10000	250000	2018-06-12	T24	483
D2	C2	R1	0.94	6580000	10000	250000	2018-06-26	T25	497
D2	C2	R2	0.93	15624000	20000	500000	2017-07-21	T1	157
D2	C2	R2	0.92	14352000	20000	500000	2017-08-06	T2	173
D2	C2	R2	0.89	9345000	20000	500000	2017-08-22	T3	189
D2	C2	R2	0.77	1093400	20000	500000	2017-09-02	T4	200
D2	C2	R2	0.81	9720000	20000	500000	2017-09-19	T5	217
D2	C2	R2	0.9	9360000	20000	500000	2017-10-03	T6	231
D2	C2	R2	0.93	10881000	20000	500000	2017-10-17	T7	245
D2	C2	R2	0.92	8464000	15000	400000	2017-10-30	T8	258
D2	C2	R2	0.46	6348000	10000	250000	2017-11-14	T9	273
D2	C2	R2	0.92	7452000	10000	250000	2017-11-28	T10	287
D2	C2	R2	0.93	8649000	10000	250000	2017-12-12	T11	301
D2	C2	R2	0.94	7708000	5000	125000	2017-12-26	T12	315
D2	C2	R2	0.86	541800	10000	250000	2018-01-09	T13	329
D2	C2	R2	0.92	10212000	10000	250000	2018-01-23	T14	343
D2	C2	R2	0.96	9792000	10000	250000	2018-02-06	T15	357
D2	C2	R2	0.94	10434000	10000	250000	2018-02-20	T16	371
D2	C2	R2	0.96	8928000	10000	250000	2018-03-07	T17	386
D2	C2	R2	0.91	10920000	10000	250000	2018-03-20	T18	399
D2	C2	R2	0.93	4185000	10000	250000	2018-04-03	T19	413
D2	C2	R2	0.92	14904000	10000	250000	2018-04-17	T20	427
D2	C2	R2	0.91	10920000	10000	250000	2018-05-01	T21	441
D2	C2	R2	0.94	10152000	10000	250000	2018-05-15	T22	455
D2	C2	R2	0.93	8649000	10000	250000	2018-05-29	T23	469
D2	C2	R2	0.93	9207000	10000	250000	2018-06-12	T24	483
D2	C2	R2	0.91	7462000	10000	250000	2018-06-26	T25	497
D2	C2	R3	0.91	16744000	20000	500000	2017-07-21	T1	157
D2	C2	R3	0.86	10320000	20000	500000	2017-08-06	T2	173
D2	C2	R3	0.91	9282000	20000	500000	2017-08-22	T3	189
D2	C2	R3	0.89	2492000	20000	500000	2017-09-02	T4	200
D2	C2	R3	0.88	10912000	20000	500000	2017-09-19	T5	217
D2	C2	R3	0.91	8554000	20000	500000	2017-10-03	T6	231
D2	C2	R3	0.94	9870000	20000	500000	2017-10-17	T7	245
D2	C2	R3	0.95	9120000	15000	400000	2017-10-30	T8	258
D2	C2	R3	0.64	7488000	10000	250000	2017-11-14	T9	273
D2	C2	R3	0.92	6624000	10000	250000	2017-11-28	T10	287
D2	C2	R3	0.93	9207000	10000	250000	2017-12-12	T11	301
D2	C2	R3	0.95	8740000	5000	125000	2017-12-26	T12	315
D2	C2	R3	0.95	7030000	10000	250000	2018-01-09	T13	329
D2	C2	R3	0.91	9555000	10000	250000	2018-01-23	T14	343
D2	C2	R3	0.95	9405000	10000	250000	2018-02-06	T15	357
D2	C2	R3	0.95	11685000	10000	250000	2018-02-20	T16	371
D2	C2	R3	0.95	15105000	10000	250000	2018-03-07	T17	386
D2	C2	R3	0.89	9078000	10000	250000	2018-03-20	T18	399
D2	C2	R3	0.86	2347800	10000	250000	2018-04-03	T19	413
D2	C2	R3	0.91	15288000	10000	250000	2018-04-17	T20	427
D2	C2	R3	0.94	12408000	10000	250000	2018-05-01	T21	441
D2	C2	R3	0.94	13536000	10000	250000	2018-05-15	T22	455
D2	C2	R3	0.94	20022000	10000	250000	2018-05-29	T23	469
D2	C2	R3	0.97	11058000	10000	250000	2018-06-12	T24	483
D2	C2	R3	0.94	9964000	10000	250000	2018-06-26	T25	497
D2	C3	PARENT 2	0.88	13728000	20000	500000	2017-07-07	T0	143
D2	C3	PARENT 1	0.91	1274000	20000	500000	2017-06-23	T-1	129
D2	C3	R1	0.89	3026000	20000	500000	2017-07-21	T1	157
D2	C3	R1	0.88	13376000	20000	500000	2017-08-06	T2	173
D2	C3	R1	0.87	8352000	20000	500000	2017-08-22	T3	189
D2	C3	R1	0.94	4700000	20000	500000	2017-09-02	T4	200
D2	C3	R1	0.83	9628000	20000	500000	2017-09-19	T5	217
D2	C3	R1	0.9	9990000	20000	500000	2017-10-03	T6	231
D2	C3	R1	0.95	12255000	20000	500000	2017-10-17	T7	245
D2	C3	R1	0.91	10374000	15000	400000	2017-10-30	T8	258
D2	C3	R1	0.57	10260000	10000	250000	2017-11-14	T9	273
D2	C3	R1	0.94	9306000	10000	250000	2017-11-28	T10	287
D2	C3	R1	0.92	9936000	10000	250000	2017-12-12	T11	301
D2	C3	R1	0.75	8325000	5000	125000	2017-12-26	T12	315
D2	C3	R1	0.81	1053000	10000	250000	2018-01-09	T13	329
D2	C3	R1	0.89	12282000	10000	250000	2018-01-23	T14	343
D2	C3	R1	0.91	6552000	10000	250000	2018-02-06	T15	357
D2	C3	R1	0.94	7520000	10000	250000	2018-02-20	T16	371
D2	C3	R1	0.94	10152000	10000	250000	2018-03-07	T17	386
D2	C3	R1	0.9	13230000	10000	250000	2018-03-20	T18	399
D2	C3	R1	0.93	7254000	10000	250000	2018-04-03	T19	413
D2	C3	R1	0.86	4128000	10000	250000	2018-04-17	T20	427
D2	C3	R1	0.92	9936000	10000	250000	2018-05-01	T21	441
D2	C3	R1	0.92	8832000	10000	250000	2018-05-15	T22	455
D2	C3	R1	0.93	9765000	10000	250000	2018-05-29	T23	469
D2	C3	R1	0.95	10830000	10000	250000	2018-06-12	T24	483
D2	C3	R1	0.94	9212000	10000	250000	2018-06-26	T25	497
D2	C3	R2	0.93	771900	20000	500000	2017-07-21	T1	157
D2	C3	R2	0.92	11776000	20000	500000	2017-08-06	T2	173
D2	C3	R2	0.89	11481000	20000	500000	2017-08-22	T3	189
D2	C3	R2	0.86	722400	20000	500000	2017-09-02	T4	200
D2	C3	R2	0.88	10208000	20000	500000	2017-09-19	T5	217
D2	C3	R2	0.92	6348000	20000	500000	2017-10-03	T6	231
D2	C3	R2	0.95	13110000	20000	500000	2017-10-17	T7	245
D2	C3	R2	0.93	3720000	15000	400000	2017-10-30	T8	258
D2	C3	R2	0.6	8400000	10000	250000	2017-11-14	T9	273
D2	C3	R2	0.95	9120000	10000	250000	2017-11-28	T10	287
D2	C3	R2	0.93	11532000	10000	250000	2017-12-12	T11	301
D2	C3	R2	0.83	8466000	5000	125000	2017-12-26	T12	315
D2	C3	R2	0.57	108300	10000	250000	2018-01-09	T13	329
D2	C3	R2	0.59	253700	10000	250000	2018-01-23	T14	343
D2	C3	R2	0.92	9108000	10000	250000	2018-02-06	T15	357
D2	C3	R2	0.94	5828000	10000	250000	2018-02-20	T16	371
D2	C3	R2	0.96	11520000	10000	250000	2018-03-07	T17	386
D2	C3	R2	0.94	9870000	10000	250000	2018-03-20	T18	399
D2	C3	R2	0.96	12384000	10000	250000	2018-04-03	T19	413
D2	C3	R2	0.92	9936000	10000	250000	2018-04-17	T20	427
D2	C3	R2	0.94	9024000	10000	250000	2018-05-01	T21	441
D2	C3	R2	0.95	9690000	10000	250000	2018-05-15	T22	455
D2	C3	R2	0.95	9690000	10000	250000	2018-05-29	T23	469
D2	C3	R2	0.94	10434000	10000	250000	2018-06-12	T24	483
D2	C3	R2	0.94	6768000	10000	250000	2018-06-26	T25	497
D2	C3	R3	0.9	2880000	20000	500000	2017-07-21	T1	157
D2	C3	R3	0.86	10320000	20000	500000	2017-08-06	T2	173
D2	C3	R3	0.9	11610000	20000	500000	2017-08-22	T3	189
D2	C3	R3	0.9	1566000	20000	500000	2017-09-02	T4	200
D2	C3	R3	0.88	10032000	20000	500000	2017-09-19	T5	217
D2	C3	R3	0.83	564400	20000	500000	2017-10-03	T6	231
D2	C3	R3	0.93	10881000	20000	500000	2017-10-17	T7	245
D2	C3	R3	0.94	3008000	15000	400000	2017-10-30	T8	258
D2	C3	R3	0.41	4264000	10000	250000	2017-11-14	T9	273
D2	C3	R3	0.96	7488000	10000	250000	2017-11-28	T10	287
D2	C3	R3	0.93	8184000	10000	250000	2017-12-12	T11	301
D2	C3	R3	0.89	10146000	5000	125000	2017-12-26	T12	315
D2	C3	R3	0.64	281600	10000	250000	2018-01-09	T13	329
D2	C3	R3	0.96	12672000	10000	250000	2018-01-23	T14	343
D2	C3	R3	0.93	9765000	10000	250000	2018-02-06	T15	357
D2	C3	R3	0.95	6080000	10000	250000	2018-02-20	T16	371
D2	C3	R3	0.95	11115000	10000	250000	2018-03-07	T17	386
D2	C3	R3	0.9	9720000	10000	250000	2018-03-20	T18	399
D2	C3	R3	0.96	8640000	10000	250000	2018-04-03	T19	413
D2	C3	R3	0.94	14664000	10000	250000	2018-04-17	T20	427
D2	C3	R3	0.95	10830000	10000	250000	2018-05-01	T21	441
D2	C3	R3	0.95	11970000	10000	250000	2018-05-15	T22	455
D2	C3	R3	0.96	10368000	10000	250000	2018-05-29	T23	469
D2	C3	R3	0.95	10830000	10000	250000	2018-06-12	T24	483
D2	C3	R3	0.94	8836000	10000	250000	2018-06-26	T25	497
D3	C2	PARENT	0.92	2760000	20000	500000	2017-07-21	T0	157
D3	C2	R1	0.91	2184000	20000	500000	2017-08-08	T1	175
D3	C2	R1	0.94	7144000	20000	500000	2017-08-22	T2	189
D3	C2	R1	0.97	5238000	20000	500000	2017-09-02	T3	200
D3	C2	R1	0.91	11466000	20000	500000	2017-09-20	T4	218
D3	C2	R1	0.9	1980000	20000	500000	2017-10-03	T5	231
D3	C2	R1	0.93	12834000	20000	500000	2017-10-17	T6	245
D3	C2	R1	0.8	5760000	15000	400000	2017-10-31	T7	259
D3	C2	R1	0.57	6327000	10000	250000	2017-11-14	T8	273
D3	C2	R1	0.96	6912000	10000	250000	2017-11-28	T9	287
D3	C2	R1	0.89	6408000	10000	250000	2017-12-12	T10	301
D3	C2	R1	0.86	7052000	5000	125000	2017-12-26	T11	315
D3	C2	R1	0.91	5278000	10000	250000	2018-01-09	T12	329
D3	C2	R1	0.95	11115000	10000	250000	2018-01-23	T13	343
D3	C2	R1	0.94	8460000	10000	250000	2018-02-06	T14	357
D3	C2	R1	0.95	4750000	10000	250000	2018-02-20	T15	371
D3	C2	R1	0.97	11640000	10000	250000	2018-03-07	T16	386
D3	C2	R1	0.95	13395000	10000	250000	2018-03-20	T17	399
D3	C2	R1	0.87	11745000	10000	250000	2018-04-03	T18	413
D3	C2	R1	0.95	13965000	10000	250000	2018-04-17	T19	427
D3	C2	R2	0.84	2184000	20000	500000	2017-08-08	T1	175
D3	C2	R2	0.9	5220000	20000	500000	2017-08-22	T2	189
D3	C2	R2	0.96	4800000	20000	500000	2017-09-02	T3	200
D3	C2	R2	0.92	10212000	20000	500000	2017-09-20	T4	218
D3	C2	R2	0.9	1800000	20000	500000	2017-10-03	T5	231
D3	C2	R2	0.91	9009000	20000	500000	2017-10-17	T6	245
D3	C2	R2	0.87	4524000	15000	400000	2017-10-31	T7	259
D3	C2	R2	0.68	4896000	10000	250000	2017-11-14	T8	273
D3	C2	R2	0.96	7296000	10000	250000	2017-11-28	T9	287
D3	C2	R2	0.95	4560000	10000	250000	2017-12-12	T10	301
D3	C2	R2	0.94	8460000	5000	125000	2017-12-26	T11	315
D3	C2	R2	0.92	9200000	10000	250000	2018-01-09	T12	329
D3	C2	R2	0.95	15675000	10000	250000	2018-01-23	T13	343
D3	C2	R2	0.94	17484000	10000	250000	2018-02-06	T14	357
D3	C2	R2	0.98	13524000	10000	250000	2018-02-20	T15	371
D3	C2	R2	0.96	19008000	10000	250000	2018-03-07	T16	386
D3	C2	R2	0.88	14256000	10000	250000	2018-03-20	T17	399
D3	C2	R2	Na	#VALUE!	10000	250000	2018-04-03	T18	413
D3	C2	R3	0.85	3060000	20000	500000	2017-08-08	T1	175
D3	C2	R3	0.95	6840000	20000	500000	2017-08-22	T2	189
D3	C2	R3	0.96	2496000	20000	500000	2017-09-02	T3	200
D3	C2	R3	0.86	12384000	20000	500000	2017-09-20	T4	218
D3	C2	R3	0.9	2340000	20000	500000	2017-10-03	T5	231
D3	C2	R3	0.94	11844000	20000	500000	2017-10-17	T6	245
D3	C2	R3	0.85	6290000	15000	400000	2017-10-31	T7	259
D3	C2	R3	0.77	7854000	10000	250000	2017-11-14	T8	273
D3	C2	R3	0.94	7332000	10000	250000	2017-11-28	T9	287
D3	C2	R3	0.92	5336000	10000	250000	2017-12-12	T10	301
D3	C2	R3	0.96	7872000	5000	125000	2017-12-26	T11	315
D3	C2	R3	0.92	5704000	10000	250000	2018-01-09	T12	329
D3	C2	R3	0.96	8640000	10000	250000	2018-01-23	T13	343
D3	C2	R3	0.93	10044000	10000	250000	2018-02-06	T14	357
D3	C2	R3	0.97	10185000	10000	250000	2018-02-20	T15	371
D3	C2	R3	0.96	12960000	10000	250000	2018-03-07	T16	386
D3	C2	R3	0.93	12276000	10000	250000	2018-03-20	T17	399
D3	C2	R3	0.87	2958000	10000	250000	2018-04-03	T18	413
D3	C2	R3	0.95	14535000	10000	250000	2018-04-17	T19	427

## Sheet: Sequencing dates for 10X, WGS
Summary time points of Early / Mid / Late for dWGS and 10X
	Early			Mid			Late
10X	Date	Passage	Day	Date	Passage	Day	Date	Passage	Day
D1C1	2017-06-09	7	115	2019-06-20	22	323	2019-10-22	41	608
D1C2	2017-04-21	9	158	2019-07-30	28	413	2019-07-30	57	835
D1C3	2017-04-21	9	158	2019-06-20	25	373	2019-06-20	60	862
D2C1	2017-05-26	6	101	2019-07-30	22	323	2019-10-22	41	588
D2C2	2017-05-26	6	101	2019-07-30	22	323	2019-07-30	54	756
D2C3	NA	NA	NA	2019-07-30	22	323	2019-07-30	55	770
D3C1	NA	NA	NA	2019-07-30	22	323	2019-07-30	53	745
D3C2	2017-06-09	7	115	2019-07-30	22	323	2019-07-30	54	778
D3C3	NA	NA	NA	2019-07-30	21	323	2019-07-30	56	783
	Mid			Late
WGS	Date	Passage	Day	Date	Passage	Day
D2C2	2019-07-03	20	296	2019-07-03	52	729
D2C3	2019-07-03	20	296	2019-07-03	53	743
D3C1	2019-07-03	20	296	2019-07-03	51	718
D3C2	2019-07-03	20	296	2019-07-03	52	750
D3C3	2019-07-03	19	296	2019-07-03	54	756
WGS	Date	Passage	Day
D2C2 W16	2017-06-09	7	115
D2C2 W27	2017-08-23	12	190
D2C2 W38	2017-11-01	17	260
D2C2 W61	2018-04-18	29	428
D3C1 W16	2017-06-23	7	115
D3C1 W27	2017-08-06	11	173
D3C1 W38	2017-12-13	18	264
D3C1 W58	2018-05-02	28	404
Thaw dates	Early			Late
Culture	Date	Passage	Day	Date	Passage	Day
D1C1	2017-08-23	12	190	2018-08-08	38	540
D1C2	2017-08-21	18	280	2018-11-14	47	703
D1C3	2017-08-21	18	280	2018-11-14	50	730
D2C1	2017-08-23	12	190	2018-08-08	38	540
D2C2	2017-08-23	12	190	2018-10-30	43	623
D2C3	2017-08-23	12	190	2018-11-13	45	637
D3C1	2017-08-23	12	190	2018-11-27	43	613
D3C2	2017-08-23	12	190	2018-11-14	44	638
D3C3	2017-08-23	11	190	2018-11-27	46	651
