# Supplementary material for: Deterministic evolution and stringent selection during preneoplasia
Source: Nature. 2023 May 31;618(7964):383–93. doi: 10.1038/s41586-023-06102-8 (PMC10247377; doi:10.1038/s41586-023-06102-8)
Supplement: Supplementary file 10 — Subclone frequencies in fishplot schematics. [file 41586_2023_6102_MOESM10_ESM.xlsx]

## Sheet: D2C1R1
Barcode	Type	Time_annotation	Time point	Days	Alteration	Percentage	Adjusted	Clone	Parent
cna0	Longi	D2C1_55d	0	55	No_alteration	1	1	1	0
cna0	Longi	ECB_transduction	1	101	No_alteration	1	1	1	0
0	ECB	Selection	2	114	No_alteration	0.1	0.1	2	1
1	ECB	Selection	2	114	No_alteration	0.1	0.1	3	1
2	ECB	Selection	2	114	No_alteration	0.1	0.1	4	1
4	ECB	Selection	2	114	5q-_17q+	0.1	0.1	5	1
other	ECB	Selection	2	114	No_alteration	0.1	0.1	6	1
0	ECB	Parent1	3	129	No_alteration	0.0304	0.0304	2	1
1	ECB	Parent1	3	129	No_alteration	0.0088	0.0088	3	1
2	ECB	Parent1	3	129	No_alteration	0.0357	0.0357	4	1
4	ECB	Parent1	3	129	5q-_17q+	0.0278	0.0278	5	1
other	ECB	Parent1	3	129	No_alteration	0.8974	0.8974	6	1
0	ECB	Parent2	4	143	No_alteration	0.0841	0.0841	2	1
1	ECB	Parent2	4	143	No_alteration	0.0351	0.0351	3	1
2	ECB	Parent2	4	143	No_alteration	0.0538	0.0538	4	1
4	ECB	Parent2	4	143	5q-_17q+	0.0578	0.0578	5	1
other	ECB	Parent2	4	143	No_alteration	0.7693	0.7693	6	1
0	ECB	T1	5	157	No_alteration	0.2533	0.2533	2	1
1	ECB	T1	5	157	No_alteration	0.0655	0.0655	3	1
2	ECB	T1	5	157	No_alteration	0.0565	0.0565	4	1
4	ECB	T1	5	157	5q-_17q+	0.036	0.036	5	1
other	ECB	T1	5	157	No_alteration	0.5887	0.5887	6	1
0	ECB	T2	6	173	No_alteration	0.2748	0.2748	2	1
1	ECB	T2	6	173	No_alteration	0.0797	0.0797	3	1
2	ECB	T2	6	173	No_alteration	0.0727	0.0727	4	1
4	ECB	T2	6	173	5q-_17q+	0.0842	0.0842	5	1
other	ECB	T2	6	173	No_alteration	0.4886	0.4886	6	1
0	ECB	T3	7	189	No_alteration	0.3133	0.3133	2	1
1	ECB	T3	7	189	No_alteration	0.0885	0.0885	3	1
2	ECB	T3	7	189	No_alteration	0.1045	0.1045	4	1
4	ECB	T3	7	189	5q-_17q+	0.1244	0.1244	5	1
other	ECB	T3	7	189	No_alteration	0.3693	0.3693	6	1
0	ECB	T4	8	200	No_alteration	0.5237	0.5237	2	1
0a	ECB	T7	9	245	3q+	0.0524	0.0524	7	2
1	ECB	T4	8	200	No_alteration	0.0803	0.0803	3	1
2	ECB	T4	8	200	No_alteration	0.0831	0.0831	4	1
4	ECB	T4	8	200	5q-_17q+	0.055	0.055	5	1
other	ECB	T4	8	200	No_alteration	0.2579	0.2579	6	1
0	ECB	T7	9	245	No_alteration	0.7233	0.7233	2	1
0a	ECB	T7	9	245	3q+	0.3617	0.3617	7	2
1	ECB	T7	9	245	No_alteration	0.0434	0.0434	3	1
2	ECB	T7	9	245	No_alteration	0.1299	0.1299	4	1
4	ECB	T7	9	245	5q-_17q+	0.0847	0.0847	5	1
other	ECB	T7	9	245	No_alteration	0.0187	0.0187	6	1
0	ECB	T8	10	258	No_alteration	0.8548	0.8548	2	1
0a	ECB	T7	10	258	3q+	0.5129	0.5129	7	2
1	ECB	T8	10	258	No_alteration	0.019	0.019	3	1
2	ECB	T8	10	258	No_alteration	0.0667	0.0667	4	1
4	ECB	T8	10	258	5q-_17q+	0.0296	0.0296	5	1
other	ECB	T8	10	258	No_alteration	0.0299	0.0299	6	1
0	ECB	T12	11	315	No_alteration	0.9689	0.9689	2	1
0a	ECB	T7	11	315	3q+	0.6782	0.6782	7	2
1	ECB	T12	11	315	No_alteration	0.0024	0.0024	3	1
2	ECB	T12	11	315	No_alteration	0.0246	0.0246	4	1
4	ECB	T12	11	315	5q-_17q+	0.0001	0.0001	5	1
other	ECB	T12	11	315	No_alteration	0.0039	0.0039	6	1
0	ECB	T13	12	329	No_alteration	0.9673	0.9673	2	1
0a	ECB	T7	12	329	3q+	0.7739	0.7739	7	2
1	ECB	T13	12	329	No_alteration	0.0027	0.0027	3	1
2	ECB	T13	12	329	No_alteration	0.0059	0.0059	4	1
4	ECB	T13	12	329	5q-_17q+	0	0	5	1
other	ECB	T13	12	329	No_alteration	0.0241	0.0241	6	1
0	ECB	T15	13	357	No_alteration	0.9853	0.9853	2	1
0a	ECB	T7	13	357	3q+	0.8868	0.8868	7	2
1	ECB	T15	13	357	No_alteration	0.0011	0.0011	3	1
2	ECB	T15	13	357	No_alteration	0.0011	0.0011	4	1
4	ECB	T15	13	357	5q-_17q+	0	0	5	1
other	ECB	T15	13	357	No_alteration	0.0124	0.0124	6	1
0	ECB	T17	14	386	No_alteration	0.9973	0.9973	2	1
0a	ECB	T7	14	386	3q+	0.9574	0.9574	7	2
1	ECB	T17	14	386	No_alteration	0.0007	0.0007	3	1
2	ECB	T17	14	386	No_alteration	0.0001	0.0001	4	1
4	ECB	T17	14	386	5q-_17q+	0	0	5	1
other	ECB	T17	14	386	No_alteration	0.002	0.002	6	1
0	ECB	T18	15	399	No_alteration	0.9961	0.9961	2	1
0a	ECB	T7	15	399	3q+	0.9861	0.9861	7	2
1	ECB	T18	15	399	No_alteration	0.0003	0.0003	3	1
2	ECB	T18	15	399	No_alteration	0	0	4	1
4	ECB	T18	15	399	5q-_17q+	0	0	5	1
other	ECB	T18	15	399	No_alteration	0.0036	0.0036	6	1

## Sheet: D2C1R1-scale-adjust
OUTPUT FROM RESCALING
	C1	C2	C3	C4	C5	C6	C7
0	100	0	0	0	0	0	0
1	100	0	0	0	0	0	0
2	20	3.9988	3.9988	3.9988	3.9988	3.9988	0
3	100	17.6953	11.2706	18.5281	17.2319	35.2382	0
4	100	19.5373	15.6853	17.568	17.8841	29.2948	0
5	100	23.3337	17.6315	17.0083	15.1081	26.8892	0
6	100	22.5432	17.5747	17.2057	17.7952	24.8533	0
7	100	22.4311	17.4971	18.1457	18.8261	23.0729	0
8	100	25.4162	17.804	17.9432	16.2678	22.5407	0
9	100	29.1376	16.6867	21.5385	19.6459	12.9606	26.0706
10	100	32.6317	14.2325	20.3025	16.3755	16.4242	30.1627
11	100	55.8027	7.10474	25.9915	0	11.0448	52.9078
12	100	53.5738	7.74052	13.8324	0	24.7993	51.8354
13	100	71.7403	0.99194	0.99194	0	26.2037	70.6441
14	100	90.7947	0	0	0	9.11421	90.2578
15	100	84.2784	0	0	0	15.637	84.1552
ADJUSTED FREQUENCIES
	C1	C2	C3	C4	C5	C6	C7
0	100	0	0	0	0	0	0
1	100	1	1	1	1	1	0
2	20	3.9988	3.9988	3.9988	3.9988	3.9988	0
3	100	17.6953	11.2706	18.5281	17.2319	35.2382	0
4	100	19.5373	15.6853	17.568	17.8841	29.2948	0
5	100	23.3337	17.6315	17.0083	15.1081	26.8892	0
6	100	22.5432	17.5747	17.2057	17.7952	24.8533	0
7	100	22.4311	17.4971	18.1457	18.8261	23.0729	0
8	100	25.4162	17.804	17.9432	16.2678	22.5407	3
9	100	29.1376	16.6867	21.5385	19.6459	12.9606	16
10	100	32.6317	14.2325	20.3025	16.3755	16.4242	20
11	100	55.8027	7.10474	25.9915	0	11.0448	40
12	100	53.5738	7.74052	13.8324	0	24.7993	48
13	100	71.7403	0.99194	0.99194	0	26.2037	68
14	100	90.7947	0	0	0	9.11421	90.2578
15	100	84.2784	0	0	0	15.637	84.1552

## Sheet: D2C1R2
Barcode	Type	Time_annotation	Time point	Days	Alteration	Percentage	Adjusted	Clone	Parent
cna0	Longi	D2C1_55d	0	55	No_alteration	1	1	1	0
cna0	Longi	ECB_transduction	1	101	No_alteration	1	1	1	0
0	ECB	Selection	2	114	No_alteration	0.1	0.1	2	1
1	ECB	Selection	2	114	No_alteration	0.1	0.1	3	1
2	ECB	Selection	2	114	No_alteration	0.1	0.1	4	1
4	ECB	Selection	2	114	5q-_17q+	0.1	0.1	5	1
other	ECB	Selection	2	114	No_alteration	0.1	0.1	6	1
0	ECB	Parent1	3	129	No_alteration	0.0304	0.0304	2	1
1	ECB	Parent1	3	129	No_alteration	0.0088	0.0088	3	1
2	ECB	Parent1	3	129	No_alteration	0.0357	0.0357	4	1
4	ECB	Parent1	3	129	5q-_17q+	0.0278	0.0278	5	1
other	ECB	Parent1	3	129	No_alteration	0.8974	0.8974	6	1
0	ECB	Parent2	4	143	No_alteration	0.0841	0.0841	2	1
1	ECB	Parent2	4	143	No_alteration	0.0351	0.0351	3	1
2	ECB	Parent2	4	143	No_alteration	0.0538	0.0538	4	1
4	ECB	Parent2	4	143	5q-_17q+	0.0578	0.0578	5	1
other	ECB	Parent2	4	143	No_alteration	0.7693	0.7693	6	1
0	ECB	T1	5	157	No_alteration	0.2486	0.2486	2	1
1	ECB	T1	5	157	No_alteration	0.0698	0.0698	3	1
2	ECB	T1	5	157	No_alteration	0.0743	0.0743	4	1
4	ECB	T1	5	157	5q-_17q+	0.0315	0.0315	5	1
other	ECB	T1	5	157	No_alteration	0.5758	0.5758	6	1
0	ECB	T2	6	173	No_alteration	0.2408	0.2408	2	1
1	ECB	T2	6	173	No_alteration	0.0711	0.0711	3	1
2	ECB	T2	6	173	No_alteration	0.1021	0.1021	4	1
4	ECB	T2	6	173	5q-_17q+	0.0862	0.0862	5	1
other	ECB	T2	6	173	No_alteration	0.4999	0.4999	6	1
0	ECB	T3	7	189	No_alteration	0.2836	0.2836	2	1
1	ECB	T3	7	189	No_alteration	0.0849	0.0849	3	1
2	ECB	T3	7	189	No_alteration	0.1807	0.1807	4	1
4	ECB	T3	7	189	5q-_17q+	0.1137	0.1137	5	1
other	ECB	T3	7	189	No_alteration	0.3372	0.3372	6	1
0	ECB	T4	8	200	No_alteration	0.4751	0.4751	2	1
0a	ECB	T4	8	200	3q+	0.0475	0.0475	7	2
1	ECB	T4	8	200	No_alteration	0.0848	0.0848	3	1
1a	ECB	T4	8	200	8q+	0.0085	0.0085	8	3
2	ECB	T4	8	200	No_alteration	0.0986	0.0986	4	1
4	ECB	T4	8	200	5q-_17q+	0.0697	0.0697	5	1
other	ECB	T4	8	200	No_alteration	0.2718	0.2718	6	1
0	ECB	T6	9	231	No_alteration	0.3449	0.3449	2	1
0a	ECB	T6	9	231	3q+	0.069	0.069	7	2
1	ECB	T6	9	231	No_alteration	0.2089	0.2089	3	1
1a	ECB	T6	9	231	8q+	0.0836	0.0836	8	3
2	ECB	T6	9	231	No_alteration	0.3845	0.3845	4	1
4	ECB	T6	9	231	5q-_17q+	0.0413	0.0413	5	1
other	ECB	T6	9	231	No_alteration	0.0205	0.0205	6	1
0	ECB	T7	10	245	No_alteration	0.2409	0.2409	2	1
0a	ECB	T7	10	245	3q+	0.0795	0.0795	7	2
1	ECB	T7	10	245	No_alteration	0.3178	0.3178	3	1
1a	ECB	T7	10	245	8q+	0.1907	0.1907	8	3
2	ECB	T7	10	245	No_alteration	0.3627	0.3627	4	1
4	ECB	T7	10	245	5q-_17q+	0.0646	0.0646	5	1
other	ECB	T7	10	245	No_alteration	0.014	0.014	6	1
0	ECB	T8	11	258	No_alteration	0.3377	0.3377	2	1
0a	ECB	T8	11	258	3q+	0.1688	0.1688	7	2
1	ECB	T8	11	258	No_alteration	0.2831	0.2831	3	1
1a	ECB	T8	11	258	8q+	0.1982	0.1982	8	3
2	ECB	T8	11	258	No_alteration	0.329	0.329	4	1
4	ECB	T8	11	258	5q-_17q+	0.0142	0.0142	5	1
other	ECB	T8	11	258	No_alteration	0.036	0.036	6	1
0	ECB	T9	12	273	No_alteration	0.2129	0.2129	2	1
0a	ECB	T9	12	273	3q+	0.1277	0.1277	7	2
1	ECB	T9	12	273	No_alteration	0.4259	0.4259	3	1
1a	ECB	T9	12	273	8q+	0.3407	0.3407	8	3
2	ECB	T9	12	273	No_alteration	0.335	0.335	4	1
4	ECB	T9	12	273	5q-_17q+	0.0167	0.0167	5	1
other	ECB	T9	12	273	No_alteration	0.0095	0.0095	6	1
0	ECB	T12	13	315	No_alteration	0.0839	0.0839	2	1
0a	ECB	T12	13	315	3q+	0.0587	0.0587	7	2
1	ECB	T12	13	315	No_alteration	0.8309	0.8309	3	1
1a	ECB	T12	13	315	8q+	0.8309	0.8309	8	3
2	ECB	T12	13	315	No_alteration	0.0807	0.0807	4	1
4	ECB	T12	13	315	5q-_17q+	0.0005	0.0005	5	1
other	ECB	T12	13	315	No_alteration	0.004	0.004	6	1
0	ECB	T13	14	329	No_alteration	0.0774	0.0774	2	1
0a	ECB	T13	14	329	3q+	0.0619	0.0619	7	2
1	ECB	T13	14	329	No_alteration	0.8776	0.8776	3	1
1a	ECB	T13	14	329	8q+	0.8776	0.8776	8	3
2	ECB	T13	14	329	No_alteration	0.0399	0.0399	4	1
4	ECB	T13	14	329	5q-_17q+	0	0	5	1
other	ECB	T13	14	329	No_alteration	0.0051	0.0051	6	1
0	ECB	T14	15	343	No_alteration	0.0642	0.0642	2	1
0a	ECB	T14	15	343	3q+	0.0546	0.0546	7	2
1	ECB	T14	15	343	No_alteration	0.9057	0.9057	3	1
1a	ECB	T14	15	343	8q+	0.9057	0.9057	8	3
2	ECB	T14	15	343	No_alteration	0.0211	0.0211	4	1
4	ECB	T14	15	343	5q-_17q+	0	0	5	1
other	ECB	T14	15	343	No_alteration	0.009	0.009	6	1
0	ECB	T15	16	357	No_alteration	0.0766	0.0766	2	1
0a	ECB	T15	16	357	3q+	0.069	0.069	7	2
1	ECB	T15	16	357	No_alteration	0.9092	0.9092	3	1
1a	ECB	T15	16	357	8q+	0.9092	0.9092	8	3
2	ECB	T15	16	357	No_alteration	0.0097	0.0097	4	1
4	ECB	T15	16	357	5q-_17q+	0	0	5	1
other	ECB	T15	16	357	No_alteration	0.0044	0.0044	6	1
0	ECB	T17	17	386	No_alteration	0.0243	0.0243	2	1
0a	ECB	T17	17	386	3q+	0.0231	0.0231	7	2
1	ECB	T17	17	386	No_alteration	0.9739	0.9739	3	1
1a	ECB	T17	17	386	8q+	0.9739	0.9739	8	3
2	ECB	T17	17	386	No_alteration	0.0002	0.0002	4	1
4	ECB	T17	17	386	5q-_17q+	0	0	5	1
other	ECB	T17	17	386	No_alteration	0.0016	0.0016	6	1
0	ECB	T18	18	399	No_alteration	0.0061	0.0061	2	1
0a	ECB	T18	18	399	3q+	0.0061	0.0061	7	2
1	ECB	T18	18	399	No_alteration	0.9904	0.9904	3	1
1a	ECB	T18	18	399	8q+	0.9904	0.9904	8	3
2	ECB	T18	18	399	No_alteration	0.0002	0.0002	4	1
4	ECB	T18	18	399	5q-_17q+	0	0	5	1
other	ECB	T18	18	399	No_alteration	0.0032	0.0032	6	1

## Sheet: D2C1R2-scale-adjust
OUTPUT FROM RESCALING
	C1	C2	C3	C4	C5	C6	C7	C8
0	100	0	0	0	0	0	0	0
1	100	0	0	0	0	0	0	0
2	20	3.9988	3.9988	3.9988	3.9988	3.9988	0	0
3	100	17.6905	11.2747	18.5274	17.227	35.2444	0	0
4	100	19.5374	15.687	17.5654	17.8837	29.296	0	0
5	100	23.0946	17.7747	18.0378	14.4517	26.6122	0	0
6	100	21.8917	17.0205	18.4643	17.7889	24.8069	0	0
7	100	21.8499	17.1831	20.1069	18.3131	22.5202	0	0
8	100	24.6049	17.7241	18.3275	16.9404	22.3754	15.4131	8.5323
9	100	24.4643	22.3653	24.9197	15.5749	12.6469	17.7258	18.5289
10	100	22.8959	24.0536	24.6048	17.4017	11.0151	18.2674	21.9209
11	100	24.7652	24.0153	24.6543	11.2976	15.2381	21.8168	22.4981
12	100	24.0356	27.1448	26.0688	12.6283	10.0914	21.7453	26.1443
13	100	26.1479	39.684	25.9188	0	8.20838	24.0424	39.684
14	100	26.4401	41.204	22.4114	0	9.90238	25.0834	41.204
15	100	25.6523	41.9622	18.7901	0	13.5527	24.6507	41.9622
16	100	29.1112	45.7072	15.2508	0	9.88424	28.4043	45.7072
17	100	30.2543	65.2451	0	0	4.43487	29.768	65.2451
18	100	18.3609	69.7462	0	0	11.8228	18.3609	69.7462
ADJUSTED FREQUENCIES
	C1	C2	C3	C4	C5	C6	C7	C8
0	100	0	0	0	0	0	0	0
1	100	1	1	1	1	1	0	0
2	20	3.9988	3.9988	3.9988	3.9988	3.9988	0	0
3	100	17.6905	11.2747	18.5274	17.227	35.2444	0	0
4	100	19.5374	15.687	17.5654	17.8837	29.296	0	0
5	100	23.0946	17.7747	18.0378	14.4517	26.6122	0	0
6	100	21.8917	17.0205	18.4643	17.7889	24.8069	0	0
7	100	21.8499	17.1831	20.1069	18.3131	22.5202	0	0
8	100	24.6049	17.7241	18.3275	16.9404	22.3754	0	0
9	100	24.4643	22.3653	24.9197	15.5749	12.6469	3	3
10	100	22.8959	24.0536	24.6048	17.4017	11.0151	5	8
11	100	24.7652	24.0153	24.6543	11.2976	15.2381	12	15
12	100	24.0356	27.1448	26.0688	12.6283	10.0914	15	20
13	100	26.1479	39.684	25.9188	0	8.20838	20	28
14	100	26.4401	41.204	22.4114	0	9.90238	24	35
15	100	25.6523	41.9622	18.7901	0	13.5527	25	41.9622
16	100	29.1112	45.7072	15.2508	0	9.88424	28.4043	45.7072
17	100	30.2543	65.2451	0	0	4.43487	29.768	65.2451
18	100	18.3609	69.7462	0	0	11.8228	18.3609	69.7462

## Sheet: D2C2R2
Barcode	Type	Time_annotation	Time point	Days	Alteration	Percentage	Clone	Parent
cna0	Longi	Longi_W12	0	87	No_alteration	1	1	0
cna0	Longi	Longi_W14_ECB_insertion	1	101	No_alteration	1	1	0
cna1	Longi	Longi_W14_ECB_insertion	1	101	3p-	0.8259	2	1
cna2	Longi	Longi_W14_ECB_insertion	1	101	3p-,9p-	0.7815	3	2
cna0	Longi	Longi_W16_FACS	2	101	No_alteration	1	1	0
cna1	Longi	Longi_W16_FACS	2	115	3p-	0.9738	2	1
cna2	Longi	Longi_W16_FACS	2	115	3p-,9p-	0.9439	3	2
cna3	Longi	Longi_W16_FACS	2	115	3p-,3q+,9p-	0.5147	4	3
cna4	Longi	Longi_W16_FACS	2	115	3p-,3q+,9p-,9q+	0.3744	5	4
9	ECB	Selection	3	122	9p-,9q+	0.1	6	1
6	ECB	Selection	3	122	3p-	0.1	7	2
13	ECB	Selection	3	122	3p-,9p-,9q+,13-	0.1	8	4
11	ECB	Selection	3	122	3p-,9p-,9q+,4q-,10p+,10q-	0.1	9	4
56	ECB	Selection	3	122	3p-,9p-,9q+,4p-,10q+	0.1	10	4
1	ECB	Selection	3	122	3p-,9p-,3q+,9q+	0.1	11	5
39	ECB	Selection	3	122	3p-,9p-,3q+,9q+,14q-,15+	0.1	12	5
other	ECB	Selection	3	122	3p-,9p-,3q+,9q+	0.1	13	5
0b	ECB	Selection	3	122	3p-,9p-,3q+,9q+	0.1	14	5
0a	ECB	Selection	3	122	3p-,9p-,3q+,9q+,4q-,20q+	0	15	14
9	ECB	Parent_1	4	129	9p-,9q+	0.0018	6	1
6	ECB	Parent_1	4	129	3p-	0.0244	7	2
13	ECB	Parent_1	4	129	3p-,9p-,9q+,13-	0.0098	8	4
11	ECB	Parent_1	4	129	3p-,9p-,9q+,4q-,10p+,10q-	0.0087	9	4
56	ECB	Parent_1	4	129	3p-,9p-,9q+,4p-,10q+	0.0051	10	4
1	ECB	Parent_1	4	129	3p-,9p-,3q+,9q+	0.035	11	5
39	ECB	Parent_1	4	129	3p-,9p-,3q+,9q+,14q-,15+	0.0048	12	5
other	ECB	Parent_1	4	129	3p-,9p-,3q+,9q+	0.9097	13	5
0b	ECB	Parent_1	4	129	3p-,9p-,3q+,9q+	0.0007	14	5
0a	ECB	Parent_1	4	129	3p-,9p-,3q+,9q+,4q-,20q+	0.0001	15	14
9	ECB	Parent_2	5	143	9p-,9q+	0.0144	6	1
6	ECB	Parent_2	5	143	3p-	0.0157	7	2
13	ECB	Parent_2	5	143	3p-,9p-,9q+,13-	0.0282	8	4
11	ECB	Parent_2	5	143	3p-,9p-,9q+,4q-,10p+,10q-	0.007	9	4
56	ECB	Parent_2	5	143	3p-,9p-,3q+,9q+	0.0049	10	4
1	ECB	Parent_2	5	143	3p-,9p-,3q+,9q+	0.0976	11	5
39	ECB	Parent_2	5	143	3p-,9p-,9q+,4p-,10q+	0.0027	12	5
other	ECB	Parent_2	5	143	3p-,9p-,3q+,9q+,14q-,15+	0.8235	13	5
0b	ECB	Parent_2	5	143	3p-,9p-,3q+,9q+	0.0061	14	5
0a	ECB	Parent_2	5	143	3p-,9p-,3q+,9q+,4q-,20q+	0.0001	15	14
9	ECB	T1	6	157	9p-,9q+	0.0259	6	1
6	ECB	T1	6	157	3p-	0.0151	7	2
13	ECB	T1	6	157	3p-,9p-,9q+,13-	0.0259	8	4
11	ECB	T1	6	157	3p-,9p-,9q+,4q-,10p+,10q-	0.007	9	4
56	ECB	T1	6	157	3p-,9p-,3q+,9q+	0.004	10	4
1	ECB	T1	6	157	3p-,9p-,3q+,9q+	0.1912	11	5
39	ECB	T1	6	157	3p-,9p-,9q+,4p-,10q+	0.0041	12	5
other	ECB	T1	6	157	3p-,9p-,3q+,9q+,14q-,15+	0.7161	13	5
0b	ECB	T1	6	157	3p-,9p-,3q+,9q+	0.0108	14	5
0a	ECB	T1	6	157	3p-,9p-,3q+,9q+,4q-,20q+	0.001	15	14
9	ECB	T2	7	173	9p-,9q+	0.0362	6	1
6	ECB	T2	7	173	3p-	0.0065	7	2
13	ECB	T2	7	173	3p-,9p-,9q+,13-	0.0157	8	4
11	ECB	T2	7	173	3p-,9p-,9q+,4q-,10p+,10q-	0.0075	9	4
56	ECB	T2	7	173	3p-,9p-,3q+,9q+	0.006	10	4
1	ECB	T2	7	173	3p-,9p-,3q+,9q+	0.2983	11	5
39	ECB	T2	7	173	3p-,9p-,9q+,4p-,10q+	0.0053	12	5
other	ECB	T2	7	173	3p-,9p-,3q+,9q+,14q-,15+	0.6044	13	5
0b	ECB	T2	7	173	3p-,9p-,3q+,9q+	0.0202	14	5
0a	ECB	T2	7	173	3p-,9p-,3q+,9q+,4q-,20q+	0.0041	15	14
9	ECB	T3	8	189	9p-,9q+	0.0703	6	1
6	ECB	T3	8	189	3p-	0.0075	7	2
13	ECB	T3	8	189	3p-,9p-,9q+,13-	0.0109	8	4
11	ECB	T3	8	189	3p-,9p-,9q+,4q-,10p+,10q-	0.02	9	4
56	ECB	T3	8	189	3p-,9p-,3q+,9q+	0.0037	10	4
1	ECB	T3	8	189	3p-,9p-,3q+,9q+	0.2955	11	5
39	ECB	T3	8	189	3p-,9p-,9q+,4p-,10q+	0.0066	12	5
other	ECB	T3	8	189	3p-,9p-,3q+,9q+,14q-,15+	0.5569	13	5
0b	ECB	T3	8	189	3p-,9p-,3q+,9q+	0.0287	14	5
0a	ECB	T3	8	189	3p-,9p-,3q+,9q+,4q-,20q+	0.01	15	14
9	ECB	T4	9	200	9p-,9q+	0.0559	6	1
6	ECB	T4	9	200	3p-	0.0051	7	2
13	ECB	T4	9	200	3p-,9p-,9q+,13-	0.0027	8	4
11	ECB	T4	9	200	3p-,9p-,9q+,4q-,10p+,10q-	0.0196	9	4
56	ECB	T4	9	200	3p-,9p-,3q+,9q+	0.0034	10	4
1	ECB	T4	9	200	3p-,9p-,3q+,9q+	0.3946	11	5
39	ECB	T4	9	200	3p-,9p-,9q+,4p-,10q+	0.0041	12	5
other	ECB	T4	9	200	3p-,9p-,3q+,9q+,14q-,15+	0.4704	13	5
0b	ECB	T4	9	200	3p-,9p-,3q+,9q+	0.0442	14	5
0a	ECB	T4	9	200	3p-,9p-,3q+,9q+,4q-,20q+	0.01	15	14
9	ECB	T6	10	231	9p-,9q+	0.037	6	1
6	ECB	T6	10	231	3p-	0.0239	7	2
13	ECB	T6	10	231	3p-,9p-,9q+,13-	0.0019	8	4
11	ECB	T6	10	231	3p-,9p-,9q+,4q-,10p+,10q-	0.0376	9	4
56	ECB	T6	10	231	3p-,9p-,3q+,9q+	0.0007	10	4
1	ECB	T6	10	231	3p-,9p-,3q+,9q+	0.2322	11	5
39	ECB	T6	10	231	3p-,9p-,9q+,4p-,10q+	0.0039	12	5
other	ECB	T6	10	231	3p-,9p-,3q+,9q+,14q-,15+	0.5068	13	5
0b	ECB	T6	10	231	3p-,9p-,3q+,9q+	0.1559	14	5
0a	ECB	T6	10	231	3p-,9p-,3q+,9q+,4q-,20q+	0.1559	15	14
9	ECB	T7	11	245	9p-,9q+	0.0148	6	1
6	ECB	T7	11	245	3p-	0.0499	7	2
13	ECB	T7	11	245	3p-,9p-,9q+,13-	0.0005	8	4
11	ECB	T7	11	245	3p-,9p-,9q+,4q-,10p+,10q-	0.0232	9	4
56	ECB	T7	11	245	3p-,9p-,3q+,9q+	0.0002	10	4
1	ECB	T7	11	245	3p-,9p-,3q+,9q+	0.1397	11	5
39	ECB	T7	11	245	3p-,9p-,9q+,4p-,10q+	0.0022	12	5
other	ECB	T7	11	245	3p-,9p-,3q+,9q+,14q-,15+	0.4941	13	5
0b	ECB	T7	11	245	3p-,9p-,3q+,9q+	0.2754	14	5
0a	ECB	T7	11	245	3p-,9p-,3q+,9q+,4q-,20q+	0.2754	15	14
9	ECB	T8	12	258	9p-,9q+	0.004	6	1
6	ECB	T8	12	258	3p-	0.0636	7	2
13	ECB	T8	12	258	3p-,9p-,9q+,13-	0.0001	8	4
11	ECB	T8	12	258	3p-,9p-,9q+,4q-,10p+,10q-	0.0105	9	4
56	ECB	T8	12	258	3p-,9p-,3q+,9q+	0	10	4
1	ECB	T8	12	258	3p-,9p-,3q+,9q+	0.061	11	5
39	ECB	T8	12	258	3p-,9p-,9q+,4p-,10q+	0.0008	12	5
other	ECB	T8	12	258	3p-,9p-,3q+,9q+,14q-,15+	0.392	13	5
0b	ECB	T8	12	258	3p-,9p-,3q+,9q+	0.4679	14	5
0a	ECB	T8	12	258	3p-,9p-,3q+,9q+,4q-,20q+	0.4679	15	14
0a	ECB	T8	12	258	3p-,9p-,3q+,9q+,4q-,20q+,13-	0.38	16	15
9	ECB	T9	13	273	9p-,9q+	0.0024	6	1
6	ECB	T9	13	273	3p-	0.0391	7	2
13	ECB	T9	13	273	3p-,9p-,9q+,13-	0.0001	8	4
11	ECB	T9	13	273	3p-,9p-,9q+,4q-,10p+,10q-	0.0033	9	4
56	ECB	T9	13	273	3p-,9p-,3q+,9q+	0	10	4
1	ECB	T9	13	273	3p-,9p-,3q+,9q+	0.0409	11	5
39	ECB	T9	13	273	3p-,9p-,9q+,4p-,10q+	0.0006	12	5
other	ECB	T9	13	273	3p-,9p-,3q+,9q+,14q-,15+	0.2746	13	5
0b	ECB	T9	13	273	3p-,9p-,3q+,9q+	0.6391	14	5
0a	ECB	T9	13	273	3p-,9p-,3q+,9q+,4q-,20q+	0.6391	15	14
0a	ECB	T9	13	273	3p-,9p-,3q+,9q+,4q-,20q+,13-	0.55	16	15
9	ECB	T12	14	315	9p-,9q+	0.0002	6	1
6	ECB	T12	14	315	3p-	0.0372	7	2
13	ECB	T12	14	315	3p-,9p-,9q+,13-	0	8	4
11	ECB	T12	14	315	3p-,9p-,9q+,4q-,10p+,10q-	0.0004	9	4
56	ECB	T12	14	315	3p-,9p-,3q+,9q+	0	10	4
1	ECB	T12	14	315	3p-,9p-,3q+,9q+	0.0121	11	5
39	ECB	T12	14	315	3p-,9p-,9q+,4p-,10q+	0.0003	12	5
other	ECB	T12	14	315	3p-,9p-,3q+,9q+,14q-,15+	0.091	13	5
0b	ECB	T12	14	315	3p-,9p-,3q+,9q+	0.8588	14	5
0a	ECB	T12	14	315	3p-,9p-,3q+,9q+,4q-,20q+	0.8588	15	14
0a	ECB	T12	14	315	3p-,9p-,3q+,9q+,4q-,20q+,13-	0.83	16	15

## Sheet: D2C2R2-scale-adjust
OUTPUT FROM RESCALING (Figure_6C.1_fishplot_barcode_frequencies.py)
	C1	C2	C3	C4	C5	C6	C7	C8	C9	C10	C11	C12	C13	C14	C15	C16
0	100	79.984	59.988	39.992	19.996	0	0	0	0	0	0	0	0	0	0	0
1	100	79.984	59.988	39.992	19.996	0	0	0	0	0	0	0	0	0	0	0
2	100	79.984	59.988	39.992	19.996	0	0	0	0	0	0	0	0	0	0	0
3	20	17.7763	15.5526	15.5492	8.8848	2.22037	2.22037	2.22037	2.22037	2.22037	2.22037	2.22037	2.22037	2.22037	0	0
4	100	97.2755	82.6092	82.5775	54.7161	2.69269	14.6345	10.4557	9.9103	7.46364	16.2872	7.18589	31.2112	0	0	0
5	100	89.8805	79.434	79.4078	53.3676	10.0932	10.4203	12.6365	7.36361	6.0139	17.3347	3.75862	25.4051	6.84284	0	0
6	100	88.4387	78.7902	78.7656	55.3912	11.5367	9.62395	11.5367	6.89849	4.91459	18.6237	5.00212	23.305	8.4358	0	0
7	100	87.5276	81.0113	80.9873	58.2093	12.4484	6.4922	9.55085	6.98853	6.21457	19.7634	5.7843	22.2126	10.425	4.89389	0
8	100	85.9184	79.2347	79.2118	57.0639	14.0587	6.66079	7.8967	9.90319	4.32505	18.8054	6.23822	20.9003	11.0971	7.61181	0
9	100	85.7131	79.9134	79.8888	61.4582	14.2623	5.77516	3.52077	10.5473	4.3379	21.1897	5.00151	21.8126	13.4299	8.16196	0
10	100	87.5991	76.6963	76.6726	62.0165	12.3771	10.8791	2.20007	12.4322	0	18.6726	4.66499	21.348	17.3071	17.3071	0
11	100	90.1159	75.785	75.7597	64.2309	9.85875	14.3055	0	11.5034	0	18.072	2.88469	22.6937	20.5552	20.5552	0
12	100	94.2322	77.0122	76.9835	67.2204	5.73908	17.1913	0	9.7344	0	17.0185	0	24.7203	25.453	25.453	24.5916
13	100	95.9066	78.8675	78.8354	73.2647	4.06122	17.0069	0	5.53854	0	17.2157	0	26.0491	29.9678	29.9678	29.2713
14	100	99.9601	79.1496	79.1098	79.07	0	20.7708	0	0	0	14.3201	0	25.9087	38.8013	38.8013	38.6054
ADJUSTED FREQUENCIES
	C1	C2	C3	C4	C5	C6	C7	C8	C9	C10	C11	C12	C13	C14	C15	C16
0	100	8	5	1	1	0	0	0	0	0	0	0	0	0	0	0
1	100	60	25	8	5	0	0	0	0	0	0	0	0	0	0	0
2	100	80	50	35	20	1	1	1	1	1	1	1	1	1	0	0
3	1	0.888814	0.777629	0.777462	0.44424	0.111019	0.111019	0.111019	0.111019	0.111019	0.111019	0.111019	0.111019	0.111019	0	0
4	100	97.2755	82.6092	82.5775	54.7161	2.69269	14.6345	10.4557	9.9103	7.46364	15.2872	7.18589	29.2112	3	0	0
5	100	89.8805	79.434	79.4078	53.3676	10.0932	10.4203	12.6365	7.36361	6.0139	17.3347	3.75862	25.4051	6.84284	0	0
6	100	88.4387	78.7902	78.7656	55.3912	11.5367	9.62395	11.5367	6.89849	4.91459	18.6237	5.00212	23.305	8.4358	1	0
7	100	87.5276	81.0113	80.9873	58.2093	12.4484	6.4922	9.55085	6.98853	6.21457	19.7634	5.7843	22.2126	10.425	4.89389	0
8	100	85.9184	79.2347	79.2118	57.0639	14.0587	6.66079	7.8967	9.90319	4.32505	18.8054	6.23822	20.9003	11.0971	7.61181	0
9	100	85.7131	79.9134	79.8888	61.4582	14.2623	5.77516	3.52077	10.5473	4.3379	21.1897	5.00151	21.8126	13.4299	8.16196	0
10	100	87.5991	76.6963	76.6726	62.0165	12.3771	10.8791	2.20007	12.4322	0	18.6726	4.66499	21.348	17.3071	17.3071	1
11	100	90.1159	75.785	75.7597	64.2309	9.85875	14.3055	0	11.5034	0	18.072	2.88469	22.6937	20.5552	20.5552	5
12	100	94.2322	77.0122	76.9835	67.2204	5.73908	17.1913	0	9.7344	0	17.0185	0	24.7203	25.453	25.453	24.5916
13	100	95.9066	78.8675	78.8354	73.2647	4.06122	17.0069	0	5.53854	0	17.2157	0	26.0491	29.9678	29.9678	29.2713
14	100	99.9601	79.1496	79.1098	79.07	0	20.7708	0	0	0	14.3201	0	25.9087	38.8013	38.8013	38.6054

## Sheet: D3C2R1
Barcode	Type	Time_annotation	Time point	Days	Alteration	Percentage	Adjusted	Clone	Parent
cna0	Longi	D3C2_55d	0	55	No_alteration	1	1	1	0
cna0	Longi	ECB_transduction	1	115	No_alteration	1	1	1	0
cna1	Longi	ECB_transduction	1	115	3p-	0.9409	0.94	2	1
cna2	Longi	ECB_transduction	1	115	3p-_16p+	0.1	0.1	3	2
0	ECB	Selection	2	128	3p-_16p+	0.1	0.1	4	3
1	ECB	Selection	2	128	3p-_4q-_11p+_11q+_15q+_20p+_20q+	0.1	0.1	5	2
2	ECB	Selection	2	128	3p-_16p+	0.1	0.1	6	3
3	ECB	Selection	2	128	3p-_4p-_4q-_8p-_8q-_16p+	0.1	0.1	7	3
4	ECB	Selection	2	128	3p-_11p+_11q+_15q+_20p+_20q+	0.1	0.1	8	2
7	ECB	Selection	2	128	3p-_16p+	0.1	0.1	9	3
8	ECB	Selection	2	128	3p-_16p+_17p-	0.1	0.1	10	3
other	ECB	Selection	2	128	3p-_16p+	0.1	0.1	11	3
0a	ECB	Parent	3	157	3p-_16p+_9p-_9q+	0.0034	0.0034	12	4
0b	ECB	Parent	3	157	3p-_16p+_13-	0.0034	0.0034	13	4
1	ECB	Parent	3	157	3p-_4q-_11p+_11q+_15q+_20p+_20q+	0.0055	0.0055	5	2
2	ECB	Parent	3	157	3p-_16p+	0.0476	0.0476	6	3
3	ECB	Parent	3	157	3p-_4p-_4q-_8p-_8q-_16p+	0.0202	0.0202	7	3
4	ECB	Parent	3	157	3p-_11p+_11q+_15q+_20p+_20q+	0.0123	0.0123	8	2
7	ECB	Parent	3	157	3p-_16p+	0.0228	0.0228	9	3
8	ECB	Parent	3	157	3p-_16p+_17p-	0.0105	0.0105	10	3
other	ECB	Parent	3	157	3p-_16p+	0.8743	0.8743	11	3
0a	ECB	T1	4	175	3p-_16p+_9p-_9q+	0.0315	0.0315	12	4
0b	ECB	T1	4	175	3p-_16p+_13-	0.0107	0.0107	13	4
1	ECB	T1	4	175	3p-_4q-_11p+_11q+_15q+_20p+_20q+	0.0308	0.0308	5	2
2	ECB	T1	4	175	3p-_16p+	0.1207	0.1207	6	3
3	ECB	T1	4	175	3p-_4p-_4q-_8p-_8q-_16p+	0.0224	0.0224	7	3
4	ECB	T1	4	175	3p-_11p+_11q+_15q+_20p+_20q+	0.1393	0.1393	8	2
7	ECB	T1	4	175	3p-_16p+	0.0201	0.0201	9	3
8	ECB	T1	4	175	3p-_16p+_17p-	0.0179	0.0179	10	3
other	ECB	T1	4	175	3p-_16p+	0.6067	0.6067	11	3
0a	ECB	T2	5	189	3p-_16p+_9p-_9q+	0.1961	0.1961	12	4
0b	ECB	T2	5	189	3p-_16p+_13-	0.0667	0.0667	13	4
1	ECB	T2	5	189	3p-_4q-_11p+_11q+_15q+_20p+_20q+	0.0376	0.0376	5	2
2a	ECB	T2	5	189	3p-_16p+_14p-_14q-_18p-_18q-	0.0241	0.0241	14	6
2b	ECB	T2	5	189	3p-_16p+_14p-_14q-	0.015	0.015	15	6
2c	ECB	T2	5	189	3p-_16p+	0.2424	0.2424	6	3
3	ECB	T2	5	189	3p-_4p-_4q-_8p-_8q-_16p+	0.0264	0.0264	7	3
4	ECB	T2	5	189	3p-_11p+_11q+_15q+_20p+_20q+	0.0289	0.0289	8	2
7	ECB	T2	5	189	3p-_16p+	0.0519	0.0519	9	3
8	ECB	T2	5	189	3p-_16p+_17p-	0.0118	0.0118	10	3
other	ECB	T2	5	189	3p-_16p+	0.2647	0.2647	11	3
0a	ECB	T3	6	200	3p-_16p+_9p-_9q+	0.3972	0.3972	12	4
0b	ECB	T3	6	200	3p-_16p+_13-	0.1	0.1	13	4
1	ECB	T3	6	200	3p-_4q-_11p+_11q+_15q+_20p+_20q+	0.1052	0.1052	5	2
2a	ECB	T3	6	200	3p-_16p+_14p-_14q-_18p-_18q-	0.0162	0.0162	14	6
2b	ECB	T3	6	200	3p-_16p+_14p-_14q-	0.0101	0.0101	15	6
2c	ECB	T3	6	200	3p-_16p+	0.1632	0.1632	6	3
3	ECB	T3	6	200	3p-_4p-_4q-_8p-_8q-_16p+	0.0222	0.0222	7	3
4	ECB	T3	6	200	3p-_11p+_11q+_15q+_20p+_20q+	0.0089	0.0089	8	2
7	ECB	T3	6	200	3p-_16p+	0.0339	0.0339	9	3
8	ECB	T3	6	200	3p-_16p+_17p-	0.0031	0.0031	10	3
other	ECB	T3	6	200	3p-_16p+	0.1399	0.1399	11	3
0a	ECB	T5	7	231	3p-_16p+_9p-_9q+	0.9279	0.9279	12	4
0b	ECB	T5	7	231	3p-_16p+_13-	0	0	13	4
1	ECB	T5	7	231	3p-_4q-_11p+_11q+_15q+_20p+_20q+	0.0329	0.0329	5	2
2a	ECB	T5	7	231	3p-_16p+_14p-_14q-_18p-_18q-	0.0001	0.0001	14	6
2b	ECB	T5	7	231	3p-_16p+_14p-_14q-	0	0	15	6
2c	ECB	T5	7	231	3p-_16p+	0.0008	0.0008	6	3
3	ECB	T5	7	231	3p-_4p-_4q-_8p-_8q-_16p+	0.0084	0.0084	7	3
4	ECB	T5	7	231	3p-_11p+_11q+_15q+_20p+_20q+	0.0006	0.0006	8	2
7	ECB	T5	7	231	3p-_16p+	0.0002	0.0002	9	3
8	ECB	T5	7	231	3p-_16p+_17p-	0	0	10	3
other	ECB	T5	7	231	3p-_16p+	0.0291	0.0291	11	3
0a	ECB	T6	8	245	3p-_16p+_9p-_9q+	0.9292	0.9292	12	4
0b	ECB	T6	8	245	3p-_16p+_13-	0	0	13	4
1	ECB	T6	8	245	3p-_4q-_11p+_11q+_15q+_20p+_20q+	0.0167	0.0167	5	2
2a	ECB	T6	8	245	3p-_16p+_14p-_14q-_18p-_18q-	0	0	14	6
2b	ECB	T6	8	245	3p-_16p+_14p-_14q-	0	0	15	6
2c	ECB	T6	8	245	3p-_16p+	0.0001	0.0001	6	3
3	ECB	T6	8	245	3p-_4p-_4q-_8p-_8q-_16p+	0.0072	0.0072	7	3
4	ECB	T6	8	245	3p-_11p+_11q+_15q+_20p+_20q+	0.0002	0.0002	8	2
7	ECB	T6	8	245	3p-_16p+	0	0	9	3
8	ECB	T6	8	245	3p-_16p+_17p-	0.0001	0.0001	10	3
other	ECB	T6	8	245	3p-_16p+	0.0464	0.0464	11	3
0a	ECB	T8	9	273	3p-_16p+_9p-_9q+	0.9756	0.9756	12	4
0b	ECB	T8	9	273	3p-_16p+_13-	0	0	13	4
1	ECB	T8	9	273	3p-_4q-_11p+_11q+_15q+_20p+_20q+	0.0071	0.0071	5	2
2a	ECB	T8	9	273	3p-_16p+_14p-_14q-_18p-_18q-	0	0	14	6
2b	ECB	T8	9	273	3p-_16p+_14p-_14q-	0	0	15	6
2c	ECB	T8	9	273	3p-_16p+	0	0	6	3
3	ECB	T8	9	273	3p-_4p-_4q-_8p-_8q-_16p+	0.001	0.001	7	3
4	ECB	T8	9	273	3p-_11p+_11q+_15q+_20p+_20q+	0	0	8	2
7	ECB	T8	9	273	3p-_16p+	0	0	9	3
8	ECB	T8	9	273	3p-_16p+_17p-	0	0	10	3
other	ECB	T8	9	273	3p-_16p+	0.0163	0.0163	11	3
0a	ECB	T9	10	287	3p-_16p+_9p-_9q+	0.9821	0.9821	12	4
0b	ECB	T9	10	287	3p-_16p+_13-	0	0	13	4
1	ECB	T9	10	287	3p-_4q-_11p+_11q+_15q+_20p+_20q+	0.0043	0.0043	5	2
2a	ECB	T9	10	287	3p-_16p+_14p-_14q-_18p-_18q-	0	0	14	6
2b	ECB	T9	10	287	3p-_16p+_14p-_14q-	0	0	15	6
2c	ECB	T9	10	287	3p-_16p+	0	0	6	3
3	ECB	T9	10	287	3p-_4p-_4q-_8p-_8q-_16p+	0.0004	0.0004	7	3
4	ECB	T9	10	287	3p-_11p+_11q+_15q+_20p+_20q+	0	0	8	2
7	ECB	T9	10	287	3p-_16p+	0	0	9	3
8	ECB	T9	10	287	3p-_16p+_17p-	0	0	10	3
other	ECB	T9	10	287	3p-_16p+	0.0132	0.0132	11	3
0a	ECB	T10	11	301	3p-_16p+_9p-_9q+	0.9927	0.9927	12	4
0b	ECB	T10	11	301	3p-_16p+_13-	0	0	13	4
1	ECB	T10	11	301	3p-_4q-_11p+_11q+_15q+_20p+_20q+	0.0026	0.0026	5	2
2a	ECB	T10	11	301	3p-_16p+_14p-_14q-_18p-_18q-	0	0	14	6
2b	ECB	T10	11	301	3p-_16p+_14p-_14q-	0	0	15	6
2c	ECB	T10	11	301	3p-_16p+	0	0	6	3
3	ECB	T10	11	301	3p-_4p-_4q-_8p-_8q-_16p+	0.0001	0.0001	7	3
4	ECB	T10	11	301	3p-_11p+_11q+_15q+_20p+_20q+	0	0	8	2
7	ECB	T10	11	301	3p-_16p+	0	0	9	3
8	ECB	T10	11	301	3p-_16p+_17p-	0	0	10	3
other	ECB	T10	11	301	3p-_16p+	0.0046	0.0046	11	3
0a	ECB	T13	12	315	3p-_16p+_9p-_9q+	0.9922	0.9922	12	4
0b	ECB	T13	12	315	3p-_16p+_13-	0	0	13	4
1	ECB	T13	12	315	3p-_4q-_11p+_11q+_15q+_20p+_20q+	0.0003	0.0003	5	2
2a	ECB	T13	12	315	3p-_16p+_14p-_14q-_18p-_18q-	0	0	14	6
2b	ECB	T13	12	315	3p-_16p+_14p-_14q-	0	0	15	6
2c	ECB	T13	12	315	3p-_16p+	0	0	6	3
3	ECB	T13	12	315	3p-_4p-_4q-_8p-_8q-_16p+	0	0	7	3
4	ECB	T13	12	315	3p-_11p+_11q+_15q+_20p+_20q+	0	0	8	2
7	ECB	T13	12	315	3p-_16p+	0	0	9	3
8	ECB	T13	12	315	3p-_16p+_17p-	0	0	10	3
other	ECB	T13	12	315	3p-_16p+	0.0075	0.0075	11	3
0a	ECB	T15	13	371	3p-_16p+_9p-_9q+	0.9946	0.9946	12	4
0b	ECB	T15	13	371	3p-_16p+_13-	0	0	13	4
1	ECB	T15	13	371	3p-_4q-_11p+_11q+_15q+_20p+_20q+	0	0	5	2
2a	ECB	T15	13	371	3p-_16p+_14p-_14q-_18p-_18q-	0	0	14	6
2b	ECB	T15	13	371	3p-_16p+_14p-_14q-	0	0	15	6
2c	ECB	T15	13	371	3p-_16p+	0	0	6	3
3	ECB	T15	13	371	3p-_4p-_4q-_8p-_8q-_16p+	0	0	7	3
4	ECB	T15	13	371	3p-_11p+_11q+_15q+_20p+_20q+	0	0	8	2
7	ECB	T15	13	371	3p-_16p+	0	0	9	3
8	ECB	T15	13	371	3p-_16p+_17p-	0	0	10	3
other	ECB	T15	13	371	3p-_16p+	0.0054	0.0054	11	3
0a	ECB	T19	14	427	3p-_16p+_9p-_9q+	0.9986	0.9986	12	4
0b	ECB	T19	14	427	3p-_16p+_13-	0	0	13	4
1	ECB	T19	14	427	3p-_4q-_11p+_11q+_15q+_20p+_20q+	0	0	5	2
2a	ECB	T19	14	427	3p-_16p+_14p-_14q-_18p-_18q-	0	0	14	6
2b	ECB	T19	14	427	3p-_16p+_14p-_14q-	0	0	15	6
2c	ECB	T19	14	427	3p-_16p+	0	0	6	3
3	ECB	T19	14	427	3p-_4p-_4q-_8p-_8q-_16p+	0	0	7	3
4	ECB	T19	14	427	3p-_11p+_11q+_15q+_20p+_20q+	0	0	8	2
7	ECB	T19	14	427	3p-_16p+	0	0	9	3
8	ECB	T19	14	427	3p-_16p+_17p-	0	0	10	3
other	ECB	T19	14	427	3p-_16p+	0.0013	0.0013	11	3

## Sheet: D3C2R1-scale-adjust
OUTPUT FROM RESCALING
	C1	C2	C3	C4	C5	C6	C7	C8	C9	C10	C11	C12	C13	C14	C15
0	100	0.40931	0.2995	0.09983	0.09983	0.09983	0	0	0	0	0	0	0	0	0
1	100	40.1236	0.18007	0.06002	0.06002	0.06002	0	0	0	0	0	0	0	0	0
2	20	19.9962	14.9969	0.00376	2.50136	2.50136	2.4976	2.4976	2.4976	2.4976	2.4976	0	0	0	0
3	100	99.9731	83.6199	9.50709	6.62996	14.989	11.6421	9.72061	12.1111	9.10775	26.2359	4.74012	4.74012	0	0
4	100	99.9798	75.6544	16.9317	9.97932	13.9478	9.03386	14.3441	8.71905	8.38224	18.6195	10.0245	6.88711	0	0
5	100	99.9839	83.767	21.9805	8.42061	26.3879	7.58509	7.79475	9.15142	5.71911	12.9268	12.2317	9.73277	7.37387	6.27513
6	100	99.9828	83.0097	26.2582	11.5544	25.2742	7.68201	5.41703	8.73099	2.80361	12.2436	14.8294	11.4116	6.90123	5.73044
7	100	99.9562	77.8822	43.1245	22.0696	0.0437	13.4183	0	0	0	21.2521	43.0808	0	0	0
8	100	99.9552	81.7379	44.1472	18.2128	0.04473	12.7389	0	0	0	24.7624	44.1025	0	0	0
9	100	99.9405	83.0787	59.0418	16.8559	0.0594	0	0	0	0	23.9181	58.9824	0	0	0
10	100	99.9367	86.5633	62.9031	13.3671	0.06322	0	0	0	0	23.5338	62.8399	0	0	0
11	100	99.9263	89.6991	73.3472	10.2199	0.0736	0	0	0	0	16.2047	73.2736	0	0	0
12	100	99.9225	99.8373	77.17	0.07744	0.07744	0	0	0	0	22.5124	77.0925	0	0	0
13	100	99.9196	99.8311	80.1159	0.08037	0.08037	0	0	0	0	19.5545	80.0355	0	0	0
14	100	99.9037	99.7978	95.9635	0.09622	0.09622	0	0	0	0	3.64187	95.8673	0	0	0
ADJUSTED FREQUENCIES
	C1	C2	C3	C4	C5	C6	C7	C8	C9	C10	C11	C12	C13	C14	C15
0	100	5	1	0	0	0	0	0	0	0	0	0	0	0	0
1	100	60	20	1	1	1	1	1	1	1	1	0	0	0	0
2	20	19.9962	14.9969	2.5	2.50136	2.50136	2.4976	2.4976	2.4976	2.4976	2.4976	1	0	0	0
3	100	99.9731	83.6199	9.50709	6.62996	14.989	11.6421	9.72061	12.1111	9.10775	26.2359	4.74012	4.74012	0	0
4	100	99.9798	75.6544	16.9317	9.97932	13.9478	9.03386	14.3441	8.71905	8.38224	18.6195	10.0245	6.88711	1	1
5	100	99.9839	83.767	21.9805	8.42061	26.3879	7.58509	7.79475	9.15142	5.71911	12.9268	12.2317	9.73277	7.37387	6.27513
6	100	99.9828	83.0097	26.2582	11.5544	25.2742	7.68201	5.41703	8.73099	2.80361	12.2436	14.8294	11.4116	6.90123	5.73044
7	100	99.9562	77.8822	43.1245	22.0696	0.0437	13.4183	0	0	0	21.2521	43.0808	0	0	0
8	100	99.9552	81.7379	44.1472	18.2128	0.04473	12.7389	0	0	0	24.7624	44.1025	0	0	0
9	100	99.9405	83.0787	59.0418	16.8559	0.0594	0	0	0	0	23.9181	58.9824	0	0	0
10	100	99.9367	86.5633	62.9031	13.3671	0.06322	0	0	0	0	23.5338	62.8399	0	0	0
11	100	99.9263	89.6991	73.3472	10.2199	0.0736	0	0	0	0	16.2047	73.2736	0	0	0
12	100	99.9225	99.8373	77.17	0.07744	0.07744	0	0	0	0	22.5124	77.0925	0	0	0
13	100	99.9196	99.8311	80.1159	0.08037	0.08037	0	0	0	0	19.5545	80.0355	0	0	0
14	100	99.9037	99.7978	95.9635	0.09622	0.09622	0	0	0	0	3.64187	95.8673	0	0	0
