# Supplementary material for: Deterministic evolution and stringent selection during preneoplasia
Source: Nature. 2023 May 31;618(7964):383–93. doi: 10.1038/s41586-023-06102-8 (PMC10247377; doi:10.1038/s41586-023-06102-8)
Supplement: Supplementary file 12 — Source Data Figs. 1–3 and 5–6. [file 41586_2023_6102_MOESM12_ESM.xlsx]

## Sheet: 1D
Sample	Donor	Clone	ECB_sample	Day	average_fraction_win_up	average_fraction_win_down	average_fraction_total_win_altered
D2C1R2_189d	D2	C1	YES	189	D2C1R2_189d	0	0.0173789	0.0173789
D3C2_143d	D3	C2	NO	143	D3C2_143d	0.00707673	0.017414	0.0244908
D1C3_835d	D1	C3	NO	835	D1C3_835d	0.0531473	0.079617	0.132764
D2C2_260d	D2	C2	NO	260	D2C2_260d	0.0445702	0.0496795	0.0942496
D2C2_428d	D2	C2	NO	428	D2C2_428d	0.0368411	0.10088	0.137721
D1C3_702d	D1	C3	NO	702	D1C3_702d	0.0752373	0.0503038	0.125541
D2C1R2_258d	D2	C1	YES	258	D2C1R2_258d	0	0.019943	0.019943
D3C2_190d	D3	C2	NO	190	D3C2_190d	0.0328147	0.0429664	0.0757811
D2C1R2_427d	D2	C1	YES	427	D2C1R2_427d	0.0216022	0.0201915	0.0417937
D3C2_55d	D3	C2	NO	55	D3C2_55d	0	0	0
D3C1_264d	D3	C1	NO	264	D3C1_264d	0.00410642	0.0929535	0.0970599
D2C2_609d	D2	C2	NO	609	D2C2_609d	0.0188044	0.10115	0.119955
D3C2_610d	D3	C2	NO	610	D3C2_610d	0.0443084	0.0629645	0.107273
D1C1_55d	D1	C1	NO	55	D1C1_55d	0.000557146	0.0222519	0.0228091
D2C3_101d	D2	C3	NO	101	D2C3_101d	0	0	0
D1C2_675d	D1	C2	NO	675	D1C2_675d	0.0943545	0.0249475	0.119302
D1C1_101d	D1	C1	NO	101	D1C1_101d	0	0.0943924	0.0943924
D2WT_P13	D2	WT	NO	P13	D2WT_P13	0	0	0
D3C2R1_259d	D3	C2	YES	259	D3C2R1_259d	0.0329601	0.042996	0.0759561
D3C2R1_441d	D3	C2	YES	441	D3C2R1_441d	0.10933	0.042996	0.152326
D1C1_442d	D1	C1	NO	442	D1C1_442d	0.0234109	0.239122	0.262533
D1C1_Parent	D1	C1	YES	Parent	D1C1_Parent	0.000676854	0.138599	0.139276
D2C2_Parent	D2	C2	YES	Parent	D2C2_Parent	0.0331051	0.043188	0.076293
D1C1_260d	D1	C1	NO	260	D1C1_260d	0.0519884	0.142014	0.194003
D2C1_143d	D2	C1	NO	143	D2C1_143d	0	0	0
D2C1R1_287d	D2	C1	YES	287	D2C1R1_287d	0.00384322	0.0197902	0.0236335
D1C2_382d	D1	C2	NO	382	D1C2_382d	0.0123236	0.00916227	0.0214859
D3C2_115d	D3	C2	NO	115	D3C2_115d	0	0.0182116	0.0182116
D2C3_428d	D2	C3	NO	428	D2C3_428d	0	0.00570739	0.00570739
D2C3_260d	D2	C3	NO	260	D2C3_260d	0.00865762	0.00554058	0.0141982
D2C3_609d	D2	C3	NO	609	D2C3_609d	0.0616141	0.0214987	0.0831128
D1C3_409d	D1	C3	NO	409	D1C3_409d	0.0364909	0.0500969	0.0865878
D2C2_87d	D2	C2	NO	87	D2C2_87d	0	0	0
D3C3_190d	D3	C3	NO	190	D3C3_190d	0	0.0697126	0.0697126
D3C3_756d	D3	C3	NO	756	D3C3_756d	0	0.0809968	0.0809968
D3WT_P2	D3	WT	NO	P2	D3WT_P2	0	0	0
D2C1_190d	D2	C1	NO	190	D2C1_190d	0.0227696	0.0221623	0.0449319
D3C1_157d	D3	C1	NO	157	D3C1_157d	0.025641	0.0374678	0.0631089
D1C2_172d	D1	C2	NO	172	D1C2_172d	0	0	0
D1WT_P3	D1	WT	NO	P3	D1WT_P3	0	0	0
D3C1_55d	D3	C1	NO	55	D3C1_55d	0	0	0
D2C2_101d	D2	C2	NO	101	D2C2_101d	0.000177242	0.0432323	0.0434095
D3C2_750d	D3	C2	NO	750	D3C2_750d	0.0504261	0.0975497	0.147976
D2C1R2_287d	D2	C1	YES	287	D2C1R2_287d	0.0150435	0.0202801	0.0353236
D3C1_115d	D3	C1	NO	115	D3C1_115d	0	0.025641	0.025641
D2C2R2_258d	D2	C2	YES	258	D2C2R2_258d	0.072275	0.0590199	0.131295
D3C2_442d	D3	C2	NO	442	D3C2_442d	0.0426456	0.0526155	0.0952611
D2C1_55d	D2	C1	NO	55	D2C1_55d	0	0	0
D1C1_87d	D1	C1	NO	87	D1C1_87d	0	0.0589575	0.0589575
D1C1_344d	D1	C1	NO	344	D1C1_344d	0.0544535	0.151578	0.206032
D1C1_582d	D1	C1	NO	582	D1C1_582d	0.0325807	0.23934	0.271921
D1C3_214d	D1	C3	NO	214	D1C3_214d	0.025641	0.0258347	0.0514757
D1C2_808d	D1	C2	NO	808	D1C2_808d	0.0943564	0.0250643	0.119421
D1C1_115d	D1	C1	NO	115	D1C1_115d	2.49669e-05	0.0975081	0.097533
D3C2_260d	D3	C2	NO	260	D3C2_260d	0.0330086	0.0429812	0.0759898
D3C1_571d	D3	C1	NO	571	D3C1_571d	0.0357505	0.0878916	0.123642
D2C2R2_189d	D2	C2	YES	189	D2C2R2_189d	0.0511601	0.0431585	0.0943186
D2C1_101d	D2	C1	NO	101	D2C1_101d	0	0	0
D1C3_116d	D1	C3	NO	116	D1C3_116d	0.025641	0.025641	0.0512821
D2C2_190d	D2	C2	NO	190	D2C2_190d	0.0464541	0.0431141	0.0895683
D1WT_P26	D1	WT	NO	P26	D1WT_P26	0	0.000310174	0.000310174
D3C1_718d	D3	C1	NO	718	D3C1_718d	0.0439343	0.0943604	0.138295
D1C2_257d	D1	C2	NO	257	D1C2_257d	0.00284751	0	0.00284751
D2C2R2_427d	D2	C2	YES	427	D2C2R2_427d	0	0.0520815	0.0520815
D2C1R1_258d	D2	C1	YES	258	D2C1R1_258d	0.00464992	0.0195331	0.024183
D3C1_404d	D3	C1	NO	404	D3C1_404d	0.00922606	0.0781231	0.0873492
D3C2R1_189d	D3	C2	YES	189	D3C2R1_189d	0.0071252	0.017355	0.0244802
D2C1_428d	D2	C1	NO	428	D2C1_428d	0.0312279	0.0221745	0.0534024
D2C1_260d	D2	C1	NO	260	D2C1_260d	0.0225228	0.0221328	0.0446556
D3C3_442d	D3	C3	NO	442	D3C3_442d	0	0.0474581	0.0474581
D2C1_Parent	D2	C1	YES	Parent	D2C1_Parent	0	0	0
D3C2_Parent	D3	C2	YES	Parent	D3C2_Parent	0.0074645	0.0173845	0.024849
D3WT_P17	D3	WT	NO	P17	D3WT_P17	0	0	0
D3C3_260d	D3	C3	NO	260	D3C3_260d	0	0.0506566	0.0506566
D2C3_743d	D2	C3	NO	743	D2C3_743d	0.0634994	0.021388	0.0848874
D2C2_55d	D2	C2	NO	55	D2C2_55d	0	0	0
D2C1R1_189d	D2	C1	YES	189	D2C1R1_189d	0	0.00522208	0.00522208
D2C3_Parent	D2	C3	YES	Parent	D2C3_Parent	0.000281924	0	0.000281924
D1C2_116d	D1	C2	NO	116	D1C2_116d	0	0	0
D2C3_190d	D2	C3	NO	190	D2C3_190d	0	0	0
D3C3_55d	D3	C3	NO	55	D3C3_55d	0	0	0
D3C2R1_329d	D3	C2	YES	329	D3C2R1_329d	0.0329116	0.042996	0.0759076
D1C1_190d	D1	C1	NO	190	D1C1_190d	0.0157349	0.127566	0.143301
D2C1_588d	D2	C1	NO	588	D2C1_588d	0.0312563	0.0221536	0.0534099
D3C3_609d	D3	C3	NO	609	D3C3_609d	0	0.0807823	0.0807823
D2WT_P4	D2	WT	NO	P4	D2WT_P4	0	0	0
D1C1_608d	D1	C1	NO	608	D1C1_608d	0.0225018	0.239564	0.262066
D2C2R2_315d	D2	C2	YES	315	D2C2R2_315d	0.0786608	0.0848246	0.163485
D3C1_190d	D3	C1	NO	190	D3C1_190d	0.00451128	0.0451378	0.049649
D2C1R1_427d	D2	C1	YES	427	D2C1R1_427d	0.0332058	0.0198015	0.0530073
D1C3_257d	D1	C3	NO	257	D1C3_257d	0.0262161	0.0300275	0.0562436

## Sheet: 1E
Donor	Clone	Day	Aberration
D1	C1	442	12p-
D1	C1	190	13q-
D1	C1	442	17q-
D1	C1	442	18p-
D1	C1	442	18q-
D1	C1	442	20p-
D1	C1	442	20q+
D1	C1	87	3p-
D1	C1	101	4p-
D1	C1	55	4q-
D1	C1	87	8p-
D1	C1	190	9p-
D1	C2	675	11p+
D1	C2	675	11q+
D1	C2	675	14q+
D1	C2	382	18q-
D1	C2	675	20q+
D1	C2	675	4q+
D1	C3	702	11p+
D1	C3	702	11q+
D1	C3	835	18p-
D1	C3	835	18q-
D1	C3	409	7q-
D1	C3	116	9p-
D2	C1	190	14q+
D2	C1	428	3q+
D2	C1	190	9p-
D2	C2	101	3p-
D2	C2	190	3q+
D2	C2	428	4p-
D2	C2	428	4q-
D2	C2	101	9p-
D2	C2	190	9q+
D2	C3	609	11q+
D2	C3	609	15q-
D2	C3	609	20p+
D2	C3	609	20q+
D3	C1	571	18q-
D3	C1	190	19p-
D3	C1	718	20q+
D3	C1	571	3q+
D3	C1	718	6p-
D3	C1	115	9p-
D3	C2	143	16p+
D3	C2	750	18q-
D3	C2	190	20q+
D3	C2	115	3p-
D3	C2	750	4p-
D3	C2	442	6p+
D3	C2	442	6q-
D3	C2	190	9p-
D3	C3	609	15q-
D3	C3	609	18q-
D3	C3	190	3p-
D3	C3	190	9p-
D1	C1	87	FHIT
D2	C1	190	FHIT
D2	C2	609	FHIT
D2	C3	101	FHIT
D3	C1	571	FHIT
D3	C1	190	CDKN2A
D3	C2	260	FHIT
D3	C3	190	FHIT
D3	C3	756	CDKN2A

## Sheet: 2E
Culture	Day	chr	start	end	nr_windows	segment copy number	clone	clone percentage	Adjusted	Parent clone	Clone name on plot
D3C1	115	9	200001	37400000	720	1.12133	1	0.878674	0.88	0	9p-,FHIT
D3C1	115	9	68400001	136950000	1330	2.65944	2	0.659441	0.5	1	4-,9q+
D3C1	115	4	200001	188450000	3170	1.65824	2	0.341758	0.5	1	4-,9q+
D3C1	173	9	200001	37400000	720	0.999599	1	1.0004	1	0	9p-,FHIT
D3C1	173	9	68400001	133400000	1261	2.47725	2	0.477248	0.45	1	4-,9q+
D3C1	173	4	200001	188450000	3553	1.58784	2	0.412156	0.45	1	4-,9q+
D3C1	173	19	300001	21850000	402	1.4146	3	0.585405	0.52	1	19p-
D3C1	264	9	200001	37400000	720	0.960587	1	1.03941	1	0	9p-,FHIT
D3C1	264	19	300001	21850000	402	1.02122	3	0.97878	0.98	1	19p-
D3C1	264	9	84600001	96400000	225	2.96667	4	0.966674	0.78	3	8p-,9q.2+,16p-
D3C1	264	8	350001	64550000	1147	1.05696	4	0.94304	0.73	3	8p-,9q.2+,16p-
D3C1	264	16	50001	28100000	487	1.39483	4	0.605167	0.61	3	8p-,9q.2+,16p-
D3C1	264	18	23150001	79050000	1110	1.57524	5	0.424759	0.17	3	18-
D3C1	404	9	250001	37400000	720	1.04504	1	0.954959	1	0	9p-,FHIT
D3C1	404	19	300001	21850000	402	1.00552	3	0.994478	1	1	19p-
D3C1	404	9	84600001	101100000	312	2.83214	4	0.832144	0.7	3	8p-,9q.2+,16p-
D3C1	404	8	350001	64000000	1136	1.43046	4	0.569538	0.56	3	8p-,9q.2+,16p-
D3C1	404	16	50001	9300000	175	1.61702	4	0.382977	0.38	3	8p-,9q.2+,16p-
D3C1	404	18	21000001	79050000	1153	1.56389	5	0.436107	0.3	3	18-
D3C1	404	9	119150001	132150000	259	2.52196	6	0.521958	0.36	4	9q.3+,16p-
D3C1	404	16	75050001	87450000	248	1.67043	6	0.329571	0.329571	4	9q.3+,16p-
D3C1	404	20	42000001	60150000	358	2.30023	7	0.300232	0.25	5	20q+
D3C1	718	9	250001	37400000	720	0.954444	1	1.04556	1	0	9p-,FHIT
D3C1	718	19	300001	21850000	402	1.02691	3	0.973089	1	1	19p-
D3C1	718	18	23800001	79050000	1097	1.0065	5	0.993498	1	3	18-
D3C1	718	20	29700001	63000000	630	2.99137	7	0.991369	1	5	20q+
D3C1	718	3	136800001	196850000	1172	2.997	8	0.997004	0.97	7	3p+,3q+,4-,6p-,10+
D3C1	718	6	200001	18000000	350	1.06414	8	0.935858	0.97	7	3p+,3q+,4-,6p-,10+
D3C1	718	10	123450001	132400000	177	2.93384	8	0.933839	0.97	7	3p+,3q+,4-,6p-,10+
D3C1	718	20	19100001	24600000	108	1.07093	8	0.929072	0.97	7	3p+,3q+,4-,6p-,10+

## Sheet: 3B
sample	oriPass	newPass	growthDeriv	count	growth_FC
D1C1	5	1	0.0641978	1241500	Na
D1C1	6	2	0.0652302	1600000	3.2
D1C1	7	3	0.0662643	3070500	6.141
D1C1	8	4	0.0672991	4272000	8.544
D1C1	9	5	0.0683348	3393000	6.786
D1C1	10	6	0.0693714	10120000	20.24
D1C1	11	7	0.0704088	8640000	17.28
D1C1	12	8	0.0714471	11439000	22.878
D1C1	13	9	0.0724862	1740000	3.48
D1C1	14	10	0.0735261	7728000	15.456
D1C1	15	11	0.0745669	777600	1.5552
D1C1	16	12	0.0756085	3102000	6.204
D1C1	17	13	0.0766691	2548000	5.096
D1C1	18	14	0.0777252	3132000	7.83
D1C1	19	15	0.0787769	5130000	20.52
D1C1	20	16	0.0798242	6270000	25.08
D1C1	21	17	0.0808671	3680000	14.72
D1C1	22	18	0.0819056	2444000	19.552
D1C1	23	19	0.0829397	5985000	23.94
D1C1	24	20	0.0839693	2418000	9.672
D1C1	25	21	0.0849945	5415000	21.66
D1C1	26	22	0.0860154	3705000	14.82
D1C1	27	23	0.0870318	7614000	30.456
D1C1	28	24	0.0880651	3204000	12.816
D1C1	29	25	0.0890922	5985000	23.94
D1C1	30	26	0.0901131	4608000	18.432
D1C1	31	27	0.0911278	11844000	47.376
D1C1	32	28	0.0921363	4560000	18.24
D1C1	33	29	0.0931386	5187000	20.748
D1C1	34	30	0.0941347	3948000	15.792
D1C1	35	31	0.0951246	8835000	35.34
D1C1	36	32	0.0961083	5700000	22.8
D1C1	37	33	0.0970858	6900000	27.6
D1C1	38	34	0.0980571	Na	Na
D1C1	39	36	0.100016	1496000	Na
D1C1	40	38	0.102007	4758000	38.064
D1C1	41	40	0.104	3066000	24.528
D1C1	42	42	0.105998	1666000	13.328
D1C1	43	44	0.107998	2304000	18.432
D1C1	44	45	0.109	2592000	20.736
D1C1	45	46	0.110001	3150000	25.2
D1C2	6	1	0.0431068	4100000	Na
D1C2	7	2	0.0446852	11500000	4.6
D1C2	8	3	0.0462643	700000	0.56
D1C2	9	4	0.0478431	10000000	20
D1C2	10	5	0.0494215	700000	0.7
D1C2	11	6	0.0509996	1900000	3.8
D1C2	12	7	0.0525772	3200000	6.4
D1C2	13	8	0.0541545	6000000	12
D1C2	14	9	0.0557315	13000000	26
D1C2	15	10	0.0573081	3400000	6.8
D1C2	16	11	0.0588843	2800000	5.6
D1C2	17	12	0.0604601	6688000	13.376
D1C2	18	13	0.0620356	10752000	21.504
D1C2	19	14	0.0636107	10556000	21.112
D1C2	20	15	0.0651855	5301000	10.602
D1C2	21	16	0.0667598	4550000	9.1
D1C2	22	17	0.0683186	2380000	4.76
D1C2	23	18	0.0698798	1940000	3.88
D1C2	24	19	0.0714437	11284000	22.568
D1C2	25	20	0.0730101	1104000	2.208
D1C2	26	21	0.074579	6552000	13.104
D1C2	27	22	0.0761505	2604000	5.208
D1C2	28	23	0.0777245	5278000	10.556
D1C2	29	24	0.0793011	8832000	17.664
D1C2	30	25	0.0808802	12276000	24.552
D1C2	31	26	0.0824619	10920000	21.84
D1C2	32	27	0.0840462	11088000	22.176
D1C2	33	28	0.085633	9282000	18.564
D1C2	34	29	0.0872223	9588000	19.176
D1C2	35	30	0.0888142	8190000	16.38
D1C2	36	31	0.0904086	4416000	8.832
D1C2	37	32	0.0919939	5220000	10.44
D1C2	38	33	0.0935814	4550000	9.1
D1C2	39	34	0.0951713	8811000	17.622
D1C2	40	35	0.0967635	705500	1.411
D1C2	41	36	0.098358	14250000	28.5
D1C2	42	37	0.0999549	2520000	5.04
D1C2	43	38	0.101554	10032000	40.128
D1C2	44	39	0.103156	14535000	58.14
D1C2	45	40	0.104759	6825000	27.3
D1C2	46	41	0.106366	11349000	45.396
D1C2	48	42	0.107974	4860000	Na
D1C2	49	43	0.109585	10080000	80.64
D1C2	50	44	0.111198	9108000	72.864
D1C2	51	45	0.112814	10080000	80.64
D1C2	52	46	0.114432	4116000	32.928
D1C2	53	47	0.116035	9920000	79.36
D1C2	54	48	0.117638	9120000	72.96
D1C2	55	49	0.119241	9900000	79.2
D1C2	56	50	0.120844	11074000	88.592
D1C2	57	51	0.122446	7920000	39.6
D1C2	58	52	0.124048	9480000	47.4
D1C2	59	53	0.125649	10300000	82.4
D1C2	60	54	0.12725	6608000	33.04
D1C2	61	55	0.128851	8004000	64.032
D1C2	62	56	0.130451	7584000	60.672
D1C2	63	57	0.132051	5376000	43.008
D1C2	64	58	0.13365	5382000	86.112
D1C2	65	59	0.135249	7722000	61.776
D1C2	66	60	0.136848	6201000	49.608
D1C2	67	61	0.138445	8544000	68.352
D1C3	6	1	0.0215423	3800000	Na
D1C3	7	2	0.0231596	13500000	5.4
D1C3	8	3	0.0247767	1600000	1.28
D1C3	9	4	0.0263924	10000000	8
D1C3	10	5	0.0280067	10000000	10
D1C3	11	6	0.0296196	12000000	12
D1C3	12	7	0.0312311	4000000	8
D1C3	13	8	0.0328413	5200000	10.4
D1C3	14	9	0.0344501	12000000	24
D1C3	15	10	0.0360575	1500000	3
D1C3	16	11	0.0376635	1600000	3.2
D1C3	17	12	0.0392681	1980000	3.96
D1C3	18	13	0.0408713	7392000	14.784
D1C3	19	14	0.0424732	5632000	11.264
D1C3	20	15	0.0440737	4752000	9.504
D1C3	21	16	0.0456728	3420000	6.84
D1C3	22	17	0.0472289	4914000	9.828
D1C3	23	18	0.0487919	3696000	7.392
D1C3	24	19	0.0503618	1980000	3.96
D1C3	25	20	0.0519385	3060000	6.12
D1C3	26	21	0.053522	920700	1.8414
D1C3	27	22	0.0551124	2678400	5.3568
D1C3	28	23	0.0567097	423200	0.8464
D1C3	29	24	0.0583138	4845000	9.69
D1C3	30	25	0.0599247	783000	1.566
D1C3	31	26	0.0615425	4512000	9.024
D1C3	32	27	0.0631671	2670000	5.34
D1C3	33	28	0.0647986	2880000	5.76
D1C3	34	29	0.066437	2604000	5.208
D1C3	35	30	0.0680822	3588000	7.176
D1C3	36	31	0.0697342	880000	1.76
D1C3	37	32	0.0713931	640800	1.2816
D1C3	38	33	0.0730146	4464000	8.928
D1C3	39	34	0.0746451	1760000	3.52
D1C3	40	35	0.0762847	2790000	5.58
D1C3	41	36	0.0779335	3060000	6.12
D1C3	42	37	0.0795914	3003000	6.006
D1C3	43	38	0.0812584	3312000	6.624
D1C3	44	39	0.0829345	5520000	11.04
D1C3	45	40	0.0846197	7743000	15.486
D1C3	46	41	0.0863141	6336000	25.344
D1C3	47	42	0.0880175	8640000	34.56
D1C3	48	43	0.0897301	5358000	21.432
D1C3	49	44	0.0914518	13536000	54.144
D1C3	51	45	0.0931826	3640000	Na
D1C3	52	46	0.0949225	5810000	46.48
D1C3	53	47	0.0966715	5250000	42
D1C3	54	48	0.0984297	6075000	48.6
D1C3	55	49	0.100129	1892000	15.136
D1C3	56	50	0.101827	6396000	51.168
D1C3	57	51	0.103524	9860000	78.88
D1C3	58	52	0.10522	8178000	65.424
D1C3	59	53	0.106914	7372800	58.9824
D1C3	60	54	0.108608	7626000	38.13
D1C3	61	55	0.1103	7680000	38.4
D1C3	62	56	0.111991	7550000	60.4
D1C3	63	57	0.113681	7644000	38.22
D1C3	64	58	0.11537	8268000	66.144
D1C3	65	59	0.117058	3648000	29.184
D1C3	66	60	0.118745	6336000	50.688
D1C3	67	61	0.12043	3984000	63.744
D1C3	68	62	0.122114	5913000	47.304
D1C3	69	63	0.123798	4536000	36.288
D1C3	70	64	0.125479	5950000	47.6
D2C1	5	1	0.0895433	886500	Na
D2C1	6	2	0.0898838	12200000	24.4
D2C1	7	3	0.090228	4565000	9.13
D2C1	8	4	0.0905757	5220000	10.44
D2C1	9	5	0.0909268	8748000	17.496
D2C1	10	6	0.0912814	7440000	14.88
D2C1	11	7	0.0916394	11968000	23.936
D2C1	12	8	0.0920009	13617000	27.234
D2C1	13	9	0.0923658	1056000	2.112
D2C1	14	10	0.0927342	7426000	14.852
D2C1	15	11	0.0931061	154000	0.308
D2C1	16	12	0.0935358	910000	6.5
D2C1	17	13	0.0939514	11016000	78.6857
D2C1	18	14	0.0943531	11400000	28.5
D2C1	19	15	0.0947407	9021000	36.084
D2C1	20	16	0.0951143	8550000	34.2
D2C1	21	17	0.0954738	8640000	34.56
D2C1	22	18	0.0958194	7896000	63.168
D2C1	23	19	0.0961509	8463000	33.852
D2C1	24	20	0.0964684	6768000	27.072
D2C1	25	21	0.0967718	11997000	47.988
D2C1	26	22	0.0970613	10947000	43.788
D2C1	27	23	0.0974108	9765000	39.06
D2C1	28	24	0.0977358	2619000	10.476
D2C1	29	25	0.0980361	17202000	68.808
D2C1	30	26	0.0983119	9009000	36.036
D2C1	31	27	0.0985632	8736000	34.944
D2C1	32	28	0.0987898	8100000	32.4
D2C1	33	29	0.0989919	13677000	54.708
D2C1	34	30	0.0991694	8265000	33.06
D2C1	35	31	0.0993223	8742000	34.968
D2C1	36	32	0.0994506	12825000	51.3
D2C1	37	33	0.0995544	9207000	36.828
D2C1	38	34	0.0997645	Na	Na
D2C1	39	36	0.100192	47970	Na
D2C1	40	38	0.100631	528000	4.224
D2C1	41	40	0.101079	1500000	12
D2C1	42	42	0.101539	223660	1.78928
D2C1	43	43	0.101772	14787000	59.148
D2C1	44	44	0.102008	14787000	59.148
D2C2	5	1	0.0902932	1665000	Na
D2C2	6	2	0.0909877	7200000	14.4
D2C2	7	3	0.091683	6150000	12.3
D2C2	8	4	0.0923786	8370000	16.74
D2C2	9	5	0.0930745	8848000	17.696
D2C2	10	6	0.0937707	15288000	30.576
D2C2	11	7	0.0944673	13024000	26.048
D2C2	12	8	0.0951642	11610000	23.22
D2C2	13	9	0.0958615	940000	1.88
D2C2	14	10	0.0965591	4872000	9.744
D2C2	15	11	0.097257	2890000	5.78
D2C2	16	12	0.0979552	10044000	20.088
D2C2	17	13	0.0986537	6624000	13.248
D2C2	18	14	0.0993526	10146000	25.365
D2C2	19	15	0.100052	10080000	40.32
D2C2	20	16	0.100763	12255000	49.02
D2C2	21	17	0.101471	10044000	40.176
D2C2	22	18	0.102178	10152000	81.216
D2C2	23	19	0.102883	12825000	51.3
D2C2	24	20	0.103585	9792000	39.168
D2C2	25	21	0.104286	12825000	51.3
D2C2	26	22	0.104984	12960000	51.84
D2C2	27	23	0.10568	11439000	45.756
D2C2	28	24	0.106374	408900	1.6356
D2C2	29	25	0.107067	10920000	43.68
D2C2	30	26	0.107757	13095000	52.38
D2C2	31	27	0.108445	14100000	56.4
D2C2	32	28	0.10913	12255000	49.02
D2C2	33	29	0.109814	14820000	59.28
D2C2	34	30	0.110507	8190000	32.76
D2C2	35	31	0.111197	12096000	48.384
D2C2	36	32	0.111885	11997000	47.988
D2C2	37	33	0.112572	4512000	18.048
D2C2	38	34	0.113256	14820000	59.28
D2C2	40	35	0.113938	8640002	34.56
D2C2	41	36	0.114618	21360003	85.44
D2C2	42	37	0.115295	1917000	7.668
D2C2	43	38	0.115971	16200000	64.8
D2C2	45	39	0.116645	4440000	Na
D2C2	46	40	0.117316	6110000	48.88
D2C2	47	41	0.117986	6084000	48.672
D2C2	48	42	0.118653	7668000	61.344
D2C2	49	43	0.119318	2432000	19.456
D2C2	50	44	0.119982	8160000	65.28
D2C2	51	45	0.120657	6020000	48.16
D2C2	52	46	0.121333	4800000	38.4
D2C2	53	47	0.122009	7074000	56.592
D2C2	54	48	0.122686	9006000	45.03
D2C2	55	49	0.123363	5570000	27.85
D2C2	56	50	0.12404	8630000	69.04
D2C2	57	51	0.124717	10800000	54
D2C2	58	52	0.125395	11972000	95.776
D2C2	59	53	0.126073	9752000	78.016
D2C2	60	54	0.126752	8052000	64.416
D2C2	61	55	0.127431	5751000	92.016
D2C2	62	56	0.12811	8322000	66.576
D2C2	63	57	0.12879	4386000	35.088
D2C2	64	58	0.129469	5610000	44.88
D2C3	5	1	0.0875984	3610000	Na
D2C3	6	2	0.0882129	12800000	25.6
D2C3	7	3	0.0888283	4080000	8.16
D2C3	8	4	0.0894441	3654000	7.308
D2C3	9	5	0.0900605	2844000	5.688
D2C3	10	6	0.0906772	2002000	4.004
D2C3	11	7	0.0912945	8900000	17.8
D2C3	12	8	0.0919122	11214000	22.428
D2C3	13	9	0.0925304	1128000	2.256
D2C3	14	10	0.093149	3060000	6.12
D2C3	15	11	0.0937681	4050000	8.1
D2C3	16	12	0.0943877	6204000	12.408
D2C3	17	13	0.0950077	7560000	15.12
D2C3	18	14	0.0956282	8272000	20.68
D2C3	19	15	0.0962492	6912000	27.648
D2C3	20	16	0.0968849	10830000	43.32
D2C3	21	17	0.0975182	8190000	32.76
D2C3	22	18	0.0981489	7776000	62.208
D2C3	23	19	0.0987771	14688000	58.752
D2C3	24	20	0.0994028	17955000	71.82
D2C3	25	21	0.100026	12222000	48.888
D2C3	26	22	0.100647	13800000	55.2
D2C3	27	23	0.101265	15345000	61.38
D2C3	28	24	0.10188	6006000	24.024
D2C3	29	25	0.102493	9768000	39.072
D2C3	30	26	0.103104	7392000	29.568
D2C3	31	27	0.103712	9486000	37.944
D2C3	32	28	0.104317	5280000	21.12
D2C3	33	29	0.10492	10260000	41.04
D2C3	34	30	0.105521	7812000	31.248
D2C3	35	31	0.106133	9588000	38.352
D2C3	36	32	0.106742	6375000	25.5
D2C3	37	33	0.107348	516600	2.0664
D2C3	38	34	0.107952	19380000	77.52
D2C3	39	35	0.108553	11220000	44.88
D2C3	40	36	0.109151	6650000	26.6
D2C3	41	37	0.109746	11352000	45.408
D2C3	42	38	0.110339	2646000	10.584
D2C3	43	39	0.110929	10647000	42.588
D2C3	44	40	0.111516	10647000	42.588
D2C3	46	41	0.1121	2720000	10.88
D2C3	47	42	0.112681	4950000	39.6
D2C3	48	43	0.11326	7038000	56.304
D2C3	49	44	0.113836	6075000	48.6
D2C3	50	45	0.114409	2370000	18.96
D2C3	51	46	0.114999	6460000	51.68
D2C3	52	47	0.11559	8064000	64.512
D2C3	53	48	0.11618	7392000	59.136
D2C3	54	49	0.116771	8370000	66.96
D2C3	55	50	0.117363	8648000	43.24
D2C3	56	51	0.117954	6430000	32.15
D2C3	57	52	0.118547	4870000	38.96
D2C3	58	53	0.119139	4032000	20.16
D2C3	59	54	0.119732	4080000	32.64
D2C3	60	55	0.120325	9912000	79.296
D2C3	61	56	0.120919	8160000	65.28
D2C3	62	57	0.121513	7020000	112.32
D2C3	63	58	0.122107	9504000	76.032
D2C3	64	59	0.122702	7866000	62.928
D2C3	65	60	0.123297	4980000	39.84
D3C1	5	1	0.0816521	1026000	Na
D3C1	6	2	0.0825395	7200000	14.4
D3C1	7	3	0.0834266	8300000	16.6
D3C1	8	4	0.0843128	1496400	2.9928
D3C1	9	5	0.085198	11808000	23.616
D3C1	10	6	0.0860823	13764000	27.528
D3C1	11	7	0.0869656	10680000	21.36
D3C1	12	8	0.087848	19110000	38.22
D3C1	13	9	0.0887294	6552000	13.104
D3C1	14	10	0.0896099	2160000	15.4286
D3C1	15	11	0.0904894	3990000	7.98
D3C1	16	12	0.091368	16815000	42.0375
D3C1	17	13	0.0922456	14060000	56.24
D3C1	18	14	0.0931223	9894000	39.576
D3C1	19	15	0.093998	10800000	43.2
D3C1	20	16	0.0948452	6768000	54.144
D3C1	21	17	0.0956975	12696000	50.784
D3C1	22	18	0.096555	3549000	14.196
D3C1	23	19	0.0974176	8740000	34.96
D3C1	24	20	0.0982853	14112000	56.448
D3C1	25	21	0.0991582	16074000	64.296
D3C1	26	22	0.100036	2880000	11.52
D3C1	27	23	0.100919	12384000	49.536
D3C1	28	24	0.101808	6975000	27.9
D3C1	29	25	0.102701	12825000	51.3
D3C1	30	26	0.103599	5904000	23.616
D3C1	31	27	0.104503	657000	2.628
D3C1	32	28	0.105412	7896000	31.584
D3C1	33	29	0.106326	8742000	34.968
D3C1	34	30	0.107215	5676000	22.704
D3C1	35	31	0.108111	95400	0.3816
D3C1	36	32	0.109014	4875000	19.5
D3C1	37	33	0.109923	3864000	15.456
D3C1	38	34	0.110839	7372000	29.488
D3C1	39	35	0.111763	6348000	25.392
D3C1	40	36	0.112693	10260000	41.04
D3C1	41	37	0.11363	11160000	44.64
D3C1	42	38	0.114573	11160000	44.64
D3C1	44	39	0.115524	4482000	Na
D3C1	45	40	0.116481	4104000	32.832
D3C1	46	41	0.117446	8448000	67.584
D3C1	47	42	0.118417	12936000	103.488
D3C1	48	43	0.119395	4752000	38.016
D3C1	49	44	0.120379	15308000	122.464
D3C1	50	45	0.121323	17600000	140.8
D3C1	51	46	0.122267	11658000	93.264
D3C1	52	47	0.123209	11583600	92.6688
D3C1	53	48	0.12415	11400000	57
D3C1	54	49	0.125091	7600000	38
D3C1	55	50	0.12603	9620000	76.96
D3C1	56	51	0.126969	13720000	68.6
D3C1	57	52	0.127906	10368000	82.944
D3C1	58	53	0.128843	13260000	106.08
D3C1	59	54	0.129778	17181000	137.448
D3C1	60	55	0.130713	7650000	122.4
D3C1	61	56	0.131647	19530000	156.24
D3C1	62	57	0.132579	14208000	113.664
D3C1	63	58	0.133511	17934000	143.472
D3C2	5	1	0.0906594	982850	Na
D3C2	6	2	0.0916018	2400000	4.8
D3C2	7	3	0.0925455	3666000	7.332
D3C2	8	4	0.0934897	6003000	12.006
D3C2	9	5	0.0944345	3784000	7.568
D3C2	10	6	0.0953798	7224000	14.448
D3C2	11	7	0.0963257	15308000	30.616
D3C2	12	8	0.0972721	15390000	30.78
D3C2	13	9	0.0982191	4312000	8.624
D3C2	14	10	0.0991666	6348000	12.696
D3C2	15	11	0.100115	5076000	10.152
D3C2	16	12	0.101063	10323000	20.646
D3C2	17	13	0.102013	8976000	17.952
D3C2	18	14	0.102962	8460000	21.15
D3C2	19	15	0.103927	7680000	30.72
D3C2	20	16	0.104889	8064000	32.256
D3C2	21	17	0.105848	10323000	41.292
D3C2	22	18	0.106804	7790000	62.32
D3C2	23	19	0.107758	11520000	46.08
D3C2	24	20	0.108709	11466000	45.864
D3C2	25	21	0.109657	19497000	77.988
D3C2	26	22	0.110603	18144000	72.576
D3C2	27	23	0.111545	13395000	53.58
D3C2	28	24	0.112485	5985000	23.94
D3C2	29	25	0.113423	17388000	69.552
D3C2	30	26	0.114357	13248000	52.992
D3C2	31	27	0.115289	15066000	60.264
D3C2	32	28	0.116218	11562000	46.248
D3C2	33	29	0.11716	8712000	34.848
D3C2	34	30	0.118098	9312000	37.248
D3C2	35	31	0.119033	18228000	72.912
D3C2	36	32	0.119964	5184000	20.736
D3C2	37	33	0.120891	4650000	18.6
D3C2	38	34	0.121815	18414000	73.656
D3C2	42	35	0.122736	6204000	24.816
D3C2	43	36	0.123652	17856000	71.424
D3C2	45	37	0.124565	5508000	Na
D3C2	46	38	0.125475	8544000	68.352
D3C2	47	39	0.126381	10656000	85.248
D3C2	48	40	0.127283	14076000	112.608
D3C2	49	41	0.128182	3276000	26.208
D3C2	50	42	0.129078	10602000	84.816
D3C2	51	43	0.129993	16150000	129.2
D3C2	52	44	0.130909	10496000	83.968
D3C2	53	45	0.131825	9641600	77.1328
D3C2	54	46	0.132742	9500000	47.5
D3C2	55	47	0.133659	11300000	56.5
D3C2	56	48	0.134576	7520000	60.16
D3C2	57	49	0.135494	10624000	53.12
D3C2	58	50	0.136413	9300000	74.4
D3C2	59	51	0.137332	9164000	73.312
D3C2	60	52	0.138251	10716000	85.728
D3C2	61	53	0.139171	6768000	108.288
D3C2	62	54	0.140091	12201000	97.608
D3C2	63	55	0.141012	9150000	73.2
D3C2	64	56	0.141932	14322000	114.576
D3C3	5	1	0.0877581	241600	Na
D3C3	6	2	0.0888902	170000	0.708333
D3C3	8	3	0.0900241	204000	1.2
D3C3	10	4	0.0911588	540200	2.701
D3C3	11	5	0.0922943	746200	1.4924
D3C3	12	6	0.0934307	5100000	10.2
D3C3	13	7	0.094568	8460000	16.92
D3C3	14	8	0.0957061	13083000	26.166
D3C3	15	9	0.096845	3360000	6.72
D3C3	16	10	0.0979849	13950000	27.9
D3C3	17	11	0.0991256	4806000	9.612
D3C3	18	12	0.100267	10800000	27
D3C3	19	13	0.10141	10830000	43.32
D3C3	20	14	0.102553	12690000	50.76
D3C3	21	15	0.103725	9765000	39.06
D3C3	22	16	0.104892	7098000	56.784
D3C3	23	17	0.106054	17298000	69.192
D3C3	24	18	0.10721	8742000	34.968
D3C3	25	19	0.108362	12350000	49.4
D3C3	26	20	0.109508	20736000	82.944
D3C3	27	21	0.110649	13248000	52.992
D3C3	28	22	0.111785	7695000	30.78
D3C3	29	23	0.112915	21024000	84.096
D3C3	30	24	0.114041	9720000	38.88
D3C3	31	25	0.115161	14250000	57
D3C3	32	26	0.116277	11466000	45.864
D3C3	33	27	0.117387	4416000	17.664
D3C3	34	28	0.118492	5796000	23.184
D3C3	35	29	0.119609	13110000	52.44
D3C3	36	30	0.120722	10998000	43.992
D3C3	37	31	0.121832	10944000	43.776
D3C3	38	32	0.122937	15960000	63.84
D3C3	42	33	0.124039	9588000	38.352
D3C3	43	34	0.125136	12276000	49.104
D3C3	45	35	0.12623	12276000	49.104
D3C3	47	36	0.12732	9288000	37.152
D3C3	48	37	0.128406	12194000	97.552
D3C3	49	38	0.129487	11400000	91.2
D3C3	50	39	0.130565	13968000	111.744
D3C3	51	40	0.131639	3922000	31.376
D3C3	52	41	0.132709	15792000	126.336
D3C3	53	42	0.133775	13612000	108.896
D3C3	54	43	0.134863	14094000	112.752
D3C3	55	44	0.135951	5927400	47.4192
D3C3	56	45	0.137041	14454000	72.27
D3C3	57	46	0.138131	9790000	48.95
D3C3	58	47	0.139223	8620000	68.96
D3C3	59	48	0.140315	15326000	76.63
D3C3	60	49	0.141408	11972000	95.776
D3C3	61	50	0.142501	13612000	108.896
D3C3	62	51	0.143596	13398000	107.184
D3C3	63	52	0.144692	4131000	66.096
D3C3	64	53	0.145788	12900000	103.2
D3C3	65	54	0.146885	5328000	42.624
D3C3	66	55	0.147982	20160000	161.28

## Sheet: 3I
Donor 1, Clone 1: Differentially expressed genes, Late vs Early
p_val	avg_log2FC	pct.1	pct.2	p_val_adj
FBP2	3.90586e-137	-0.642976	0.039	0.433	7.37426e-133
APBB1IP	6.5361e-128	-0.539683	0.027	0.364	1.23402e-123
DGKD	2.49671e-111	-0.783302	0.115	0.607	4.71378e-107
RPL39	3.11991e-104	0.939211	1	0.996	5.89039e-100
IGFBP2	8.30885e-99	-1.62492	0.635	0.975	1.56871e-94
MDK	5.81348e-96	1.91945	0.855	0.255	1.09759e-91
LCN2	1.08985e-95	2.26428	0.998	0.975	2.05764e-91
IFITM3	1.21516e-94	1.96909	0.963	0.785	2.29421e-90
DSP	9.54637e-93	-1.3328	0.618	0.945	1.80236e-88
SLC25A6	1.48539e-91	-1.09755	0.948	1	2.80441e-87
FAU	4.15411e-90	0.869902	1	1	7.84295e-86
MT-ND1	2.19911e-89	-1.29182	0.999	1	4.15192e-85
RFLNA	1.17036e-87	-0.936652	0.227	0.735	2.20963e-83
MT1G	3.05943e-87	-0.777441	0.071	0.447	5.7762e-83
RPL34	3.27208e-87	0.978659	1	1	6.17769e-83
SMIM24	9.06729e-87	-1.03367	0.231	0.724	1.71191e-82
FMOD	1.14883e-83	-0.477694	0.031	0.298	2.169e-79
RPS13	5.59479e-83	0.968365	1	1	1.0563e-78
RRBP1	5.07498e-82	-1.15465	0.834	0.978	9.58155e-78
CYP2S1	1.20605e-81	-0.715339	0.152	0.596	2.27702e-77
RSL24D1	2.93593e-81	1.1467	0.961	0.687	5.54304e-77
SELENOW	6.45174e-81	1.11147	0.984	0.84	1.21809e-76
TMEM258	1.2112e-80	0.971121	0.996	0.909	2.28674e-76
PGC	2.20717e-80	-1.90315	0.182	0.64	4.16714e-76
S100A11	4.94136e-79	1.02863	1	1	9.32929e-75
ARF4	3.23879e-77	1.15572	0.895	0.495	6.11484e-73
GOLGA8A	2.3801e-76	-0.625089	0.06	0.378	4.49363e-72
TM4SF5	2.65463e-74	-0.943503	0.28	0.753	5.01194e-70
ID1	3.81809e-73	2.32067	0.746	0.185	7.20855e-69
CES2	5.93476e-72	-0.905438	0.194	0.633	1.12048e-67
TM4SF1	7.19865e-72	1.36294	0.977	0.844	1.3591e-67
H2AFZ	8.74054e-72	1.18599	0.933	0.52	1.65021e-67
PLAC8	1.56495e-71	1.77275	0.827	0.411	2.95463e-67
RPL32	1.85006e-71	0.806987	1	1	3.49292e-67
ZFAS1	2.45785e-71	1.11451	0.991	0.938	4.64042e-67
CLDN18	1.05864e-70	-1.25291	0.832	1	1.99871e-66
C4orf3	2.15624e-70	1.15537	0.842	0.389	4.07097e-66
SPTBN1	1.92979e-69	-1.10773	0.791	0.982	3.64345e-65
RPL29	3.53529e-69	0.800485	1	1	6.67463e-65
SLPI	4.33641e-69	1.61553	0.971	0.924	8.18715e-65
GATA6-AS1	3.68101e-68	-0.816802	0.26	0.716	6.94974e-64
CAPN9	4.14837e-68	-0.495183	0.097	0.455	7.83213e-64
MUC5B	5.98175e-68	2.1943	0.759	0.229	1.12935e-63
MT1E	1.14243e-67	-1.21565	0.423	0.833	2.15691e-63
COX7A2L	3.08679e-67	0.98885	0.946	0.709	5.82787e-63
BSG	5.0582e-67	-0.76198	0.95	1	9.54988e-63
POU2AF1	3.87913e-66	-0.329694	0.03	0.258	7.32379e-62
SUMO2	3.18736e-65	0.867799	0.994	0.924	6.01773e-61
SUMO1	3.79212e-65	0.912024	0.957	0.789	7.15952e-61
DYNLT1	6.46287e-65	0.975369	0.957	0.716	1.22019e-60
SEC61G	1.96395e-64	0.966981	0.995	0.913	3.70793e-60
RPS27L	3.13632e-64	0.877889	0.993	0.905	5.92137e-60
FADS2	4.61464e-64	-0.796856	0.133	0.502	8.71244e-60
WFDC2	4.66432e-64	3.5857	0.675	0.16	8.80623e-60
ATF3	6.11698e-64	1.53095	0.762	0.247	1.15489e-59
TLN2	1.05543e-63	-0.486865	0.099	0.444	1.99265e-59
WASF2	3.99194e-63	-0.815366	0.576	0.898	7.53679e-59
SLC9A4	1.24098e-62	-0.623746	0.167	0.571	2.34296e-58
CD55	1.96392e-62	1.50572	0.662	0.127	3.70789e-58
IL33	3.63759e-62	-0.439496	0.036	0.273	6.86778e-58
CTSE	5.43487e-62	-1.00381	0.648	0.956	1.0261e-57
CA9	8.06224e-62	-1.07688	0.418	0.815	1.52215e-57
EIF1	2.39108e-61	0.776898	1	1	4.51437e-57
ARGLU1	1.03602e-60	-1.20745	0.827	0.953	1.95601e-56
TFCP2L1	1.38276e-60	-0.441498	0.063	0.349	2.61066e-56
TRIM73	2.58195e-60	-0.439274	0.059	0.335	4.87473e-56
ABCC3	4.69429e-59	-0.973465	0.542	0.895	8.86281e-55
BPIFB1	5.36451e-59	2.97064	0.868	0.567	1.01282e-54
VPS4B	5.83061e-59	-0.714261	0.31	0.724	1.10082e-54
ANXA1	1.1482e-58	1.59835	0.842	0.465	2.16779e-54
AADAC	2.46482e-58	-0.73151	0.143	0.516	4.65359e-54
LLGL2	2.66155e-58	-0.836357	0.626	0.92	5.02501e-54
CD24	2.89541e-58	1.00516	0.986	0.898	5.46653e-54
SPCS1	4.76239e-58	0.880695	0.932	0.691	8.99139e-54
CEBPB	3.24903e-57	1.01383	0.728	0.251	6.13416e-53
HDLBP	4.73783e-57	-0.758255	0.754	0.982	8.94502e-53
AGR3	1.02556e-56	0.952923	0.982	0.887	1.93625e-52
OSTC	1.25366e-55	0.95716	0.913	0.64	2.36691e-51
CAPN6	1.70592e-54	-0.26138	0.02	0.196	3.22078e-50
CEACAM6	2.87861e-54	2.57738	0.607	0.12	5.43481e-50
MT-ND5	4.16452e-54	-0.944185	0.994	1	7.86261e-50
MT-CO3	6.06788e-54	-0.867539	1	1	1.14562e-49
FBLIM1	7.66159e-54	-0.759852	0.358	0.756	1.44651e-49
CCDC68	7.72651e-54	-0.689341	0.244	0.64	1.45876e-49
B2M	9.03777e-54	0.847995	1	1	1.70633e-49
REG1A	3.17027e-53	-1.02329	0.113	0.44	5.98548e-49
CLU	3.43673e-53	1.54758	0.763	0.36	6.48855e-49
EIF3E	4.66747e-53	0.839899	0.97	0.796	8.81218e-49
F5	8.86739e-53	-0.58571	0.141	0.491	1.67416e-48
TFF3	8.98284e-53	2.099	0.968	0.873	1.69596e-48
GOLGB1	1.07749e-52	-1.0083	0.709	0.924	2.03429e-48
RPL13A	1.39256e-52	-0.87355	0.994	1	2.62915e-48
SHTN1	3.52956e-52	-0.622674	0.229	0.618	6.66381e-48
SRI	4.15732e-52	0.925616	0.972	0.898	7.84902e-48
RAB27B	6.06187e-52	-0.646792	0.255	0.655	1.14448e-47
COX7A2	9.15479e-52	0.730076	1	0.935	1.72842e-47
SRRM2	1.18901e-51	-0.922678	0.861	0.967	2.24485e-47
SCOC	2.40892e-51	0.84898	0.83	0.451	4.54804e-47
UQCRB	1.14414e-50	0.64149	0.999	0.985	2.16014e-46
LGALS3BP	2.36839e-50	-0.676543	0.932	1	4.47151e-46
PLA2G16	2.90511e-50	0.985591	0.909	0.72	5.48485e-46
ATP5MC2	5.61366e-50	0.65766	0.999	0.985	1.05986e-45
RPS3A	5.79626e-50	0.706629	1	1	1.09433e-45
MSMB	1.42567e-49	-0.978758	0.284	0.713	2.69166e-45
ATP5F1E	1.53464e-49	0.501071	1	1	2.8974e-45
HPGD	2.79507e-49	1.44161	0.592	0.124	5.27708e-45
CCNI	7.55483e-49	1.00935	0.898	0.713	1.42635e-44
RPS24	8.08439e-49	0.494078	1	1	1.52633e-44
PRPF4B	1.692e-48	-0.816987	0.431	0.789	3.1945e-44
HID1	4.89847e-48	-0.561618	0.243	0.633	9.24831e-44
RPL15	5.06077e-48	0.681203	1	1	9.55473e-44
SKP1	5.97869e-48	0.693767	0.982	0.869	1.12878e-43
UCA1	1.24597e-47	1.62566	0.512	0.04	2.35239e-43
LY6E	1.30532e-47	1.16761	0.904	0.695	2.46444e-43
TLN1	2.02614e-47	-0.497459	0.135	0.458	3.82536e-43
LYZ	2.1296e-47	-0.839284	1	1	4.02068e-43
CEBPA	2.16915e-47	-0.363006	0.063	0.309	4.09536e-43
DDX46	2.42449e-47	-0.67271	0.491	0.855	4.57743e-43
ATP5MG	4.36893e-47	0.550667	1	0.989	8.24854e-43
TMA7	7.04875e-47	0.745074	0.96	0.825	1.3308e-42
MT-CYB	9.88687e-47	-0.801443	1	1	1.86664e-42
MLPH	2.36843e-46	-0.768996	0.611	0.891	4.47159e-42
B4GALNT3	2.59565e-46	-0.47586	0.136	0.458	4.90059e-42
KLF13	2.72324e-46	-0.604798	0.258	0.618	5.14147e-42
SLC9A2	2.81193e-46	-0.547333	0.169	0.509	5.30893e-42
RPL30	2.82132e-46	0.599412	1	1	5.32665e-42
SNHG8	4.63249e-46	0.966549	0.854	0.578	8.74614e-42
RPS27	1.52594e-45	0.47062	1	1	2.88098e-41
CTGF	1.56093e-45	1.41586	0.494	0.029	2.94703e-41
REG4	1.95333e-45	-1.02683	0.083	0.345	3.68788e-41
SNX3	2.42506e-45	0.765219	0.895	0.611	4.57852e-41
GOLGA8B	2.95024e-45	-0.616063	0.134	0.44	5.57005e-41
RPS25	3.18768e-45	0.517377	1	1	6.01834e-41
AREG	4.79967e-45	1.45471	0.5	0.04	9.06177e-41
ATP5F1A	6.85026e-45	-0.685434	0.633	0.895	1.29333e-40
TFF2	8.39031e-45	-1.26365	0.938	0.993	1.58409e-40
ROMO1	1.09511e-44	0.806076	0.879	0.644	2.06757e-40
AKAP9	1.75791e-44	-0.848676	0.485	0.818	3.31893e-40
RND3	1.79212e-44	0.973709	0.711	0.298	3.38353e-40
TFF1	1.94644e-44	-1.02626	0.957	1	3.67487e-40
PPP1R12B	3.37879e-44	-0.468478	0.145	0.465	6.37915e-40
ERN2	3.74899e-44	-0.720748	0.478	0.811	7.07809e-40
ITGB4	4.99119e-44	-0.706571	0.586	0.873	9.42337e-40
SF3B6	1.17688e-43	0.686306	0.961	0.851	2.22195e-39
RPL22L1	1.36819e-43	0.91833	0.871	0.607	2.58315e-39
SLC3A2	1.62193e-43	0.895739	0.755	0.404	3.06219e-39
CP	2.47085e-43	1.3015	0.591	0.145	4.66497e-39
PHLDA2	3.00733e-43	0.990404	0.936	0.764	5.67783e-39
PRRC2C	3.50307e-43	-0.752077	0.635	0.895	6.61379e-39
LUC7L3	3.58645e-43	-0.849133	0.569	0.865	6.77122e-39
POLR2K	5.08496e-43	0.756797	0.82	0.509	9.60041e-39
AGPAT2	8.52732e-43	-0.710651	0.751	0.942	1.60996e-38
GADD45B	1.14173e-42	1.08411	0.681	0.273	2.15558e-38
AC012236.1	2.00896e-42	-0.407115	0.104	0.385	3.79292e-38
ATP5F1B	2.10774e-42	-0.64371	0.901	0.971	3.97941e-38
ATP8B1	3.03198e-42	-0.583785	0.293	0.651	5.72437e-38
EEF1D	1.03117e-41	0.556068	0.999	0.978	1.94684e-37
LINC00982	1.41333e-41	-0.345569	0.092	0.36	2.66836e-37
SUB1	2.11766e-41	0.645542	0.978	0.865	3.99815e-37
TGM2	2.39655e-41	1.14472	0.52	0.084	4.52469e-37
MIA3	3.04147e-41	-0.756466	0.455	0.782	5.74229e-37
ETS2	3.49056e-41	0.871848	0.655	0.229	6.59017e-37
CA2	3.51218e-41	-0.896695	0.336	0.684	6.631e-37
SERPINA1	5.44439e-41	1.07754	0.731	0.309	1.0279e-36
IFITM2	1.1881e-40	1.18543	0.477	0.055	2.24312e-36
NDUFC1	1.59743e-40	0.743638	0.907	0.705	3.01595e-36
SLC27A3	1.66597e-40	-0.309887	0.057	0.273	3.14535e-36
METTL7A	3.67544e-40	-0.618769	0.261	0.607	6.93923e-36
TKT	3.81131e-40	0.843421	0.975	0.924	7.19575e-36
IMPDH1	3.85481e-40	-0.484886	0.191	0.52	7.27788e-36
GPX4	5.0424e-40	0.632344	0.995	0.967	9.52004e-36
RNF213	5.18521e-40	-0.778908	0.419	0.76	9.78967e-36
MVP	5.31724e-40	-0.676629	0.66	0.895	1.00389e-35
CDC42EP1	5.83509e-40	-0.688625	0.587	0.865	1.10166e-35
ARHGAP21	6.56762e-40	-0.629723	0.381	0.716	1.23997e-35
LAMB1	1.32545e-39	-0.367444	0.09	0.345	2.50246e-35
NCOA7	1.67814e-39	1.06885	0.678	0.316	3.16832e-35
FAHD2B	3.39379e-39	-0.44383	0.165	0.48	6.40748e-35
RPL14	3.90049e-39	0.573034	1	1	7.36412e-35
FN3K	4.52329e-39	-0.327194	0.051	0.255	8.53997e-35
HMGN1	5.93287e-39	0.657799	0.957	0.836	1.12013e-34
PNN	6.48669e-39	-0.8022	0.587	0.858	1.22469e-34
BRK1	6.95539e-39	0.721903	0.794	0.498	1.31318e-34
ACSS1	7.12763e-39	-0.462684	0.159	0.465	1.3457e-34
PDZK1IP1	7.27313e-39	1.06697	0.815	0.531	1.37317e-34
CTSH	1.08151e-38	-0.694413	0.642	0.865	2.04189e-34
MT1F	1.14567e-38	-0.38916	0.093	0.349	2.16302e-34
MT-ND2	1.17915e-38	-0.768814	1	1	2.22623e-34
HIGD1A	1.96755e-38	0.793102	0.597	0.207	3.71474e-34
THRA	2.4984e-38	-0.524066	0.195	0.513	4.71699e-34
VIL1	2.75788e-38	-0.518341	0.262	0.625	5.20687e-34
CNDP2	2.76418e-38	-0.568235	0.326	0.669	5.21877e-34
HIST1H4C	3.29965e-38	-0.742866	0.447	0.782	6.22974e-34
IGFBP3	3.55103e-38	1.37703	0.437	0.029	6.70435e-34
SFT2D1	4.11909e-38	0.691008	0.821	0.531	7.77683e-34
TPR	4.15886e-38	-0.641973	0.463	0.789	7.85192e-34
TMEM176A	4.26897e-38	1.00446	0.478	0.065	8.05981e-34
LAMP1	6.47216e-38	-0.622828	0.545	0.851	1.22194e-33
COQ8A	7.27633e-38	-0.538706	0.282	0.633	1.37377e-33
LSR	7.82208e-38	-0.699452	0.714	0.898	1.47681e-33
F3	9.61132e-38	1.14348	0.572	0.178	1.81462e-33
ZBTB7A	1.15712e-37	-0.631022	0.449	0.778	2.18464e-33
CLDN7	1.47542e-37	0.948978	0.915	0.742	2.7856e-33
ZKSCAN1	1.6967e-37	-0.725613	0.466	0.789	3.20336e-33
RPL4	1.72971e-37	-0.592208	0.989	0.996	3.26569e-33
MGST1	1.78913e-37	0.84	0.935	0.825	3.37788e-33
RPS2	1.91664e-37	-0.552528	1	1	3.61862e-33
SPINK1	2.7902e-37	-0.999032	0.672	0.905	5.26789e-33
RALBP1	2.98574e-37	-0.627753	0.487	0.804	5.63707e-33
GABARAPL2	3.18386e-37	0.685884	0.892	0.669	6.01113e-33
FXYD3	3.94252e-37	0.558394	0.999	0.996	7.44348e-33
RPS19	4.72406e-37	0.450503	1	1	8.91902e-33
DDC	5.94967e-37	-0.280813	0.058	0.265	1.1233e-32
NCL	6.61322e-37	-0.71459	0.809	0.949	1.24858e-32
PEBP1	1.50402e-36	-0.608796	0.916	0.967	2.83958e-32
FTH1	2.1135e-36	0.681989	1	1	3.99029e-32
EIF1B	2.26016e-36	0.714142	0.538	0.138	4.26717e-32
MED24	3.79455e-36	-0.416913	0.149	0.44	7.1641e-32
SRP9	4.56711e-36	0.630153	0.938	0.836	8.62271e-32
SULT1C2	5.24854e-36	-0.576604	0.242	0.56	9.90925e-32
TMEM256	5.30972e-36	0.677885	0.84	0.564	1.00248e-31
SON	5.83058e-36	-0.674306	0.761	0.92	1.10081e-31
AC060780.1	6.03642e-36	-0.473001	0.121	0.385	1.13968e-31
UBE2D3	1.0693e-35	0.709478	0.787	0.491	2.01884e-31
CSTB	1.14619e-35	0.631282	0.999	0.989	2.164e-31
SSTR1	1.6194e-35	-0.137643	0.008	0.102	3.05743e-31
DHRS3	1.65512e-35	0.733663	0.828	0.6	3.12487e-31
DHCR24	1.73356e-35	-0.743557	0.494	0.789	3.27296e-31
MUC4	1.88411e-35	0.81578	0.416	0.025	3.5572e-31
TSC22D1	2.38099e-35	0.979793	0.812	0.571	4.4953e-31
BDP1	3.28995e-35	-0.581616	0.305	0.633	6.21143e-31
MCF2L	3.47282e-35	-0.37717	0.123	0.393	6.55668e-31
IQGAP2	3.52863e-35	-0.528012	0.357	0.705	6.66206e-31
GLRX	3.76112e-35	0.95462	0.575	0.215	7.101e-31
EEF2	4.0553e-35	-0.642937	0.993	0.993	7.65641e-31
SSBP3	4.11816e-35	-0.571088	0.341	0.665	7.77509e-31
RSRP1	4.46588e-35	-0.771153	0.456	0.745	8.43157e-31
LINC01088	5.21261e-35	1.08721	0.381	0	9.84141e-31
HIPK2	5.31443e-35	-0.550156	0.324	0.658	1.00336e-30
XIST	6.33691e-35	-0.889788	0.577	0.884	1.19641e-30
S100P	6.76029e-35	0.865149	0.99	0.953	1.27634e-30
PODXL2	6.99671e-35	-0.362071	0.104	0.356	1.32098e-30
HNRNPDL	7.09315e-35	0.703272	0.891	0.68	1.33919e-30
C8orf59	7.53663e-35	0.641822	0.901	0.676	1.42292e-30
ABRACL	8.14085e-35	0.705963	0.765	0.458	1.53699e-30
CAPN15	8.48039e-35	-0.343476	0.126	0.4	1.6011e-30
MMP14	9.92532e-35	-0.410917	0.148	0.433	1.8739e-30
ERGIC1	9.99394e-35	-0.57637	0.567	0.84	1.88686e-30
CLUH	1.04925e-34	-0.4411	0.185	0.487	1.98098e-30
TPD52L1	1.29436e-34	0.78274	0.463	0.08	2.44376e-30
S100A6	1.71251e-34	0.534623	1	1	3.23322e-30
MPHOSPH8	1.74028e-34	-0.568043	0.355	0.676	3.28566e-30
NT5C3A	2.23993e-34	0.707933	0.745	0.451	4.22898e-30
RPS26	2.27335e-34	0.423285	1	1	4.29208e-30
MSLN	2.79451e-34	0.95367	0.446	0.065	5.27604e-30
SARAF	2.80897e-34	0.735807	0.793	0.502	5.30334e-30
AKNA	3.78111e-34	-0.265241	0.05	0.236	7.13873e-30
TMEM59	3.8531e-34	0.592634	0.995	0.942	7.27466e-30
MT-ATP8	4.04446e-34	-0.544542	0.329	0.658	7.63594e-30
RPL35A	4.78019e-34	0.421502	1	1	9.02501e-30
ANO1	5.60654e-34	-0.423526	0.157	0.444	1.05851e-29
HMGCS2	9.04474e-34	-0.315266	0.033	0.189	1.70765e-29
LDHA	1.11871e-33	0.826771	0.984	0.909	2.11213e-29
ANXA5	1.90498e-33	0.859123	0.942	0.844	3.5966e-29
P4HB	1.99419e-33	-0.559473	0.968	0.996	3.76502e-29
LFNG	2.00473e-33	-0.331288	0.087	0.316	3.78493e-29
IGF1R	2.00927e-33	-0.433364	0.139	0.407	3.7935e-29
RETSAT	2.70679e-33	-0.51317	0.228	0.535	5.11042e-29
SDCBP	3.02476e-33	0.640566	0.91	0.731	5.71074e-29
ADIRF	4.25845e-33	1.14599	0.858	0.742	8.03996e-29
AC010998.3	4.34268e-33	-0.270993	0.054	0.244	8.19898e-29
COBL	4.42433e-33	-0.52869	0.231	0.531	8.35314e-29
ERC1	4.48795e-33	-0.313624	0.077	0.295	8.47325e-29
TBC1D2B	4.68904e-33	-0.323504	0.083	0.305	8.85291e-29
MYO5C	5.6167e-33	-0.537244	0.255	0.549	1.06043e-28
SELENOK	5.88831e-33	0.69391	0.673	0.32	1.11171e-28
MMP7	6.41663e-33	1.15853	0.405	0.036	1.21146e-28
TMSB4X	7.32957e-33	-0.508889	1	0.996	1.38382e-28
CYB561	1.83096e-32	-0.551959	0.322	0.636	3.45685e-28
CYP2C9	1.88039e-32	-0.216789	0.024	0.16	3.55018e-28
ANKRD36B	2.17566e-32	-0.33689	0.097	0.331	4.10766e-28
PLSCR1	2.24534e-32	0.718561	0.639	0.287	4.2392e-28
ACIN1	2.41544e-32	-0.563271	0.299	0.604	4.56035e-28
AP3D1	3.41821e-32	-0.549364	0.36	0.669	6.45358e-28
ZFC3H1	3.42335e-32	-0.487997	0.196	0.487	6.46329e-28
GPRC5B	3.50031e-32	-0.514196	0.225	0.527	6.60859e-28
SPCS2	3.54976e-32	0.590461	0.967	0.855	6.70195e-28
MGST2	4.30533e-32	0.68758	0.875	0.655	8.12846e-28
MAVS	4.86373e-32	-0.423184	0.161	0.436	9.18273e-28
IHH	6.06619e-32	-0.267277	0.068	0.273	1.1453e-27
PSMA1	8.06242e-32	0.58685	0.909	0.742	1.52218e-27
PHLDA1	8.5657e-32	0.760679	0.504	0.138	1.6172e-27
LEMD1	9.17861e-32	0.764016	0.465	0.098	1.73292e-27
NAGPA	9.8738e-32	-0.356867	0.115	0.36	1.86417e-27
LAMA3	1.01619e-31	-0.484921	0.168	0.444	1.91856e-27
TRIM7	1.25303e-31	-0.523645	0.204	0.487	2.36572e-27
MUC1	1.82294e-31	-0.662419	0.994	1	3.44171e-27
ANXA4	1.95729e-31	0.759889	0.969	0.927	3.69536e-27
KMT2B	3.65034e-31	-0.38483	0.149	0.418	6.89185e-27
ZFPM1	3.72404e-31	-0.425059	0.185	0.473	7.03099e-27
RHOA	3.87791e-31	0.628735	0.858	0.625	7.32149e-27
ATXN7L3B	3.91656e-31	-0.539863	0.391	0.698	7.39447e-27
BICDL1	4.2917e-31	-0.271851	0.051	0.229	8.10273e-27
ATP5MD	4.54144e-31	0.584781	0.987	0.905	8.57424e-27
ABR	4.94549e-31	-0.391796	0.166	0.444	9.33709e-27
PERP	5.46764e-31	0.610413	0.948	0.822	1.03229e-26
SPINK5	5.7494e-31	-0.892336	0.297	0.582	1.08549e-26
HERC2	5.75123e-31	-0.437616	0.207	0.498	1.08583e-26
DUSP1	5.75315e-31	0.919974	0.848	0.553	1.08619e-26
DDX42	6.02047e-31	-0.529317	0.307	0.615	1.13666e-26
NPIPB11	7.69993e-31	-0.144046	0.01	0.105	1.45375e-26
CASZ1	8.07877e-31	-0.45617	0.198	0.484	1.52527e-26
USP7	8.20629e-31	-0.465253	0.292	0.6	1.54935e-26
ANKRD29	8.2969e-31	-0.305045	0.093	0.32	1.56646e-26
GTF2I	8.54584e-31	-0.631414	0.673	0.851	1.61345e-26
PLEKHJ1	9.75993e-31	-0.567415	0.582	0.829	1.84267e-26
GNAS	1.00469e-30	-0.498197	0.962	0.993	1.89685e-26
SLC43A2	1.03101e-30	-0.28425	0.086	0.305	1.94654e-26
RPL17	1.08465e-30	-0.637488	0.49	0.749	2.04783e-26
GRAMD4	1.43764e-30	-0.341772	0.12	0.367	2.71427e-26
NFIC	1.62781e-30	-0.523972	0.329	0.647	3.07331e-26
ATP9B	2.11673e-30	-0.317752	0.088	0.305	3.99638e-26
AES	2.13725e-30	-0.538431	0.817	0.949	4.03513e-26
ASAH1	2.19852e-30	0.715982	0.689	0.36	4.1508e-26
ATP1A1	2.27098e-30	-0.580622	0.77	0.927	4.28762e-26
TCEA3	2.27602e-30	-0.560102	0.402	0.727	4.29713e-26
EIF4EBP1	2.39969e-30	0.754788	0.779	0.538	4.53061e-26
PLXNA2	2.50439e-30	-0.323841	0.1	0.331	4.7283e-26
RTRAF	2.93339e-30	0.541084	0.936	0.815	5.53823e-26
MT1M	2.96407e-30	-0.184075	0.015	0.124	5.59616e-26
FBXW8	3.02272e-30	-0.250679	0.052	0.229	5.7069e-26
KIF1C	3.26973e-30	-0.425541	0.223	0.52	6.17325e-26
WEE1	4.27536e-30	0.759926	0.489	0.124	8.07188e-26
SERINC2	4.43362e-30	-0.583213	0.838	0.971	8.37067e-26
NBDY	5.28142e-30	0.691289	0.566	0.225	9.97132e-26
OXCT1	6.33687e-30	-0.426879	0.159	0.418	1.1964e-25
LYPD2	6.34122e-30	2.33395	0.383	0.04	1.19722e-25
CFH	6.93554e-30	0.729352	0.336	0	1.30943e-25
LSM6	7.21446e-30	0.616289	0.546	0.2	1.36209e-25
VSIG1	1.11067e-29	-0.543436	0.418	0.735	2.09695e-25
TXNIP	1.13993e-29	-0.669713	0.756	0.953	2.15219e-25
LINC00443	1.59128e-29	-0.280744	0.032	0.175	3.00434e-25
SMARCD2	1.66707e-29	-0.438001	0.268	0.571	3.14742e-25
REXO2	1.8597e-29	0.627703	0.74	0.436	3.51111e-25
COX7C	2.16431e-29	0.365751	1	1	4.08622e-25
ERBB3	2.36277e-29	-0.629153	0.622	0.858	4.4609e-25
NRDC	2.39645e-29	-0.50604	0.368	0.669	4.52451e-25
EPHX2	2.5824e-29	-0.342742	0.115	0.353	4.87557e-25
VCP	2.58908e-29	-0.611161	0.448	0.731	4.88817e-25
BACE2	2.79514e-29	-0.542218	0.773	0.935	5.27723e-25
KIF12	2.84564e-29	-0.335401	0.115	0.353	5.37256e-25
SND1	2.98472e-29	-0.478738	0.381	0.702	5.63516e-25
CKMT1B	3.3375e-29	-0.459251	0.221	0.505	6.3012e-25
RPL24	3.60081e-29	0.362709	1	1	6.79834e-25
CCDC47	3.63384e-29	-0.574002	0.435	0.709	6.86068e-25
CMTM6	3.65386e-29	0.723687	0.64	0.327	6.8985e-25
ATP2A3	3.91767e-29	-0.286934	0.074	0.273	7.39657e-25
SPAG9	3.96874e-29	-0.438949	0.263	0.567	7.49299e-25
TMEM63A	5.97574e-29	-0.489222	0.253	0.545	1.12822e-24
TRMT112	6.41037e-29	0.543671	0.942	0.84	1.21028e-24
AKAP1	7.42468e-29	-0.463579	0.313	0.618	1.40178e-24
CABIN1	9.02428e-29	-0.377482	0.16	0.422	1.70378e-24
TMEM131	9.12058e-29	-0.421522	0.208	0.487	1.72197e-24
RBPMS	1.2463e-28	0.589099	0.36	0.025	2.35301e-24
SLC44A2	1.30388e-28	-0.426416	0.204	0.484	2.46172e-24
LAPTM4A	1.36587e-28	0.556369	0.967	0.898	2.57877e-24
FER1L6	1.3944e-28	-0.313616	0.067	0.255	2.63263e-24
IL1R2	1.40044e-28	-0.243054	0.048	0.215	2.64402e-24
MGLL	1.41206e-28	-0.539498	0.46	0.749	2.66597e-24
FOLR1	1.7463e-28	-0.525238	0.191	0.455	3.29701e-24
NDRG1	2.43403e-28	-0.556944	0.357	0.651	4.59545e-24
ARHGEF1	3.04293e-28	-0.446596	0.218	0.495	5.74505e-24
AACS	3.59162e-28	-0.479661	0.224	0.498	6.78098e-24
PSAT1	4.18563e-28	0.676967	0.476	0.131	7.90247e-24
AFG3L2	4.73335e-28	-0.448596	0.287	0.585	8.93657e-24
AC012615.1	4.94754e-28	-0.229407	0.046	0.207	9.34095e-24
CYP2C18	5.09082e-28	-0.296208	0.101	0.324	9.61147e-24
DHRS9	5.39929e-28	1.11051	0.352	0.025	1.01939e-23
MYO15B	6.23456e-28	-0.233027	0.049	0.215	1.17709e-23
JUNB	6.33268e-28	0.890934	0.737	0.465	1.19561e-23
EIF2AK4	7.79153e-28	-0.445927	0.24	0.524	1.47104e-23
NACA	7.81266e-28	0.404941	1	1	1.47503e-23
POLR2J3.1	8.69966e-28	-0.583938	0.308	0.6	1.6425e-23
VDAC2	8.71375e-28	0.572336	0.958	0.858	1.64516e-23
MLEC	8.87667e-28	-0.50404	0.707	0.909	1.67592e-23
RHOB	9.16922e-28	0.835843	0.783	0.545	1.73115e-23
BRD1	9.93185e-28	-0.478362	0.214	0.487	1.87513e-23
GNAZ	1.06198e-27	-0.184214	0.03	0.164	2.00502e-23
GPX2	1.15764e-27	0.842442	0.979	0.916	2.18562e-23
AMBP	1.28195e-27	-0.171975	0.019	0.131	2.42032e-23
EIF2S2	1.35484e-27	0.603395	0.926	0.804	2.55795e-23
CKMT1A	1.66686e-27	-0.448568	0.234	0.505	3.14703e-23
DDIT3	1.78023e-27	0.838098	0.694	0.425	3.36107e-23
PITX1	1.96376e-27	0.54036	0.322	0.007	3.70758e-23
CIB1	2.02207e-27	0.640969	0.987	0.942	3.81766e-23
FZD5	2.46885e-27	-0.370644	0.177	0.44	4.66119e-23
ATP6V0E1	2.80321e-27	0.524609	0.953	0.865	5.29246e-23
EMP2	3.11336e-27	-0.553157	0.673	0.851	5.87802e-23
GJA1	3.21724e-27	-0.150249	0.016	0.12	6.07414e-23
ANAPC16	3.39361e-27	0.528934	0.928	0.804	6.40714e-23
TRAF3IP1	3.72643e-27	-0.31366	0.115	0.342	7.03549e-23
MUC6	4.30683e-27	-0.759731	0.098	0.309	8.1313e-23
FUT8	5.05384e-27	-0.473041	0.301	0.589	9.54165e-23
EDEM3	5.42034e-27	-0.523619	0.324	0.604	1.02336e-22
AKAP17A	6.00089e-27	-0.361785	0.136	0.375	1.13297e-22
SLC9A1	6.33865e-27	-0.371074	0.18	0.444	1.19674e-22
AC021218.1	6.88069e-27	-0.32025	0.088	0.291	1.29907e-22
C16orf89	7.72287e-27	-0.170845	0.024	0.145	1.45808e-22
PPP1R13B	9.49235e-27	-0.341175	0.134	0.371	1.79216e-22
C9orf16	1.08802e-26	0.559385	0.961	0.891	2.05419e-22
ABLIM1	1.2305e-26	-0.544707	0.41	0.684	2.32318e-22
TATDN1	1.2698e-26	0.582126	0.601	0.291	2.39739e-22
KLC4	1.34126e-26	-0.330618	0.144	0.389	2.53231e-22
CDC42EP5	1.72263e-26	0.652275	0.866	0.698	3.25232e-22
HNRNPA3	1.80424e-26	-0.52786	0.79	0.924	3.40641e-22
CMBL	1.93448e-26	-0.641211	0.546	0.771	3.6523e-22
ALDH1A3	2.11199e-26	0.811251	0.335	0.022	3.98743e-22
IL18	2.37917e-26	0.855778	0.7	0.458	4.49188e-22
EIF3M	2.38265e-26	0.529219	0.876	0.68	4.49845e-22
RPS6	2.38788e-26	-0.590291	1	1	4.50833e-22
GOLGA6L9	2.51674e-26	-0.2513	0.063	0.24	4.7516e-22
GPRC5A	2.84545e-26	0.683773	0.809	0.571	5.37222e-22
DIXDC1	2.98442e-26	-0.214163	0.043	0.193	5.63458e-22
GNA11	3.07141e-26	-0.485423	0.309	0.589	5.79882e-22
IER2	3.09645e-26	0.693491	0.899	0.705	5.8461e-22
TRAPPC10	3.29645e-26	-0.306596	0.126	0.356	6.2237e-22
OXA1L	3.73085e-26	-0.43312	0.355	0.651	7.04384e-22
ATP5ME	3.83918e-26	0.496168	0.951	0.858	7.24837e-22
ANKRD12	4.589e-26	-0.557131	0.417	0.698	8.66403e-22
RPS16	4.96874e-26	-0.387447	1	1	9.38098e-22
SREK1	5.23639e-26	-0.539987	0.415	0.709	9.88631e-22
ESRP2	5.39419e-26	-0.295791	0.13	0.367	1.01842e-21
S100A4	5.49371e-26	1.47306	0.874	0.742	1.03721e-21
DECR2	6.10656e-26	-0.349087	0.178	0.436	1.15292e-21
TRIM25	6.34193e-26	-0.373374	0.202	0.473	1.19736e-21
DOPEY2	6.48239e-26	-0.377323	0.188	0.447	1.22387e-21
CDR2L	6.61832e-26	-0.303654	0.098	0.305	1.24954e-21
SLC12A9	6.82022e-26	-0.305866	0.114	0.335	1.28766e-21
HSBP1	7.41692e-26	0.504748	0.956	0.891	1.40031e-21
FTL	8.10952e-26	0.684701	0.999	0.996	1.53108e-21
IQCE	1.05839e-25	-0.344196	0.136	0.367	1.99824e-21
NOM1	1.44723e-25	-0.263669	0.092	0.295	2.73237e-21
NFIX	1.45931e-25	-0.374051	0.152	0.393	2.75518e-21
PIGP	1.50109e-25	0.572938	0.678	0.389	2.83405e-21
SPPL2B	1.68152e-25	-0.476829	0.26	0.527	3.17471e-21
PRDM16	1.87793e-25	-0.339085	0.127	0.353	3.54554e-21
FASN	1.88275e-25	-0.531112	0.354	0.633	3.55462e-21
SLC1A5	1.99263e-25	0.620108	0.708	0.411	3.76208e-21
ELOC	2.04373e-25	0.552507	0.831	0.618	3.85857e-21
GRB2	2.27179e-25	-0.411622	0.345	0.644	4.28913e-21
GALNT6	2.39758e-25	-0.498665	0.416	0.702	4.52663e-21
HS3ST1	2.69732e-25	0.599203	0.363	0.051	5.09254e-21
FAM69C	2.73747e-25	-0.133287	0.016	0.116	5.16835e-21
PHYH	2.83369e-25	-0.448152	0.294	0.571	5.35001e-21
TMEM176B	3.54106e-25	0.797007	0.413	0.098	6.68552e-21
CXXC1	3.68633e-25	-0.299781	0.126	0.353	6.95979e-21
PRSS23	4.30281e-25	0.638485	0.412	0.095	8.12371e-21
RPL36	4.48477e-25	0.304851	1	1	8.46725e-21
RPLP1	4.51042e-25	-0.377608	1	1	8.51567e-21
ZADH2	4.7942e-25	-0.311483	0.123	0.345	9.05145e-21
SPON1	4.8689e-25	-0.156503	0.02	0.127	9.19248e-21
JUP	4.87091e-25	-0.529436	0.613	0.829	9.19628e-21
FAM83E	6.23885e-25	-0.259623	0.08	0.269	1.1779e-20
PDIA3	6.62385e-25	-0.568608	0.923	0.982	1.25058e-20
PTPRN2	6.75413e-25	-0.356258	0.197	0.462	1.27518e-20
REP15	6.80863e-25	-0.368365	0.079	0.265	1.28547e-20
NDUFB5	7.34503e-25	0.529696	0.882	0.695	1.38674e-20
POMP	7.82469e-25	0.505672	0.96	0.793	1.4773e-20
GJB1	8.23485e-25	-0.303774	0.145	0.382	1.55474e-20
HSP90B1	8.60093e-25	-0.487801	0.982	0.996	1.62386e-20
HSPB11	8.88013e-25	0.617007	0.747	0.455	1.67657e-20
C14orf132	9.74946e-25	-0.135433	0.016	0.113	1.8407e-20
TP53I13	1.00332e-24	-0.371265	0.241	0.516	1.89426e-20
ARHGDIA	1.08556e-24	-0.537453	0.54	0.782	2.04954e-20
SYNPO	1.14892e-24	-0.337814	0.156	0.396	2.16915e-20
PFKL	1.25804e-24	-0.480021	0.527	0.782	2.37519e-20
ERBB2	1.39393e-24	-0.493651	0.373	0.651	2.63175e-20
FOXP4	1.44231e-24	-0.350647	0.178	0.429	2.72307e-20
IRX5	1.6585e-24	-0.287994	0.125	0.349	3.13124e-20
NARS	1.78426e-24	-0.497303	0.462	0.731	3.36868e-20
CEP290	1.88229e-24	-0.406745	0.177	0.422	3.55375e-20
ALDH1A1	2.01917e-24	0.726588	0.913	0.822	3.8122e-20
KNOP1	2.03226e-24	-0.434414	0.29	0.571	3.83691e-20
CCND1	2.12589e-24	-0.594315	0.557	0.815	4.01368e-20
HMGB1	2.13528e-24	-0.578504	0.972	0.996	4.0314e-20
TRIM56	2.20249e-24	-0.439985	0.251	0.52	4.1583e-20
GALNT10	2.43957e-24	-0.392419	0.197	0.451	4.60592e-20
ELOA	2.54963e-24	-0.334454	0.161	0.4	4.81371e-20
DPP9	2.86595e-24	-0.333342	0.159	0.4	5.41092e-20
KLF6	2.88416e-24	0.768333	0.874	0.669	5.4453e-20
MPHOSPH10	3.21103e-24	-0.44226	0.292	0.556	6.06242e-20
HOTAIRM1	3.66991e-24	0.571557	0.288	0.004	6.92879e-20
RPL12	3.69681e-24	0.417447	1	1	6.97958e-20
SPG7	3.74574e-24	-0.448794	0.282	0.553	7.07195e-20
RPL8	3.86491e-24	0.38161	1	1	7.29695e-20
PPARGC1B	3.96714e-24	-0.235685	0.056	0.215	7.48996e-20
RBFA	4.23374e-24	-0.32492	0.162	0.404	7.9933e-20
LSS	4.32631e-24	-0.427645	0.181	0.425	8.16808e-20
ANKRD18A	4.68939e-24	-0.19631	0.043	0.185	8.85357e-20
FAM120A	4.73519e-24	-0.563049	0.655	0.855	8.94004e-20
DUSP5	4.81325e-24	0.686042	0.436	0.127	9.08742e-20
BCAT1	5.04587e-24	0.652315	0.282	0	9.52661e-20
SIGMAR1	5.10109e-24	-0.291637	0.117	0.331	9.63087e-20
RABL6	6.99321e-24	-0.466717	0.494	0.775	1.32032e-19
IL1RN	7.32525e-24	-0.396659	0.254	0.535	1.38301e-19
CCDC112	7.6346e-24	-0.410343	0.219	0.469	1.44141e-19
SUDS3	8.3411e-24	-0.459573	0.351	0.622	1.5748e-19
COMMD6	8.35529e-24	0.470082	0.984	0.913	1.57748e-19
PGP	8.42621e-24	-0.488409	0.378	0.655	1.59087e-19
ENOSF1	9.36072e-24	-0.378933	0.194	0.44	1.7673e-19
TBCA	9.98293e-24	0.50487	0.917	0.822	1.88478e-19
HINT1	1.09131e-23	0.462242	0.998	0.956	2.06039e-19
NDUFAF3	1.16836e-23	0.577439	0.625	0.36	2.20586e-19
ASPH	1.17122e-23	0.52578	0.925	0.789	2.21126e-19
KRT23	1.28404e-23	1.0227	0.299	0.015	2.42427e-19
MMP15	1.33682e-23	-0.40719	0.24	0.498	2.52391e-19
TMEM38A	1.40518e-23	-0.412045	0.203	0.451	2.65299e-19
AKT1	1.47211e-23	-0.415136	0.305	0.582	2.77934e-19
PPA1	1.69742e-23	0.471169	0.985	0.942	3.20473e-19
SMG6	1.75947e-23	-0.318919	0.123	0.335	3.32189e-19
TACSTD2	1.76572e-23	0.599005	0.943	0.836	3.33368e-19
UPF3A	2.04278e-23	-0.438445	0.388	0.665	3.85676e-19
MTHFD2	2.10581e-23	0.587453	0.545	0.247	3.97577e-19
TARBP1	2.2924e-23	-0.346676	0.159	0.393	4.32805e-19
TMEM126A	2.30099e-23	0.532173	0.58	0.295	4.34427e-19
SIRT7	2.47103e-23	-0.501642	0.335	0.593	4.66531e-19
CEACAM5	2.60171e-23	1.20889	0.42	0.124	4.91204e-19
CSAD	2.61692e-23	-0.332326	0.141	0.367	4.94075e-19
GCC2	2.83788e-23	-0.542203	0.568	0.8	5.35791e-19
INO80	3.63179e-23	-0.345366	0.164	0.396	6.85682e-19
ZDHHC7	4.04694e-23	-0.414723	0.27	0.535	7.64062e-19
HLA-DRB1	4.10972e-23	0.595188	0.494	0.164	7.75914e-19
ITPR3	4.15541e-23	-0.425665	0.322	0.593	7.84541e-19
NOSTRIN	4.58209e-23	-0.315788	0.162	0.4	8.65098e-19
BPTF	4.59956e-23	-0.491737	0.44	0.705	8.68398e-19
HIST2H2AC	4.61786e-23	-0.172546	0.034	0.16	8.71853e-19
SNRPG	4.67031e-23	0.458803	0.957	0.895	8.81755e-19
PCYT2	4.89436e-23	-0.468809	0.43	0.709	9.24055e-19
TMOD3	5.53386e-23	-0.426391	0.46	0.731	1.04479e-18
MBD2	5.91724e-23	-0.429628	0.3	0.564	1.11718e-18
CAVIN1	6.39174e-23	-0.316347	0.118	0.327	1.20676e-18
HIST1H1E	6.43565e-23	-0.257867	0.061	0.222	1.21505e-18
NEDD4L	6.44735e-23	-0.450567	0.404	0.68	1.21726e-18
CLNS1A	7.08566e-23	0.524502	0.742	0.476	1.33777e-18
C1D	7.55223e-23	0.515649	0.603	0.324	1.42586e-18
HIP1R	7.66859e-23	-0.413927	0.228	0.484	1.44783e-18
TSHZ2	7.95093e-23	0.49711	0.275	0.004	1.50114e-18
WDR60	8.28903e-23	-0.309344	0.17	0.411	1.56497e-18
RPS12	8.81224e-23	0.346048	1	1	1.66375e-18
CADPS2	8.83925e-23	-0.294877	0.131	0.349	1.66885e-18
TMPO	8.93246e-23	-0.476563	0.364	0.64	1.68645e-18
WDR90	9.452e-23	-0.227248	0.056	0.211	1.78454e-18
XBP1	1.06013e-22	0.596532	0.943	0.905	2.00152e-18
PCSK9	1.063e-22	-0.44377	0.223	0.473	2.00695e-18
MTMR4	1.0702e-22	-0.333407	0.11	0.309	2.02054e-18
ANKS1A	1.22218e-22	-0.258988	0.108	0.309	2.30748e-18
TGFBRAP1	1.23295e-22	-0.282868	0.1	0.295	2.32781e-18
KRT8	1.2597e-22	-0.554475	0.999	1	2.37832e-18
PHETA1	1.31566e-22	-0.25158	0.082	0.262	2.48396e-18
RALA	1.59871e-22	-0.521235	0.459	0.698	3.01836e-18
MGRN1	1.79257e-22	-0.2771	0.092	0.28	3.38438e-18
ZNF618	1.89807e-22	-0.269998	0.095	0.284	3.58356e-18
SPTAN1	2.09509e-22	-0.497676	0.45	0.695	3.95554e-18
NLRC5	2.16239e-22	-0.192336	0.042	0.178	4.08259e-18
EIF5B	2.35013e-22	-0.460799	0.575	0.815	4.43704e-18
HIST1H4H	2.57638e-22	-0.24671	0.059	0.215	4.86421e-18
BDH1	2.74612e-22	-0.312305	0.196	0.447	5.18467e-18
HSPA1A	3.04002e-22	1.0027	0.742	0.527	5.73955e-18
LDB1	3.42268e-22	-0.164793	0.033	0.156	6.46202e-18
VPS35L	3.60712e-22	-0.223666	0.061	0.218	6.81024e-18
RPL37A	3.63016e-22	-0.437691	0.999	1	6.85374e-18
TMEM50A	3.73791e-22	0.47401	0.894	0.745	7.05718e-18
LTBP4	3.95095e-22	-0.385608	0.234	0.484	7.4594e-18
ARL4C	4.20652e-22	-0.364212	0.157	0.378	7.94192e-18
IQGAP1	4.23017e-22	-0.483029	0.582	0.807	7.98657e-18
KIAA1522	4.24102e-22	-0.454317	0.434	0.705	8.00704e-18
GPER1	4.24915e-22	-0.265254	0.084	0.262	8.0224e-18
SMAP2	4.35979e-22	-0.314443	0.174	0.411	8.23129e-18
ATRN	4.62051e-22	-0.240394	0.076	0.247	8.72352e-18
MMADHC	4.96764e-22	0.512468	0.694	0.458	9.37891e-18
BAX	5.39936e-22	0.536089	0.702	0.447	1.0194e-17
SLTM	5.94814e-22	-0.450533	0.483	0.731	1.12301e-17
CHD4	6.37123e-22	-0.479761	0.394	0.655	1.20289e-17
ICA1	6.84957e-22	-0.465481	0.424	0.691	1.2932e-17
RPL9	7.85959e-22	0.380367	1	1	1.48389e-17
FERMT1	8.09217e-22	-0.389589	0.303	0.578	1.5278e-17
HIST1H1C	8.10159e-22	-0.716556	0.359	0.618	1.52958e-17
RPL13	8.26108e-22	-0.343047	1	1	1.55969e-17
STEAP3	8.30939e-22	-0.269497	0.121	0.327	1.56881e-17
KIAA1324	8.62595e-22	-0.540558	0.46	0.716	1.62858e-17
TRAM1	9.16583e-22	0.549026	0.725	0.469	1.73051e-17
ANKRD36	9.19476e-22	-0.287321	0.09	0.273	1.73597e-17
MYO5B	9.57232e-22	-0.389723	0.242	0.491	1.80725e-17
CXCL5	1.09555e-21	0.965852	0.456	0.145	2.06841e-17
NGEF	1.21913e-21	-0.242546	0.081	0.255	2.30172e-17
PLEKHA6	1.25344e-21	-0.345845	0.171	0.4	2.3665e-17
HP1BP3	1.30316e-21	-0.466568	0.513	0.749	2.46037e-17
DCHS2	1.34251e-21	-0.163018	0.025	0.131	2.53466e-17
FHL2	1.53992e-21	0.554406	0.922	0.764	2.90736e-17
FAM129B	1.62756e-21	-0.421625	0.44	0.72	3.07283e-17
ANKAR	1.6664e-21	-0.217519	0.047	0.185	3.14616e-17
CISD2	1.76023e-21	0.519114	0.531	0.251	3.32331e-17
SHH	1.76813e-21	-0.401643	0.149	0.36	3.33824e-17
PDCD4	1.7692e-21	-0.544976	0.525	0.727	3.34024e-17
CMPK1	1.78549e-21	0.476619	0.952	0.822	3.37101e-17
GATA5	1.83149e-21	-0.145546	0.022	0.124	3.45785e-17
SEPHS2	1.86033e-21	-0.45691	0.37	0.611	3.5123e-17
SELENOM	1.89854e-21	0.579209	0.442	0.149	3.58445e-17
ARF1	1.94134e-21	-0.417767	0.943	0.989	3.66525e-17
EFTUD2	2.28445e-21	-0.267894	0.15	0.375	4.31305e-17
UBN1	2.35511e-21	-0.350994	0.209	0.447	4.44645e-17
CAMTA1	2.45411e-21	0.499417	0.821	0.604	4.63336e-17
KMT2C	2.67587e-21	-0.459333	0.284	0.527	5.05205e-17
ANKRD11	2.81068e-21	-0.559637	0.568	0.775	5.30657e-17
GOLGA6L10	2.91288e-21	-0.163641	0.03	0.145	5.49952e-17
EIF5	2.92036e-21	-0.439928	0.737	0.869	5.51363e-17
STAT6	2.93335e-21	-0.412769	0.275	0.527	5.53816e-17
ZC3H18	3.0444e-21	-0.292939	0.154	0.375	5.74784e-17
MLLT1	3.67651e-21	-0.227086	0.1	0.291	6.94125e-17
AFDN	3.68088e-21	-0.518132	0.459	0.691	6.94951e-17
TSPAN8	3.70253e-21	0.526301	0.999	0.982	6.99038e-17
AHNAK2	3.74508e-21	-0.337357	0.119	0.316	7.07071e-17
SMIM22	3.87129e-21	0.44922	0.937	0.887	7.309e-17
MYH14	3.91838e-21	-0.480993	0.385	0.633	7.39791e-17
PKIB	4.18827e-21	0.579587	0.683	0.4	7.90745e-17
DNASE1	4.21789e-21	-0.321346	0.081	0.251	7.96337e-17
TMEM179B	4.24902e-21	0.539365	0.721	0.487	8.02215e-17
CAMSAP3	4.5342e-21	-0.27869	0.117	0.316	8.56057e-17
HDGF	5.08521e-21	-0.448895	0.589	0.796	9.60087e-17
PDIA5	5.09585e-21	-0.326147	0.178	0.407	9.62096e-17
EIF4A2	5.10695e-21	0.537509	0.912	0.785	9.64191e-17
HIST3H2A	5.1397e-21	-0.397966	0.242	0.491	9.70376e-17
FRAT2	5.23257e-21	-0.334328	0.228	0.476	9.87908e-17
CEP170B	5.77358e-21	-0.340197	0.188	0.418	1.09005e-16
ZNF24	6.40105e-21	-0.383196	0.27	0.524	1.20852e-16
NSD1	6.62503e-21	-0.375377	0.254	0.505	1.25081e-16
AL390719.2	7.4505e-21	-0.312186	0.139	0.349	1.40665e-16
CLIP2	7.63011e-21	-0.298287	0.135	0.342	1.44057e-16
SMAD2	8.46799e-21	-0.383883	0.224	0.465	1.59876e-16
CYP3A5	8.88216e-21	-0.665872	0.407	0.658	1.67695e-16
C11orf58	8.95561e-21	0.486153	0.855	0.713	1.69082e-16
ATP6V1G1	9.06179e-21	0.457458	0.985	0.935	1.71087e-16
CTSB	9.09758e-21	0.533309	0.611	0.345	1.71762e-16
LINC01089	9.52271e-21	-0.277228	0.147	0.364	1.79789e-16
DSG2	9.7523e-21	-0.485398	0.463	0.709	1.84123e-16
NOP53	1.00935e-20	-0.487872	0.841	0.931	1.90564e-16
UNC5CL	1.02514e-20	-0.217533	0.066	0.222	1.93547e-16
ELOB	1.0999e-20	0.370014	0.999	0.993	2.07661e-16
UBXN10	1.14491e-20	-0.208421	0.069	0.229	2.16158e-16
TMEM123	1.15004e-20	0.527193	0.832	0.658	2.17128e-16
PFDN4	1.30805e-20	0.517003	0.617	0.353	2.4696e-16
DIAPH1	1.37311e-20	-0.403391	0.378	0.647	2.59243e-16
KRT10	1.50096e-20	0.449417	0.919	0.815	2.83382e-16
KAT14	1.6118e-20	-0.200915	0.039	0.164	3.04308e-16
CSNK2A1	1.62913e-20	-0.434459	0.421	0.669	3.0758e-16
RPL41	1.69099e-20	0.282659	1	1	3.19258e-16
TNFRSF12A	1.72373e-20	0.590964	0.654	0.382	3.25439e-16
BTNL9	1.85068e-20	-0.188958	0.038	0.16	3.49408e-16
RDH11	2.04959e-20	-0.496516	0.44	0.669	3.86962e-16
CANX	2.10051e-20	-0.445396	0.863	0.956	3.96575e-16
PPP4R1	2.26737e-20	-0.352284	0.252	0.505	4.28079e-16
CAMK2G	2.29985e-20	-0.345983	0.235	0.476	4.34212e-16
H3F3A	2.32685e-20	-0.339535	1	1	4.3931e-16
RSBN1L	2.39595e-20	-0.437942	0.377	0.644	4.52355e-16
ULK3	2.40463e-20	-0.289465	0.149	0.364	4.53994e-16
CDCA7L	2.43772e-20	-0.338539	0.15	0.356	4.60242e-16
RPL23A	2.43923e-20	-0.364417	1	1	4.60527e-16
TXLNG	2.45078e-20	-0.275835	0.138	0.345	4.62707e-16
UNC13B	2.57415e-20	-0.220631	0.076	0.24	4.86e-16
MLYCD	2.63303e-20	-0.232525	0.087	0.262	4.97117e-16
SRSF9	2.63869e-20	0.417462	0.955	0.847	4.98185e-16
AKR1C1	2.72745e-20	-0.491795	0.458	0.716	5.14942e-16
ZBTB7C	2.79641e-20	-0.330783	0.141	0.345	5.27962e-16
AC139530.1	2.99046e-20	-0.190148	0.064	0.218	5.64598e-16
NR4A1	3.19329e-20	0.527128	0.306	0.044	6.02894e-16
UBALD2	3.24075e-20	-0.417658	0.376	0.636	6.11854e-16
ALDH2	3.33366e-20	-0.459754	0.861	0.916	6.29395e-16
ZZEF1	3.35633e-20	-0.282073	0.123	0.32	6.33675e-16
CTDSP1	3.43693e-20	-0.337984	0.249	0.498	6.48893e-16
TSC2	3.7861e-20	-0.349156	0.185	0.411	7.14816e-16
ATP13A4	3.94477e-20	-0.161636	0.028	0.135	7.44773e-16
TMEM167A	3.96038e-20	0.468433	0.789	0.589	7.47719e-16
AL355312.4	4.05209e-20	0.544624	0.453	0.175	7.65034e-16
PTP4A1	4.32272e-20	0.566696	0.561	0.302	8.16129e-16
HNRNPU	4.52552e-20	-0.446026	0.716	0.869	8.54417e-16
KIFC2	4.7824e-20	-0.250713	0.102	0.287	9.02917e-16
FOS	4.97563e-20	0.735589	0.949	0.775	9.39399e-16
TOMM40	5.19207e-20	-0.416783	0.355	0.6	9.80264e-16
PLLP	5.27767e-20	-0.432305	0.419	0.673	9.96424e-16
ZBED1	5.30708e-20	-0.230031	0.124	0.327	1.00198e-15
SYNE2	5.37953e-20	-0.621603	0.675	0.829	1.01566e-15
TSTD1	6.02075e-20	0.479642	0.895	0.767	1.13672e-15
MIS18BP1	6.8188e-20	-0.365307	0.201	0.433	1.28739e-15
CTDP1	6.86331e-20	-0.207774	0.073	0.233	1.29579e-15
GTF2H5	6.90276e-20	0.514108	0.688	0.455	1.30324e-15
PRKAR1B	6.91497e-20	-0.211558	0.05	0.185	1.30555e-15
PRSS2	7.10234e-20	-0.50093	0.77	0.913	1.34092e-15
D2HGDH	7.81312e-20	-0.273054	0.155	0.371	1.47512e-15
PTPRF	7.95433e-20	-0.464236	0.476	0.72	1.50178e-15
OCIAD2	7.96393e-20	0.433335	0.929	0.76	1.50359e-15
TSPAN15	8.0684e-20	-0.414362	0.745	0.891	1.52331e-15
PTBP1	8.38685e-20	-0.435347	0.456	0.705	1.58344e-15
PUM3	8.48213e-20	-0.297171	0.157	0.371	1.60143e-15
RGS6	8.74962e-20	-0.125582	0.02	0.113	1.65193e-15
HLA-A	9.26883e-20	-0.459327	0.98	1	1.74996e-15
MIF	9.55215e-20	0.576643	0.815	0.665	1.80345e-15
HLA-DMA	9.93693e-20	0.550877	0.563	0.291	1.87609e-15
PPIL2	9.99526e-20	-0.345127	0.202	0.429	1.88711e-15
RSBN1	1.00079e-19	-0.310857	0.161	0.375	1.88949e-15
ADGRG1	1.00658e-19	-0.381132	0.278	0.524	1.90042e-15
SREBF2	1.00944e-19	-0.389609	0.367	0.611	1.90582e-15
TM9SF2	1.04108e-19	-0.433948	0.612	0.796	1.96557e-15
KAT6B	1.11734e-19	-0.364044	0.224	0.455	2.10954e-15
CNIH1	1.12595e-19	0.491949	0.611	0.371	2.1258e-15
PQLC1	1.16278e-19	-0.334875	0.242	0.48	2.19533e-15
TMCO3	1.18037e-19	-0.411211	0.313	0.556	2.22853e-15
SMPD3	1.18983e-19	-0.315281	0.185	0.411	2.2464e-15
CHMP2B	1.23121e-19	0.502048	0.577	0.313	2.32452e-15
RBX1	1.25025e-19	0.430741	0.952	0.873	2.36048e-15
TRIM28	1.27108e-19	-0.41319	0.442	0.684	2.3998e-15
FBL	1.41126e-19	-0.387711	0.423	0.691	2.66445e-15
ELAC2	1.42235e-19	-0.26974	0.156	0.371	2.68539e-15
ZNF236	1.52636e-19	-0.206657	0.047	0.178	2.88178e-15
C6orf132	1.57373e-19	-0.386504	0.327	0.571	2.9712e-15
RNF8	1.58678e-19	-0.285667	0.151	0.36	2.99585e-15
AC009133.1	1.65919e-19	-0.399099	0.232	0.462	3.13254e-15
AGPAT3	1.68491e-19	-0.31398	0.209	0.444	3.1811e-15
PLA2G3	1.74332e-19	-0.125145	0.017	0.102	3.29139e-15
CMTM4	1.76295e-19	-0.375487	0.234	0.462	3.32845e-15
RPS28	1.90758e-19	0.300904	1	1	3.60151e-15
RPL6	1.92561e-19	-0.4649	1	1	3.63556e-15
DHX32	2.0438e-19	-0.348636	0.248	0.491	3.8587e-15
CAVIN3	2.06854e-19	-0.647583	0.424	0.647	3.90541e-15
DPP3	2.2926e-19	-0.310824	0.216	0.447	4.32842e-15
COPS2	2.31025e-19	0.473636	0.552	0.291	4.36176e-15
TBC1D30	2.33805e-19	-0.228656	0.104	0.287	4.41424e-15
LEMD2	2.42581e-19	-0.25352	0.11	0.295	4.57993e-15
RHEB	2.62651e-19	0.48985	0.694	0.455	4.95885e-15
OVOL2	2.63186e-19	-0.245137	0.134	0.338	4.96895e-15
MAZ	2.79509e-19	-0.42953	0.402	0.625	5.27712e-15
RBM39	2.80006e-19	-0.460479	0.84	0.935	5.28651e-15
LINC01315	2.82804e-19	-0.192998	0.056	0.196	5.33935e-15
LRRC14	3.06737e-19	-0.256739	0.121	0.313	5.7912e-15
SGSM2	3.14722e-19	-0.271376	0.128	0.324	5.94195e-15
HSP90AB1	3.15175e-19	-0.392628	0.994	1	5.95051e-15
TXN	3.19293e-19	0.469691	1	0.996	6.02825e-15
HAS3	3.25471e-19	-0.243901	0.092	0.265	6.1449e-15
NIPBL	3.3662e-19	-0.380771	0.361	0.625	6.35538e-15
EPN1	3.37059e-19	-0.409977	0.398	0.647	6.36368e-15
C3	3.54052e-19	0.536593	0.27	0.025	6.6845e-15
CCK	3.58927e-19	0.748044	0.537	0.269	6.77655e-15
MBP	4.01406e-19	-0.382749	0.394	0.665	7.57854e-15
TST	4.175e-19	-0.430964	0.928	0.971	7.88239e-15
OS9	4.22114e-19	-0.401743	0.471	0.705	7.96952e-15
CLINT1	4.22693e-19	-0.406697	0.737	0.887	7.98044e-15
EPHB4	4.34156e-19	-0.207956	0.086	0.255	8.19686e-15
TM9SF3	4.3938e-19	-0.408123	0.898	0.964	8.29549e-15
SRSF10	4.66023e-19	-0.465702	0.623	0.822	8.79852e-15
SRD5A3	4.73927e-19	0.620558	0.434	0.178	8.94775e-15
AIFM2	4.79229e-19	-0.345102	0.204	0.425	9.04785e-15
SMIM14	4.81001e-19	0.515823	0.704	0.465	9.0813e-15
CTNNB1	5.39506e-19	0.519978	0.537	0.28	1.01859e-14
AKAP13	5.4646e-19	-0.436012	0.485	0.716	1.03172e-14
ERRFI1	5.89001e-19	0.499599	0.342	0.084	1.11203e-14
CPSF1	6.28428e-19	-0.301715	0.152	0.356	1.18647e-14
TBC1D22A	6.33131e-19	-0.347605	0.202	0.422	1.19535e-14
BTF3L4	6.5938e-19	0.480874	0.653	0.418	1.24491e-14
KLK1	6.65872e-19	-0.382008	0.211	0.436	1.25717e-14
DDX17	6.68405e-19	-0.571016	0.813	0.905	1.26195e-14
EEF1A1	6.9966e-19	0.256122	1	1	1.32096e-14
IVD	7.39517e-19	-0.367399	0.265	0.498	1.39621e-14
ACO2	7.52414e-19	-0.382149	0.388	0.625	1.42056e-14
NUB1	7.6673e-19	-0.388344	0.308	0.542	1.44759e-14
NCOR1	7.68139e-19	-0.396476	0.464	0.724	1.45025e-14
GOLGA1	8.05284e-19	-0.230325	0.106	0.287	1.52038e-14
TAF1C	8.69831e-19	-0.218744	0.097	0.273	1.64224e-14
PFDN5	9.27474e-19	0.32381	0.999	1	1.75107e-14
DYNLL1	1.00902e-18	0.407535	0.992	0.949	1.90504e-14
NUDC	1.0325e-18	-0.471046	0.717	0.851	1.94935e-14
FARP1	1.11823e-18	-0.381652	0.349	0.604	2.11122e-14
SLC7A8	1.12572e-18	-0.187836	0.057	0.196	2.12536e-14
SLC7A11	1.17402e-18	0.506237	0.428	0.156	2.21655e-14
ERGIC2	1.18661e-18	0.466884	0.492	0.236	2.24032e-14
SPATA6	1.20381e-18	-0.25775	0.1	0.273	2.27279e-14
ARHGEF11	1.33997e-18	-0.20119	0.063	0.207	2.52986e-14
HADHA	1.39554e-18	-0.397732	0.627	0.815	2.63479e-14
ILF3	1.6391e-18	-0.404267	0.399	0.636	3.09462e-14
GDPD3	1.77984e-18	-0.238453	0.077	0.233	3.36034e-14
TP53I11	1.80015e-18	-0.42898	0.408	0.644	3.39868e-14
PARP4	1.85288e-18	-0.370789	0.308	0.545	3.49825e-14
CRIP1	1.87709e-18	-0.411882	0.439	0.691	3.54395e-14
HUWE1	1.8885e-18	-0.33901	0.285	0.527	3.56548e-14
PARP1	1.91234e-18	-0.410572	0.327	0.556	3.6105e-14
MARK3	1.9745e-18	-0.361988	0.266	0.495	3.72786e-14
NUDT4	2.04982e-18	0.611048	0.675	0.458	3.87006e-14
LMNA	2.07544e-18	-0.431	0.913	0.96	3.91842e-14
TMBIM1	2.11311e-18	-0.443927	0.519	0.753	3.98955e-14
MPND	2.16479e-18	-0.262605	0.134	0.327	4.08712e-14
PTGES3	2.50312e-18	0.448634	0.949	0.869	4.7259e-14
ERH	2.546e-18	0.437795	0.959	0.873	4.80685e-14
LMTK2	2.67512e-18	-0.250834	0.114	0.295	5.05063e-14
ZFAND1	2.92996e-18	0.46847	0.528	0.273	5.53177e-14
MBOAT1	3.10331e-18	-0.225485	0.053	0.185	5.85905e-14
PMM2	3.14696e-18	-0.345247	0.245	0.469	5.94146e-14
CAPZA2	3.4399e-18	0.464961	0.698	0.451	6.49452e-14
AKR7A3	3.55089e-18	-0.502741	0.516	0.713	6.70408e-14
CASP4	3.85433e-18	0.531469	0.683	0.484	7.27698e-14
HSD17B11	3.89959e-18	0.453856	0.369	0.113	7.36242e-14
GALT	3.97611e-18	-0.235826	0.103	0.276	7.5069e-14
MOGS	4.05988e-18	-0.344291	0.227	0.451	7.66505e-14
MYO10	4.0634e-18	-0.363102	0.304	0.545	7.6717e-14
ONECUT3	4.16328e-18	-0.38841	0.234	0.455	7.86027e-14
VPS36	4.17294e-18	-0.413928	0.324	0.553	7.87852e-14
ACOT11	4.33287e-18	-0.262572	0.121	0.305	8.18046e-14
GGA1	4.36473e-18	-0.351748	0.244	0.473	8.2406e-14
NDST1	4.42686e-18	-0.149544	0.032	0.138	8.35791e-14
FAM213B	4.67988e-18	-0.365932	0.297	0.535	8.83561e-14
SYNGR2	4.69043e-18	-0.479293	0.616	0.793	8.85552e-14
KHDC4	4.94576e-18	-0.304263	0.176	0.385	9.33759e-14
EEF2K	5.33943e-18	-0.221481	0.104	0.28	1.00809e-13
MCCC1	5.53006e-18	-0.296751	0.185	0.396	1.04407e-13
CAPRIN2	5.7957e-18	-0.291853	0.135	0.324	1.09423e-13
RBM25	5.87248e-18	-0.43079	0.583	0.811	1.10872e-13
GTF3C1	6.29436e-18	-0.276936	0.167	0.378	1.18837e-13
DYNC1H1	6.29712e-18	-0.422489	0.53	0.756	1.1889e-13
RIOK3	6.44485e-18	-0.402944	0.518	0.742	1.21679e-13
ZDHHC11	6.91408e-18	-0.157595	0.026	0.124	1.30538e-13
DNAJB1	7.09896e-18	0.565306	0.591	0.375	1.34028e-13
CCNG1	7.43071e-18	0.469019	0.539	0.28	1.40292e-13
MRPS21	7.94477e-18	0.386585	0.954	0.887	1.49997e-13
HDAC7	8.26617e-18	-0.288109	0.154	0.353	1.56065e-13
PDCD10	9.07263e-18	0.457632	0.647	0.418	1.71291e-13
H6PD	9.32401e-18	-0.257216	0.127	0.313	1.76037e-13
PPP1R12C	9.56939e-18	-0.223326	0.099	0.269	1.8067e-13
GRHPR	1.00793e-17	-0.365498	0.326	0.564	1.90297e-13
TBCD	1.01752e-17	-0.267099	0.179	0.393	1.92107e-13
RAB34	1.10231e-17	0.429283	0.278	0.044	2.08116e-13
BICDL2	1.1124e-17	-0.438206	0.353	0.589	2.10021e-13
AC243964.2	1.11867e-17	-0.143316	0.029	0.131	2.11204e-13
LDHD	1.13125e-17	-0.255119	0.148	0.345	2.1358e-13
PARD3	1.14641e-17	-0.273189	0.14	0.331	2.16442e-13
SEC16A	1.1703e-17	-0.343538	0.279	0.516	2.20952e-13
KIAA0930	1.23869e-17	-0.354645	0.219	0.436	2.33865e-13
AIMP1	1.24435e-17	0.448003	0.701	0.487	2.34934e-13
UBR2	1.26617e-17	-0.327174	0.197	0.411	2.39054e-13
CGREF1	1.29052e-17	-0.157549	0.04	0.156	2.4365e-13
HLA-C	1.30784e-17	-0.41772	0.989	1	2.4692e-13
AC240274.1	1.33284e-17	-0.153452	0.04	0.156	2.51641e-13
FUOM	1.39886e-17	0.648815	0.402	0.16	2.64104e-13
LRP6	1.41848e-17	-0.278095	0.164	0.367	2.67809e-13
AGAP4	1.43385e-17	-0.18983	0.044	0.164	2.70711e-13
RARRES3	1.6342e-17	0.849643	0.844	0.775	3.08537e-13
CHCHD10	1.67073e-17	-0.416871	0.922	0.975	3.15435e-13
EPN3	1.6743e-17	-0.284309	0.158	0.36	3.16108e-13
GTPBP6	1.71634e-17	-0.382469	0.305	0.535	3.24045e-13
SNRNP200	1.76411e-17	-0.350319	0.303	0.538	3.33064e-13
TUFM	1.80825e-17	-0.381065	0.805	0.931	3.41398e-13
GLG1	1.83175e-17	-0.407031	0.355	0.582	3.45834e-13
LRRFIP1	1.83201e-17	-0.458253	0.677	0.804	3.45884e-13
PISD	2.06708e-17	-0.257349	0.142	0.335	3.90265e-13
GKN2	2.12685e-17	-0.212334	0.024	0.116	4.01549e-13
DYNLRB1	2.15243e-17	0.468694	0.933	0.887	4.06379e-13
CSNK1G2	2.16638e-17	-0.320165	0.252	0.476	4.09013e-13
SLK	2.18902e-17	-0.449669	0.459	0.673	4.13287e-13
BOD1L1	2.41983e-17	-0.419143	0.342	0.571	4.56864e-13
FAHD1	2.50672e-17	-0.361938	0.217	0.425	4.7327e-13
TAGLN2	2.61078e-17	-0.46415	0.942	0.978	4.92915e-13
TPRN	2.65983e-17	-0.349218	0.289	0.52	5.02176e-13
TRPM4	2.7025e-17	-0.296906	0.209	0.425	5.10232e-13
SDC1	2.73348e-17	-0.419182	0.581	0.778	5.1608e-13
VPS39	3.12496e-17	-0.247095	0.102	0.269	5.89993e-13
SUMF2	3.15074e-17	-0.367193	0.33	0.571	5.9486e-13
TMEM106B	3.15624e-17	0.443039	0.535	0.287	5.95898e-13
SNRNP70	3.27329e-17	-0.403229	0.473	0.691	6.17997e-13
DNALI1	3.44137e-17	-0.282555	0.158	0.353	6.49731e-13
FAM160B1	3.48569e-17	-0.235123	0.103	0.273	6.58098e-13
ANAPC5	3.6056e-17	-0.376623	0.386	0.622	6.80736e-13
PCNT	3.7433e-17	-0.233288	0.093	0.255	7.06734e-13
PSMA4	3.88408e-17	0.466681	0.825	0.655	7.33315e-13
FKBP8	3.95523e-17	-0.381178	0.69	0.844	7.46747e-13
LPIN2	4.02349e-17	-0.328197	0.195	0.404	7.59635e-13
LDHB	4.05391e-17	0.450217	0.946	0.887	7.65377e-13
IFT74	4.19607e-17	-0.226872	0.1	0.265	7.92218e-13
VNN1	4.22294e-17	0.37762	0.226	0.011	7.97291e-13
POLR2L	4.36774e-17	0.43526	0.963	0.92	8.2463e-13
BRCC3	4.64191e-17	-0.27688	0.175	0.378	8.76393e-13
TCN1	4.65332e-17	0.664443	0.437	0.167	8.78547e-13
MTIF2	4.78137e-17	-0.303911	0.217	0.436	9.02722e-13
FAM20C	4.99066e-17	-0.143316	0.027	0.124	9.42237e-13
CLDN3	5.58652e-17	0.65835	0.493	0.251	1.05473e-12
DOCK7	5.61731e-17	-0.326091	0.206	0.415	1.06055e-12
TRIB1	6.16088e-17	0.455975	0.366	0.12	1.16317e-12
MT-ND3	6.18164e-17	0.448929	1	1	1.16709e-12
UGGT1	6.50654e-17	-0.294023	0.198	0.411	1.22843e-12
NPM1	6.67139e-17	0.342187	0.998	0.978	1.25956e-12
PRR34-AS1	6.85332e-17	-0.225517	0.104	0.273	1.29391e-12
HK1	7.03555e-17	-0.252437	0.199	0.418	1.32831e-12
CDK11A	7.03703e-17	-0.250201	0.175	0.382	1.32859e-12
ASAP3	7.17001e-17	-0.17145	0.055	0.185	1.3537e-12
IFI16	7.21057e-17	0.457271	0.255	0.033	1.36136e-12
KMT2E	7.47593e-17	-0.400929	0.348	0.575	1.41146e-12
PFDN2	7.59718e-17	0.440038	0.813	0.691	1.43435e-12
KIAA2026	7.79701e-17	-0.2761	0.172	0.375	1.47208e-12
AL591895.1	7.93756e-17	-0.181834	0.073	0.218	1.49861e-12
MRPS6	7.94447e-17	0.541323	0.615	0.393	1.49992e-12
KARS	8.00394e-17	-0.327651	0.32	0.56	1.51114e-12
WASL	8.1239e-17	-0.367891	0.421	0.658	1.53379e-12
PWWP2B	8.20009e-17	-0.32918	0.263	0.484	1.54818e-12
MRPS5	8.27553e-17	-0.39928	0.417	0.655	1.56242e-12
YWHAH	8.55244e-17	-0.430582	0.684	0.844	1.6147e-12
ADAM15	8.66208e-17	-0.343983	0.316	0.553	1.6354e-12
GPATCH2	8.93574e-17	-0.302181	0.213	0.429	1.68707e-12
FAAH	9.23367e-17	-0.24959	0.156	0.353	1.74332e-12
TRAP1	9.39897e-17	-0.350345	0.404	0.647	1.77453e-12
C4BPB	9.95376e-17	0.494603	0.281	0.055	1.87927e-12
SEC11C	1.00021e-16	-0.437406	0.558	0.778	1.88839e-12
USP24	1.00321e-16	-0.245514	0.142	0.331	1.89407e-12
LASP1	1.00431e-16	-0.423953	0.477	0.695	1.89614e-12
RRAS	1.02836e-16	0.446142	0.675	0.455	1.94155e-12
KDM4A	1.06938e-16	-0.202112	0.076	0.222	2.01899e-12
EXOC6B	1.09485e-16	-0.210312	0.115	0.291	2.06708e-12
ZNF704	1.24362e-16	-0.272381	0.143	0.331	2.34795e-12
DNPEP	1.31634e-16	-0.326813	0.29	0.516	2.48526e-12
MOB3B	1.3228e-16	-0.193025	0.066	0.204	2.49745e-12
FGD4	1.36101e-16	-0.336466	0.201	0.404	2.56959e-12
CLCN7	1.36843e-16	-0.25715	0.157	0.353	2.58359e-12
AGAP9	1.413e-16	-0.217945	0.074	0.218	2.66775e-12
ME2	1.43903e-16	-0.285843	0.175	0.375	2.71688e-12
DGCR2	1.46494e-16	-0.276908	0.172	0.371	2.7658e-12
MCU	1.53298e-16	-0.358874	0.374	0.6	2.89426e-12
MCF2L-AS1	1.5904e-16	-0.196493	0.063	0.196	3.00268e-12
UBE2V2	1.68241e-16	0.416809	0.521	0.273	3.17639e-12
ATP6AP1	1.6963e-16	-0.314662	0.375	0.622	3.20261e-12
TCEAL4	1.76821e-16	-0.370321	0.299	0.52	3.33838e-12
RPS3	1.77166e-16	0.276485	1	1	3.34488e-12
UBE2L6	1.77493e-16	0.441975	0.364	0.127	3.35106e-12
PCCB	1.82974e-16	-0.30305	0.213	0.422	3.45455e-12
TACC2	2.06334e-16	-0.340621	0.283	0.509	3.89559e-12
TRIM47	2.07661e-16	-0.300954	0.209	0.418	3.92063e-12
SLC1A1	2.08839e-16	-0.134893	0.031	0.131	3.94288e-12
COX14	2.12362e-16	0.407272	0.831	0.695	4.0094e-12
TAF1D	2.14116e-16	0.432771	0.87	0.705	4.0425e-12
CALM1	2.35129e-16	-0.367646	0.975	0.985	4.43924e-12
DGKE	2.36549e-16	-0.239227	0.092	0.247	4.46605e-12
PPIF	2.36616e-16	-0.3554	0.354	0.585	4.46732e-12
RAB11FIP2	2.41961e-16	-0.249452	0.101	0.262	4.56823e-12
HEXA	2.47671e-16	-0.363309	0.466	0.691	4.67604e-12
EHF	2.62755e-16	-0.357455	0.406	0.647	4.96081e-12
HPDL	2.64632e-16	-0.198081	0.079	0.225	4.99625e-12
ADNP2	2.84862e-16	-0.243275	0.123	0.298	5.3782e-12
LARP1	2.86654e-16	-0.368107	0.412	0.644	5.41203e-12
HERPUD1	2.88248e-16	0.513641	0.876	0.767	5.44213e-12
LPCAT4	2.89757e-16	-0.388171	0.503	0.731	5.47062e-12
OGDH	2.95368e-16	-0.292003	0.232	0.451	5.57655e-12
ZC3H13	3.02961e-16	-0.372762	0.252	0.458	5.71991e-12
ENTPD6	3.1276e-16	-0.260322	0.2	0.411	5.9049e-12
ZNF296	3.13969e-16	-0.131952	0.031	0.131	5.92774e-12
SLC12A2	3.17399e-16	0.547016	0.719	0.542	5.9925e-12
MT2A	3.2693e-16	-0.541723	0.386	0.633	6.17243e-12
LRP5	3.34836e-16	-0.447984	0.446	0.673	6.3217e-12
PSAP	3.4434e-16	-0.396408	0.724	0.865	6.50114e-12
MIR34AHG	3.47523e-16	-0.156384	0.036	0.142	6.56123e-12
OAZ1	3.5177e-16	0.315588	0.998	0.996	6.64142e-12
MT-ND4L	3.56826e-16	-0.489835	0.931	0.982	6.73687e-12
ZG16B	3.80735e-16	0.720932	0.762	0.531	7.18827e-12
GALE	3.88507e-16	-0.392905	0.784	0.909	7.33501e-12
NPIPB15	3.97794e-16	-0.278864	0.154	0.342	7.51035e-12
KLF5	4.07307e-16	0.498785	0.849	0.713	7.68996e-12
NEO1	4.12769e-16	-0.185659	0.067	0.204	7.79307e-12
BAZ1B	4.2017e-16	-0.30149	0.222	0.436	7.93282e-12
PIGQ	4.31542e-16	-0.242064	0.126	0.302	8.14751e-12
BZW1	4.43383e-16	0.457249	0.806	0.658	8.37107e-12
MYO1A	4.44147e-16	-0.211332	0.069	0.207	8.38549e-12
RPL3	4.52118e-16	-0.437632	1	1	8.53599e-12
GSPT1	4.55885e-16	-0.38903	0.566	0.753	8.6071e-12
JUND	4.62991e-16	0.438911	0.989	0.978	8.74127e-12
ZNF397	4.90295e-16	-0.208268	0.08	0.225	9.25676e-12
SLC40A1	4.91368e-16	0.508362	0.552	0.32	9.27702e-12
EIF2S3	5.22165e-16	0.471734	0.759	0.593	9.85848e-12
SLC39A7	5.32381e-16	-0.3426	0.438	0.676	1.00513e-11
KIAA2013	5.44479e-16	-0.326474	0.267	0.484	1.02798e-11
KRT20	5.52469e-16	0.723396	0.223	0.015	1.04306e-11
PRR14L	5.76815e-16	-0.297113	0.181	0.378	1.08903e-11
AC092683.1	5.99542e-16	-0.163724	0.04	0.149	1.13193e-11
TSPO	6.06438e-16	0.364176	1	1	1.14495e-11
CDH1	6.06925e-16	-0.376506	0.531	0.749	1.14588e-11
STXBP2	6.12887e-16	-0.377865	0.449	0.655	1.15713e-11
ID3	6.14326e-16	0.800373	0.239	0.029	1.15985e-11
WWP2	6.21173e-16	-0.233094	0.124	0.298	1.17277e-11
RNASE1	6.21735e-16	-0.49084	0.674	0.862	1.17384e-11
GCKR	6.34056e-16	-0.150389	0.031	0.127	1.1971e-11
SMAD4	6.45604e-16	-0.275918	0.165	0.356	1.2189e-11
THAP4	6.75836e-16	-0.316968	0.226	0.433	1.27598e-11
PHKA2	7.36026e-16	-0.247337	0.094	0.247	1.38962e-11
PLEKHM2	7.66833e-16	-0.226836	0.142	0.327	1.44778e-11
OGT	7.70097e-16	-0.441706	0.32	0.524	1.45394e-11
KCNK15	7.75226e-16	0.567032	0.306	0.084	1.46363e-11
CISD1	7.775e-16	0.440427	0.625	0.411	1.46792e-11
POLR2H	7.79365e-16	0.414032	0.799	0.629	1.47144e-11
TBC1D17	8.01475e-16	-0.24078	0.12	0.291	1.51318e-11
SIN3B	8.06706e-16	-0.244639	0.12	0.291	1.52306e-11
WDR77	8.07229e-16	-0.316363	0.243	0.458	1.52405e-11
DQX1	8.19615e-16	-0.232339	0.077	0.218	1.54743e-11
SMPD4	8.23455e-16	-0.237544	0.13	0.305	1.55468e-11
CACNA1C	8.7839e-16	-0.14485	0.032	0.131	1.6584e-11
SARM1	8.92966e-16	-0.145324	0.034	0.135	1.68592e-11
SEC61A1	9.08457e-16	-0.427062	0.485	0.687	1.71517e-11
PLEKHG3	9.81173e-16	-0.252599	0.127	0.302	1.85245e-11
THOC1	9.98728e-16	-0.213768	0.104	0.265	1.8856e-11
OCIAD1	1.05713e-15	0.456463	0.726	0.527	1.99585e-11
SCAMP5	1.16319e-15	-0.158157	0.034	0.135	2.19611e-11
SPEN	1.16474e-15	-0.324289	0.274	0.495	2.19903e-11
SLC29A1	1.18325e-15	-0.181997	0.068	0.204	2.23397e-11
NADK	1.1866e-15	-0.369087	0.306	0.52	2.2403e-11
RPN1	1.19631e-15	-0.468461	0.554	0.727	2.25862e-11
PPP1R14C	1.238e-15	0.413072	0.193	0	2.33734e-11
VEGFA	1.25418e-15	-0.520135	0.529	0.713	2.36789e-11
CALM2	1.27988e-15	0.368599	0.999	0.985	2.41642e-11
UBL5	1.32101e-15	0.322561	0.994	0.975	2.49406e-11
SPNS2	1.36494e-15	-0.399309	0.44	0.658	2.577e-11
VPS16	1.37279e-15	-0.250266	0.132	0.305	2.59183e-11
TIAM2	1.37594e-15	-0.169627	0.044	0.156	2.59777e-11
USP6NL	1.41611e-15	-0.242438	0.14	0.32	2.67361e-11
SFTA2	1.46557e-15	0.686606	0.429	0.196	2.767e-11
UBE2G2	1.46568e-15	-0.359454	0.323	0.545	2.7672e-11
CHURC1	1.51121e-15	0.394301	0.806	0.665	2.85316e-11
ATP5PD	1.51821e-15	-0.374013	0.892	0.942	2.86638e-11
PLA2G6	1.54548e-15	-0.173505	0.057	0.182	2.91788e-11
AGO4	1.60504e-15	-0.206761	0.09	0.24	3.03031e-11
COX17	1.61724e-15	0.419718	0.791	0.618	3.05334e-11
TECPR1	1.64777e-15	-0.211418	0.105	0.265	3.11099e-11
CCNL2	1.64813e-15	-0.465718	0.432	0.636	3.11168e-11
HCG18	1.72115e-15	-0.233611	0.14	0.32	3.24953e-11
RAD50	1.72351e-15	-0.179118	0.057	0.182	3.25399e-11
PSORS1C1	1.74075e-15	-0.257258	0.17	0.364	3.28654e-11
CHKB	1.80415e-15	-0.213143	0.088	0.236	3.40624e-11
RPRD1A	1.8076e-15	-0.252804	0.145	0.324	3.41276e-11
HHLA2	1.83383e-15	-0.125599	0.025	0.113	3.46228e-11
EXOC3	1.89463e-15	-0.275087	0.177	0.371	3.57705e-11
ITPA	1.98651e-15	-0.345168	0.415	0.644	3.75054e-11
FLVCR1	1.99006e-15	-0.222114	0.108	0.269	3.75724e-11
WAC-AS1	2.0985e-15	-0.259641	0.148	0.327	3.96198e-11
CC2D1A	2.12342e-15	-0.247642	0.171	0.364	4.00903e-11
CHMP3	2.15264e-15	-0.372175	0.566	0.749	4.06419e-11
ZNF276	2.309e-15	-0.198783	0.104	0.265	4.3594e-11
KDM5A	2.39254e-15	-0.335233	0.299	0.52	4.51711e-11
PALM3	2.4121e-15	-0.237165	0.087	0.233	4.55404e-11
TFPI	2.41481e-15	0.384095	0.306	0.084	4.55915e-11
HLA-DRA	2.49722e-15	0.454572	0.41	0.153	4.71476e-11
TSPAN13	2.52693e-15	0.429205	0.767	0.593	4.77084e-11
EIF3B	2.55497e-15	-0.37865	0.46	0.673	4.82379e-11
GOLGA3	2.59509e-15	-0.381961	0.266	0.473	4.89953e-11
PHACTR2	2.84023e-15	-0.450952	0.507	0.691	5.36235e-11
DUOXA2	2.89213e-15	0.703773	0.202	0.007	5.46033e-11
DELE1	2.9105e-15	-0.275476	0.173	0.364	5.49502e-11
CLCC1	2.91349e-15	-0.214584	0.113	0.276	5.50067e-11
RETREG3	2.99931e-15	-0.274359	0.174	0.364	5.66269e-11
SS18L2	3.01832e-15	0.385023	0.387	0.16	5.69859e-11
LSM3	3.04247e-15	0.40843	0.657	0.429	5.74419e-11
SMPDL3B	3.07387e-15	-0.23344	0.134	0.309	5.80347e-11
WNK2	3.07435e-15	-0.15986	0.047	0.16	5.80437e-11
TTLL12	3.1901e-15	-0.291719	0.283	0.502	6.02291e-11
CDA	3.22165e-15	0.636334	0.232	0.029	6.08248e-11
ENTPD2	3.27329e-15	-0.25574	0.133	0.305	6.17997e-11
EXOC7	3.37632e-15	-0.29269	0.175	0.364	6.37449e-11
ECM1	3.41958e-15	-0.403899	0.129	0.291	6.45616e-11
SVIP	3.54715e-15	0.453042	0.658	0.469	6.69701e-11
FBRSL1	3.83272e-15	-0.244974	0.136	0.309	7.23617e-11
AP3S1	3.85903e-15	0.422447	0.626	0.407	7.28584e-11
ZDHHC23	3.94311e-15	-0.165701	0.04	0.145	7.44459e-11
AGAP6	3.9596e-15	-0.178921	0.044	0.153	7.47572e-11
NCLN	3.99757e-15	-0.265655	0.257	0.48	7.54741e-11
MYCBP2	4.05358e-15	-0.344706	0.3	0.509	7.65315e-11
RPUSD1	4.07395e-15	-0.221355	0.146	0.327	7.69163e-11
EEA1	4.07517e-15	-0.315379	0.214	0.411	7.69393e-11
FMO5	4.07535e-15	-0.230127	0.123	0.291	7.69427e-11
DHTKD1	4.13772e-15	-0.223768	0.139	0.316	7.81201e-11
GEMIN7	4.15757e-15	-0.299763	0.23	0.433	7.8495e-11
DCUN1D5	4.16636e-15	0.417192	0.528	0.302	7.86608e-11
CYP51A1	4.21152e-15	-0.206428	0.085	0.229	7.95134e-11
ROR2	4.35686e-15	-0.207159	0.087	0.233	8.22574e-11
AMN	4.38506e-15	-0.359849	0.717	0.862	8.27899e-11
SRRT	4.39679e-15	-0.259593	0.14	0.313	8.30114e-11
ZNF768	4.45234e-15	-0.231378	0.123	0.291	8.40601e-11
SMURF1	5.04284e-15	-0.264523	0.142	0.316	9.52089e-11
CLPTM1L	5.08154e-15	-0.360139	0.419	0.636	9.59395e-11
CCDC88A	5.16723e-15	-0.255467	0.141	0.316	9.75574e-11
CYR61	5.18091e-15	0.514144	0.282	0.069	9.78157e-11
DOK4	5.24661e-15	-0.297605	0.275	0.491	9.9056e-11
ACO1	5.36572e-15	-0.243092	0.165	0.353	1.01305e-10
MYO1D	5.43136e-15	-0.317474	0.251	0.455	1.02544e-10
FAM193B	5.599e-15	-0.202787	0.091	0.24	1.05709e-10
TAF7	5.70383e-15	-0.356341	0.414	0.644	1.07688e-10
ASAP2	5.71009e-15	-0.3129	0.311	0.531	1.07806e-10
GCA	5.83253e-15	0.394107	0.432	0.2	1.10118e-10
IFNGR1	5.90739e-15	0.49598	0.583	0.378	1.11531e-10
PRPF6	6.01526e-15	-0.34208	0.39	0.615	1.13568e-10
PHPT1	6.24899e-15	0.432329	0.918	0.822	1.17981e-10
KHSRP	6.26888e-15	-0.350358	0.278	0.48	1.18356e-10
SFSWAP	6.74025e-15	-0.306489	0.23	0.429	1.27256e-10
TRIP11	6.83115e-15	-0.37329	0.386	0.6	1.28972e-10
SLC9A3R2	6.86838e-15	-0.344834	0.514	0.713	1.29675e-10
WDR73	6.86878e-15	-0.271035	0.19	0.385	1.29683e-10
RANBP10	6.93441e-15	-0.166767	0.057	0.178	1.30922e-10
DEGS2	6.94113e-15	-0.486723	0.536	0.709	1.31049e-10
CENPB	7.17767e-15	-0.29305	0.21	0.407	1.35514e-10
BAG6	7.28374e-15	-0.328501	0.338	0.545	1.37517e-10
GATA6	7.32045e-15	-0.33951	0.344	0.567	1.3821e-10
RNASE4	7.44115e-15	-0.250666	0.152	0.331	1.40489e-10
NOP56	7.70692e-15	-0.365392	0.324	0.538	1.45507e-10
MBTPS1	7.71e-15	-0.339507	0.355	0.567	1.45565e-10
MPP3	8.1664e-15	-0.159346	0.05	0.164	1.54182e-10
USP34	9.01822e-15	-0.389627	0.392	0.596	1.70264e-10
NCAPD2	9.66686e-15	-0.207324	0.088	0.233	1.8251e-10
RPL18	9.67417e-15	0.241138	1	1	1.82648e-10
BEND7	9.9905e-15	-0.277552	0.203	0.4	1.88621e-10
LGALS9	1.02957e-14	-0.371281	0.432	0.644	1.94383e-10
DHX16	1.04834e-14	-0.237393	0.128	0.295	1.97927e-10
FBXW4	1.05612e-14	-0.233657	0.151	0.331	1.99396e-10
ALDH16A1	1.06982e-14	-0.292451	0.197	0.389	2.01982e-10
SPTSSB	1.10227e-14	-0.335228	0.339	0.575	2.08108e-10
EMC2	1.1048e-14	0.382858	0.431	0.2	2.08587e-10
VASP	1.10513e-14	-0.370551	0.486	0.691	2.08648e-10
CYTH1	1.10748e-14	-0.256437	0.163	0.345	2.09092e-10
FERMT3	1.11022e-14	-0.136556	0.031	0.124	2.09609e-10
AC010503.4	1.16644e-14	-0.230319	0.123	0.287	2.20223e-10
PRPF8	1.19053e-14	-0.334242	0.348	0.564	2.24771e-10
EPB41L2	1.20144e-14	-0.307264	0.154	0.327	2.26832e-10
ACSF3	1.23275e-14	-0.238576	0.157	0.338	2.32743e-10
TTC7A	1.23565e-14	-0.204203	0.087	0.229	2.33291e-10
CKB	1.25689e-14	-0.537568	0.364	0.571	2.37301e-10
TAF10	1.29547e-14	0.409148	0.894	0.829	2.44585e-10
HGS	1.34938e-14	-0.286806	0.23	0.429	2.54763e-10
BPIFA2	1.36038e-14	0.595639	0.219	0.025	2.5684e-10
MORF4L1	1.36648e-14	0.367431	0.937	0.88	2.57991e-10
ZNF326	1.37763e-14	-0.332219	0.335	0.545	2.60096e-10
NDUFB1	1.4895e-14	0.359639	0.948	0.869	2.81217e-10
MT-CO1	1.50486e-14	-0.421015	1	1	2.84118e-10
GBA2	1.56287e-14	-0.198483	0.078	0.215	2.9507e-10
ANXA2	1.61866e-14	0.455938	0.999	0.989	3.05603e-10
TSEN54	1.62297e-14	-0.230125	0.151	0.331	3.06417e-10
AIFM1	1.62472e-14	-0.324207	0.244	0.436	3.06747e-10
USP40	1.63181e-14	-0.237544	0.131	0.298	3.08085e-10
LITAF	1.69703e-14	0.451324	0.672	0.502	3.20399e-10
TRIM24	1.69786e-14	-0.25028	0.167	0.353	3.20555e-10
CMTM8	1.69884e-14	0.433384	0.415	0.196	3.20742e-10
CD47	1.73425e-14	0.437597	0.862	0.724	3.27426e-10
KDM4B	1.77154e-14	-0.230221	0.133	0.302	3.34467e-10
SAFB	1.79776e-14	-0.256454	0.236	0.444	3.39417e-10
BMP4	1.81482e-14	0.412998	0.325	0.105	3.42639e-10
CEP85L	1.88939e-14	-0.19109	0.088	0.233	3.56717e-10
CEACAM7	1.89151e-14	0.94197	0.218	0.025	3.57117e-10
UBE2E2	2.01172e-14	0.324041	0.229	0.033	3.79813e-10
SS18	2.06732e-14	-0.27046	0.159	0.335	3.90309e-10
RPS27A	2.07395e-14	0.227398	1	1	3.91561e-10
OFD1	2.11154e-14	-0.465593	0.39	0.567	3.98659e-10
CKLF	2.31208e-14	0.460525	0.608	0.425	4.36521e-10
HIST1H2BD	2.32414e-14	-0.202349	0.093	0.24	4.38797e-10
TMEM214	2.37285e-14	-0.315771	0.27	0.469	4.47993e-10
SLC38A10	2.38109e-14	-0.328668	0.286	0.491	4.49551e-10
SMC1A	2.46807e-14	-0.317398	0.245	0.444	4.65972e-10
ARSD	2.46814e-14	-0.334159	0.254	0.451	4.65986e-10
EPS15L1	2.53442e-14	-0.215868	0.105	0.258	4.78499e-10
RHOBTB3	2.54529e-14	0.305453	0.234	0.036	4.80551e-10
RAB35	2.6106e-14	-0.195853	0.107	0.262	4.92881e-10
NUDT14	2.64966e-14	-0.33067	0.422	0.64	5.00255e-10
TMEM230	2.66446e-14	0.408089	0.661	0.462	5.03049e-10
TRIM65	2.71062e-14	-0.157504	0.054	0.171	5.11766e-10
ARHGAP12	2.76215e-14	-0.328515	0.37	0.596	5.21495e-10
UBE2B	2.89111e-14	0.426049	0.837	0.698	5.45842e-10
TNFRSF14-AS1	2.99794e-14	-0.299554	0.207	0.396	5.66011e-10
TRIM31	3.04516e-14	0.979047	0.528	0.345	5.74927e-10
CYC1	3.11341e-14	-0.415934	0.696	0.818	5.87812e-10
ITSN1	3.13218e-14	-0.267099	0.181	0.364	5.91355e-10
PCYT1A	3.23619e-14	-0.285511	0.211	0.404	6.10993e-10
CYB5R1	3.24433e-14	-0.299338	0.312	0.524	6.1253e-10
RAB11FIP4	3.25621e-14	-0.244881	0.181	0.367	6.14772e-10
GRK5	3.31178e-14	-0.185946	0.075	0.207	6.25264e-10
MS4A8	3.32934e-14	0.405733	0.322	0.105	6.2858e-10
INPP5K	3.37019e-14	-0.210077	0.119	0.28	6.36292e-10
HNRNPF	3.42785e-14	0.378887	0.896	0.789	6.47179e-10
KCNK5	3.44785e-14	-0.231498	0.162	0.345	6.50955e-10
ANKRD26	3.49127e-14	-0.275997	0.158	0.331	6.59151e-10
APOL2	3.53093e-14	-0.244933	0.166	0.349	6.66639e-10
RAPGEF5	3.55175e-14	-0.225457	0.111	0.265	6.7057e-10
PWWP2A	3.73869e-14	-0.263839	0.181	0.364	7.05865e-10
ACAD10	3.75607e-14	-0.179311	0.069	0.196	7.09146e-10
ATOX1	3.77812e-14	0.378316	0.819	0.669	7.13309e-10
CDK10	3.81868e-14	-0.341691	0.247	0.436	7.20966e-10
CD164	3.86219e-14	0.410428	0.883	0.731	7.29182e-10
TSG101	3.87696e-14	0.396929	0.637	0.429	7.3197e-10
VMP1	4.01843e-14	0.521691	0.831	0.709	7.58679e-10
RGCC	4.04091e-14	0.432531	0.181	0.004	7.62923e-10
FCGRT	4.17702e-14	-0.379549	0.641	0.785	7.88622e-10
EIF4H	4.28188e-14	-0.343567	0.515	0.702	8.0842e-10
PABPC4	4.42033e-14	-0.351928	0.4	0.615	8.34559e-10
PPM1G	4.42853e-14	-0.371568	0.536	0.727	8.36106e-10
ZNF598	4.46789e-14	-0.214764	0.161	0.342	8.43538e-10
FRMD4B	4.51204e-14	0.45076	0.46	0.233	8.51873e-10
TBC1D12	4.572e-14	-0.17146	0.069	0.196	8.63195e-10
AGO1	4.59187e-14	-0.202652	0.082	0.218	8.66945e-10
ROCK1	4.66275e-14	-0.371671	0.336	0.542	8.80328e-10
SUPT6H	4.7248e-14	-0.288365	0.231	0.429	8.92042e-10
MPRIP	4.93729e-14	-0.330853	0.364	0.578	9.32161e-10
COIL	4.94521e-14	-0.264217	0.191	0.378	9.33655e-10
SETBP1	4.95058e-14	-0.119633	0.026	0.109	9.34669e-10
ZNF708	5.02005e-14	-0.183554	0.061	0.182	9.47786e-10
TLK2	5.0479e-14	-0.223203	0.123	0.284	9.53044e-10
CD74	5.04864e-14	0.275683	0.674	0.411	9.53182e-10
FKBP1B	5.15936e-14	-0.32288	0.258	0.451	9.74088e-10
INF2	5.21259e-14	-0.386108	0.435	0.633	9.84136e-10
APLP2	5.23567e-14	0.413909	0.892	0.8	9.88495e-10
SLC4A2	5.31904e-14	-0.264187	0.167	0.345	1.00423e-09
NOS1AP	5.33705e-14	-0.154952	0.061	0.182	1.00763e-09
CAPN8	5.35471e-14	-0.357575	0.573	0.731	1.01097e-09
MBD3	5.47101e-14	-0.289432	0.201	0.389	1.03293e-09
ZC3H7B	5.47312e-14	-0.207972	0.104	0.255	1.03332e-09
NPDC1	5.58871e-14	-0.382202	0.723	0.829	1.05515e-09
ADAR	5.81683e-14	-0.350667	0.378	0.585	1.09822e-09
ALCAM	5.8184e-14	0.45523	0.569	0.349	1.09851e-09
AKR1B10	5.83579e-14	-0.687244	0.457	0.64	1.1018e-09
FZR1	5.85799e-14	-0.263758	0.138	0.302	1.10599e-09
RERE	5.91537e-14	-0.358058	0.305	0.509	1.11682e-09
C18orf25	6.00274e-14	-0.198428	0.097	0.244	1.13332e-09
DDX24	6.14868e-14	-0.444852	0.559	0.72	1.16087e-09
SRSF1	6.45306e-14	-0.306489	0.384	0.593	1.21834e-09
CEP83	6.48706e-14	-0.184396	0.082	0.218	1.22476e-09
TMEM160	6.84656e-14	-0.30642	0.491	0.716	1.29263e-09
HNRNPA2B1	6.84761e-14	-0.401304	0.948	0.989	1.29283e-09
TXNDC11	6.86773e-14	-0.245085	0.156	0.331	1.29663e-09
DDR1	6.87916e-14	-0.333605	0.38	0.604	1.29878e-09
ENO1	6.98206e-14	-0.359767	0.888	0.971	1.31821e-09
SPATA20	7.01686e-14	-0.246132	0.169	0.349	1.32478e-09
CPT1A	7.03895e-14	-0.256389	0.159	0.335	1.32895e-09
AKAP8	7.21449e-14	-0.207134	0.153	0.331	1.36209e-09
LPCAT3	7.42496e-14	-0.296495	0.244	0.436	1.40183e-09
LMF2	7.46202e-14	-0.273521	0.226	0.422	1.40883e-09
DMBT1	7.64535e-14	1.36097	0.24	0.047	1.44344e-09
COA4	7.65726e-14	0.379487	0.788	0.625	1.44569e-09
EPS8L3	7.7881e-14	-0.311585	0.378	0.6	1.47039e-09
TCHP	7.88141e-14	-0.224792	0.118	0.273	1.48801e-09
VPS13A	7.94964e-14	-0.381511	0.311	0.52	1.50089e-09
CHPF2	8.06911e-14	-0.205331	0.128	0.291	1.52345e-09
PSMD1	8.30811e-14	-0.326041	0.399	0.618	1.56857e-09
TOP1MT	8.56195e-14	-0.237999	0.129	0.291	1.6165e-09
NCOA4	8.94115e-14	-0.322645	0.456	0.669	1.68809e-09
VARS	9.2841e-14	-0.259671	0.202	0.393	1.75284e-09
MAGI3	9.35736e-14	-0.211435	0.156	0.335	1.76667e-09
LEPROTL1	9.40364e-14	0.36497	0.421	0.2	1.77541e-09
REPIN1	9.42365e-14	-0.276822	0.238	0.436	1.77918e-09
PGAP2	9.43189e-14	-0.219353	0.143	0.313	1.78074e-09
KRT19	9.44646e-14	0.423687	1	1	1.78349e-09
PCDH1	9.473e-14	-0.307903	0.257	0.451	1.7885e-09
ZDHHC12	9.55252e-14	-0.372413	0.408	0.615	1.80352e-09
RBM7	9.56653e-14	0.347676	0.398	0.178	1.80616e-09
RIN1	9.638e-14	-0.223198	0.151	0.324	1.81965e-09
PTGES	9.97312e-14	0.332838	0.206	0.022	1.88293e-09
CCDC191	1.0006e-13	-0.159565	0.054	0.167	1.88913e-09
CRK	1.00332e-13	-0.304195	0.32	0.531	1.89427e-09
SLC44A4	1.01483e-13	-0.353154	0.789	0.887	1.91599e-09
KIAA0100	1.03779e-13	-0.266012	0.195	0.382	1.95934e-09
SMARCA4	1.06639e-13	-0.334927	0.332	0.527	2.01334e-09
SH3YL1	1.08562e-13	0.406512	0.851	0.713	2.04965e-09
USH1C	1.1002e-13	-0.329627	0.467	0.673	2.07718e-09
PDLIM5	1.12587e-13	0.426477	0.448	0.236	2.12564e-09
NCOR2	1.13984e-13	-0.300083	0.286	0.487	2.15201e-09
MAN2A2	1.22235e-13	-0.170776	0.064	0.185	2.3078e-09
OCLN	1.23207e-13	-0.437535	0.473	0.658	2.32614e-09
RRP1	1.2534e-13	-0.228161	0.153	0.324	2.36642e-09
QSOX1	1.26879e-13	-0.436515	0.69	0.793	2.39548e-09
KIDINS220	1.3009e-13	-0.284479	0.235	0.433	2.4561e-09
AC090204.1	1.32718e-13	0.33115	0.169	0	2.50572e-09
SF3B5	1.3487e-13	0.356752	0.784	0.596	2.54634e-09
PABPN1	1.3512e-13	-0.404874	0.612	0.771	2.55107e-09
TGIF1	1.37064e-13	0.489721	0.532	0.331	2.58777e-09
SLC27A4	1.40138e-13	-0.164041	0.076	0.207	2.6458e-09
INTS3	1.4089e-13	-0.247824	0.187	0.371	2.66e-09
MISP3	1.42888e-13	-0.22704	0.149	0.32	2.69773e-09
PRMT7	1.42995e-13	-0.283891	0.205	0.389	2.69975e-09
CCDC6	1.45446e-13	-0.304589	0.342	0.553	2.74602e-09
HSPE1	1.45545e-13	0.391121	0.98	0.949	2.74788e-09
CDC25B	1.46203e-13	-0.245865	0.095	0.236	2.76031e-09
MSMO1	1.46618e-13	0.554402	0.658	0.462	2.76814e-09
YKT6	1.47228e-13	-0.260308	0.198	0.382	2.77967e-09
COMMD4	1.48328e-13	-0.330412	0.447	0.655	2.80043e-09
WDR70	1.62189e-13	-0.249176	0.158	0.327	3.06212e-09
NINL	1.68967e-13	-0.141076	0.04	0.138	3.1901e-09
MTMR10	1.71428e-13	-0.183008	0.096	0.24	3.23657e-09
APOL3	1.71713e-13	-0.124749	0.025	0.105	3.24194e-09
KLHDC9	1.73378e-13	-0.153644	0.064	0.185	3.27338e-09
GSTP1	1.78174e-13	0.273863	1	1	3.36393e-09
PIAS2	1.78465e-13	-0.241551	0.117	0.269	3.36942e-09
ITM2C	1.81338e-13	-0.336488	0.7	0.833	3.42367e-09
FUT2	1.82352e-13	-0.322768	0.381	0.589	3.44281e-09
PIM3	1.85854e-13	-0.393554	0.591	0.76	3.50892e-09
ENAH	1.89853e-13	-0.296559	0.319	0.535	3.58443e-09
SELENOT	1.93031e-13	0.386422	0.652	0.458	3.64442e-09
EIF3L	1.98425e-13	-0.406998	0.664	0.76	3.74627e-09
LZTS2	2.05569e-13	-0.23515	0.117	0.269	3.88114e-09
LARP4B	2.06112e-13	-0.290995	0.273	0.469	3.8914e-09
ANKLE2	2.14762e-13	-0.281085	0.224	0.415	4.05471e-09
REEP1	2.16825e-13	-0.18248	0.073	0.2	4.09365e-09
RGP1	2.20192e-13	-0.204071	0.123	0.28	4.15723e-09
MAST2	2.21395e-13	-0.174542	0.083	0.218	4.17993e-09
FADS1	2.29315e-13	-0.29538	0.167	0.338	4.32948e-09
ANXA3	2.30896e-13	0.445958	0.724	0.527	4.35931e-09
SIPA1	2.30902e-13	0.399664	0.442	0.229	4.35944e-09
CHMP5	2.3431e-13	0.407056	0.64	0.458	4.42376e-09
TRIM52	2.35386e-13	-0.175248	0.069	0.193	4.44409e-09
DDIT4	2.43325e-13	0.840755	0.481	0.295	4.59397e-09
DNAJC1	2.46147e-13	-0.330729	0.512	0.705	4.64726e-09
SMCO4	2.50531e-13	0.422426	0.56	0.36	4.73003e-09
ICE1	2.53173e-13	-0.253405	0.162	0.331	4.77991e-09
YIF1A	2.53174e-13	0.383477	0.841	0.731	4.77992e-09
MRPS18C	2.5532e-13	0.386021	0.553	0.353	4.82044e-09
CRIP2	2.55433e-13	-0.31064	0.228	0.422	4.82258e-09
CALB1	2.58796e-13	0.410448	0.166	0	4.88606e-09
PIAS4	2.59932e-13	-0.173337	0.094	0.236	4.90751e-09
TXNL4A	2.68106e-13	-0.382679	0.521	0.691	5.06183e-09
PGS1	2.70419e-13	-0.18079	0.084	0.218	5.10551e-09
COL27A1	2.73129e-13	-0.273211	0.165	0.335	5.15668e-09
PSAPL1	2.73351e-13	-0.126875	0.024	0.102	5.16087e-09
COL6A1	2.82025e-13	-0.220781	0.119	0.273	5.32463e-09
MIGA2	2.90614e-13	-0.185027	0.082	0.215	5.48679e-09
RXRA	2.9272e-13	-0.281208	0.235	0.425	5.52656e-09
WDR59	2.93052e-13	-0.226105	0.125	0.28	5.53282e-09
KIAA0753	2.96057e-13	-0.151215	0.05	0.156	5.58956e-09
SRSF3	2.97077e-13	0.369202	0.927	0.836	5.60881e-09
DPY30	3.02719e-13	0.360244	0.71	0.545	5.71533e-09
CGN	3.03475e-13	-0.328398	0.296	0.487	5.72962e-09
SLCO3A1	3.09641e-13	-0.239155	0.153	0.324	5.84603e-09
PLCD3	3.19209e-13	-0.298666	0.301	0.505	6.02667e-09
DUOX2	3.21946e-13	0.389465	0.225	0.036	6.07834e-09
CDH17	3.24603e-13	0.374545	0.165	0	6.1285e-09
CDK5RAP3	3.25167e-13	-0.359467	0.405	0.604	6.13916e-09
B3GALT5	3.28347e-13	0.350679	0.188	0.015	6.19919e-09
CSNK1D	3.29277e-13	-0.349055	0.397	0.607	6.21674e-09
B4GAT1	3.34024e-13	-0.193485	0.096	0.236	6.30636e-09
MBD1	3.39593e-13	-0.211359	0.099	0.24	6.41152e-09
ANAPC10	3.43421e-13	0.292686	0.282	0.08	6.4838e-09
AMACR	3.45611e-13	-0.133221	0.029	0.113	6.52513e-09
GNPTAB	3.5141e-13	-0.263182	0.203	0.385	6.63462e-09
AKR1A1	3.58976e-13	-0.350627	0.845	0.898	6.77746e-09
GOLGA2	3.60451e-13	-0.292003	0.41	0.629	6.80531e-09
ZNF609	3.65143e-13	-0.19309	0.093	0.233	6.8939e-09
VPS53	3.70518e-13	-0.266019	0.175	0.349	6.99537e-09
BRF1	3.71064e-13	-0.196819	0.114	0.265	7.00569e-09
MACF1	4.09604e-13	-0.451267	0.412	0.596	7.73332e-09
SVIL	4.24507e-13	-0.299312	0.216	0.396	8.0147e-09
BRD3	4.29335e-13	-0.269823	0.204	0.389	8.10584e-09
TBC1D4	4.30751e-13	-0.18079	0.085	0.218	8.13257e-09
ECPAS	4.50641e-13	-0.264248	0.206	0.389	8.50811e-09
VPS51	4.52275e-13	-0.345681	0.403	0.596	8.53894e-09
NFATC2IP	4.64504e-13	-0.326241	0.265	0.458	8.76983e-09
NIPAL3	4.66064e-13	-0.245655	0.179	0.356	8.79928e-09
EZR	4.83937e-13	0.363619	0.955	0.891	9.13673e-09
ASRGL1	4.84227e-13	-0.19913	0.115	0.265	9.1422e-09
DYNLT3	4.86319e-13	0.414652	0.537	0.324	9.1817e-09
AAK1	4.87099e-13	-0.366777	0.352	0.538	9.19642e-09
CENPE	4.90206e-13	-0.401234	0.09	0.222	9.25509e-09
PTS	4.98871e-13	0.385866	0.6	0.404	9.41869e-09
SERP1	4.99437e-13	0.34071	0.964	0.92	9.42936e-09
NDUFS1	5.16669e-13	-0.336087	0.358	0.549	9.75471e-09
EPB41L4A-AS1	5.18944e-13	0.37709	0.688	0.473	9.79766e-09
SLC9A7	5.22271e-13	-0.247929	0.103	0.244	9.86048e-09
UQCR10	5.30576e-13	0.321949	0.996	0.967	1.00173e-08
PPIP5K2	5.39392e-13	-0.302622	0.204	0.382	1.01837e-08
AC022613.1	5.5017e-13	-0.204682	0.134	0.295	1.03872e-08
SLX4IP	5.5562e-13	-0.179001	0.075	0.2	1.04901e-08
AC007952.4	5.58425e-13	-0.143365	0.026	0.105	1.05431e-08
GCN1	5.66157e-13	-0.222693	0.203	0.393	1.0689e-08
CYP4F12	5.70556e-13	-0.22496	0.145	0.309	1.07721e-08
ZDHHC14	5.91884e-13	-0.177939	0.073	0.196	1.11748e-08
MYO9B	5.94489e-13	-0.198523	0.122	0.276	1.1224e-08
GOLGA4	6.01179e-13	-0.39322	0.63	0.778	1.13503e-08
RNF20	6.21607e-13	-0.245296	0.166	0.335	1.17359e-08
HES4	6.21702e-13	0.556079	0.526	0.313	1.17377e-08
KDM1A	6.23129e-13	-0.285814	0.214	0.393	1.17647e-08
ICOSLG	6.52606e-13	-0.169145	0.064	0.182	1.23212e-08
S100A14	6.56461e-13	0.326149	0.999	1	1.2394e-08
SERPINB1	6.63311e-13	0.331435	0.99	0.985	1.25233e-08
DSTYK	6.67122e-13	-0.161723	0.072	0.196	1.25953e-08
HINT2	6.71794e-13	-0.412054	0.468	0.64	1.26835e-08
KIF21A	6.78664e-13	-0.331543	0.248	0.425	1.28132e-08
C5orf38	6.97364e-13	0.404555	0.361	0.16	1.31662e-08
NT5C	7.10929e-13	-0.32732	0.666	0.825	1.34223e-08
ACACB	7.11653e-13	-0.126895	0.039	0.135	1.3436e-08
CABLES1	7.20951e-13	-0.188962	0.099	0.24	1.36116e-08
MICALL2	7.46896e-13	-0.291881	0.229	0.415	1.41014e-08
MUC13	7.58931e-13	0.482806	0.282	0.087	1.43286e-08
SGSM3	7.64759e-13	-0.264644	0.243	0.433	1.44387e-08
BSDC1	7.68199e-13	-0.342947	0.263	0.447	1.45036e-08
VSIR	7.68755e-13	-0.292261	0.339	0.549	1.45141e-08
MAFG	7.80702e-13	-0.280046	0.181	0.349	1.47397e-08
ARHGEF28	7.8993e-13	-0.240813	0.152	0.316	1.49139e-08
TMEM98	7.90055e-13	-0.328729	0.384	0.589	1.49162e-08
IL22RA1	8.07964e-13	-0.12352	0.036	0.127	1.52544e-08
EFCAB14	8.20254e-13	-0.339265	0.458	0.658	1.54864e-08
SAMD9	8.2247e-13	0.435059	0.355	0.149	1.55282e-08
LOXL4	8.64585e-13	0.495914	0.26	0.069	1.63234e-08
RTN4	8.74877e-13	0.384088	0.787	0.625	1.65177e-08
KLHL21	8.82025e-13	-0.16353	0.073	0.196	1.66526e-08
DOT1L	8.95351e-13	-0.191696	0.093	0.229	1.69042e-08
PAPSS1	8.95723e-13	0.426323	0.411	0.207	1.69113e-08
ZNF579	8.96152e-13	-0.239902	0.131	0.284	1.69194e-08
EIF4E	9.08311e-13	0.345589	0.388	0.182	1.71489e-08
AC064807.1	9.31069e-13	-0.126466	0.034	0.124	1.75786e-08
PIP4K2B	9.31603e-13	-0.161216	0.065	0.182	1.75887e-08
REEP3	9.47938e-13	0.419214	0.55	0.367	1.78971e-08
MKL1	9.97302e-13	-0.144125	0.057	0.167	1.88291e-08
PRRG4	1.03171e-12	0.350526	0.353	0.149	1.94786e-08
IWS1	1.04079e-12	-0.301762	0.251	0.44	1.96501e-08
PPP1R1B	1.05604e-12	-0.291702	0.164	0.327	1.9938e-08
PLXNB2	1.07095e-12	-0.360804	0.627	0.771	2.02195e-08
LRCH1	1.09896e-12	-0.199335	0.111	0.258	2.07483e-08
CIPC	1.10967e-12	-0.183928	0.078	0.204	2.09505e-08
SSU72	1.12447e-12	0.346796	0.893	0.811	2.12299e-08
PRPF38B	1.13713e-12	-0.326921	0.425	0.636	2.1469e-08
PCSK7	1.1383e-12	-0.355268	0.371	0.56	2.14912e-08
ELMO3	1.14219e-12	-0.262109	0.293	0.498	2.15646e-08
AQP3	1.14893e-12	-0.447025	0.324	0.513	2.16918e-08
TRIM22	1.16115e-12	0.299735	0.198	0.025	2.19226e-08
NUCB1	1.17155e-12	-0.343922	0.492	0.662	2.21188e-08
ABCF1	1.20899e-12	-0.306627	0.358	0.553	2.28257e-08
ATG14	1.2576e-12	-0.191138	0.103	0.244	2.37435e-08
MIA	1.25879e-12	0.619575	0.289	0.102	2.37659e-08
LURAP1L	1.27061e-12	0.329278	0.264	0.073	2.39891e-08
SLC25A29	1.30752e-12	-0.354167	0.221	0.396	2.4686e-08
SYT1	1.34055e-12	0.338071	0.157	0	2.53096e-08
CROCC	1.34095e-12	-0.167757	0.061	0.175	2.53172e-08
C21orf2	1.34885e-12	-0.322559	0.301	0.487	2.54663e-08
PPFIBP2	1.34994e-12	-0.305451	0.196	0.367	2.54868e-08
SNHG25	1.36613e-12	-0.367205	0.334	0.52	2.57924e-08
NNT	1.37233e-12	-0.197028	0.103	0.244	2.59095e-08
VAPA	1.4098e-12	0.342316	0.946	0.902	2.66171e-08
EPB41L1	1.43961e-12	-0.272527	0.292	0.498	2.71798e-08
WASHC2A	1.45823e-12	-0.222138	0.135	0.291	2.75313e-08
ZNF706	1.4633e-12	0.352161	0.902	0.778	2.76271e-08
EDRF1	1.48015e-12	-0.202444	0.11	0.255	2.79452e-08
DUSP6	1.48304e-12	0.385875	0.409	0.193	2.79997e-08
SUPT16H	1.49269e-12	-0.300187	0.328	0.524	2.8182e-08
DBNL	1.54727e-12	-0.273725	0.386	0.589	2.92124e-08
SEC24C	1.56587e-12	-0.221463	0.184	0.364	2.95635e-08
ZNF248	1.56803e-12	-0.157732	0.061	0.175	2.96044e-08
BRAT1	1.57562e-12	-0.184583	0.101	0.24	2.97477e-08
KDM3A	1.58082e-12	-0.210973	0.127	0.28	2.98459e-08
RNF141	1.60222e-12	0.377812	0.456	0.247	3.02499e-08
PPP1R9B	1.62152e-12	-0.173221	0.072	0.193	3.06144e-08
TUSC3	1.63828e-12	0.281032	0.156	0	3.09307e-08
TNNC1	1.6565e-12	0.564138	0.22	0.044	3.12746e-08
ZDHHC16	1.6847e-12	-0.200847	0.156	0.324	3.18071e-08
PLXNA1	1.70567e-12	-0.194869	0.092	0.225	3.2203e-08
TSC22D4	1.71637e-12	-0.261986	0.257	0.447	3.2405e-08
MALL	1.76278e-12	0.403155	0.237	0.055	3.32813e-08
CUL1	1.76813e-12	-0.212402	0.14	0.298	3.33824e-08
AATF	1.77947e-12	-0.241867	0.211	0.393	3.35964e-08
HDGFL2	1.80102e-12	-0.249361	0.209	0.389	3.40033e-08
SLC16A1	1.81424e-12	-0.313306	0.296	0.487	3.42529e-08
ZDHHC8	1.9141e-12	-0.16756	0.074	0.196	3.61382e-08
C6orf89	1.93352e-12	-0.290491	0.288	0.484	3.65049e-08
NNMT	1.95523e-12	0.670525	0.155	0	3.69148e-08
ACVR1B	1.9849e-12	-0.197623	0.102	0.24	3.7475e-08
GON4L	2.05414e-12	-0.300812	0.237	0.411	3.87822e-08
PPFIBP1	2.05971e-12	-0.241208	0.266	0.465	3.88874e-08
BEX3	2.08762e-12	0.462742	0.338	0.135	3.94143e-08
ARHGAP8	2.09763e-12	-0.265288	0.167	0.331	3.96032e-08
DCTN6	2.09894e-12	0.347386	0.42	0.207	3.9628e-08
MCTS1	2.13507e-12	0.377661	0.644	0.469	4.03101e-08
COX4I1	2.13884e-12	-0.222758	1	1	4.03814e-08
C11orf54	2.16443e-12	0.374433	0.479	0.273	4.08644e-08
DDX41	2.18e-12	-0.230668	0.178	0.349	4.11584e-08
NOP2	2.21081e-12	-0.129405	0.042	0.138	4.17401e-08
FLNA	2.21668e-12	-0.289484	0.16	0.324	4.18509e-08
BCAS1	2.24504e-12	-0.353216	0.478	0.665	4.23864e-08
GALNT1	2.25495e-12	-0.281844	0.305	0.502	4.25734e-08
PEX2	2.27325e-12	0.33923	0.444	0.236	4.2919e-08
AIG1	2.2784e-12	0.398646	0.49	0.291	4.30162e-08
KDM3B	2.2922e-12	-0.229939	0.167	0.335	4.32768e-08
OAS2	2.31088e-12	-0.16361	0.085	0.215	4.36294e-08
NAGLU	2.32211e-12	-0.236676	0.234	0.425	4.38415e-08
BANP	2.33768e-12	-0.180875	0.09	0.222	4.41353e-08
LYPLA1	2.38066e-12	0.389252	0.659	0.48	4.49469e-08
ERICH1	2.38752e-12	-0.29876	0.233	0.411	4.50764e-08
THRAP3	2.41655e-12	-0.370051	0.564	0.716	4.56244e-08
PEX26	2.48898e-12	-0.228161	0.149	0.309	4.6992e-08
PLEKHS1	2.4998e-12	0.299942	0.235	0.055	4.71962e-08
STC2	2.54535e-12	0.268769	0.154	0	4.80563e-08
UCK2	2.56238e-12	-0.245855	0.198	0.371	4.83778e-08
ORMDL3	2.57117e-12	-0.191475	0.134	0.291	4.85437e-08
ITGA1	2.62407e-12	0.291156	0.16	0.004	4.95424e-08
BST2	2.65149e-12	0.359436	0.201	0.029	5.00602e-08
BCR	2.68904e-12	-0.265655	0.219	0.396	5.0769e-08
NMB	2.7453e-12	0.542056	0.415	0.222	5.18312e-08
NAP1L1	2.78658e-12	0.36111	0.873	0.793	5.26106e-08
DDX58	2.80073e-12	-0.159683	0.062	0.175	5.28778e-08
KANSL1	2.86193e-12	-0.34204	0.352	0.545	5.40333e-08
TEPSIN	2.87038e-12	-0.182392	0.084	0.211	5.41927e-08
ZNF106	2.89316e-12	-0.313213	0.369	0.56	5.46229e-08
SLC38A7	2.93472e-12	-0.142434	0.058	0.167	5.54075e-08
YES1	2.93844e-12	-0.27586	0.286	0.484	5.54777e-08
TSC22D3	2.94425e-12	0.428171	0.463	0.255	5.55875e-08
FKBP2	2.96475e-12	0.315877	0.982	0.964	5.59746e-08
SLC17A9	2.99734e-12	-0.298301	0.235	0.415	5.65897e-08
CCDC93	3.04655e-12	-0.195067	0.091	0.222	5.75188e-08
ATXN2L	3.05304e-12	-0.235938	0.187	0.36	5.76413e-08
TMEM184A	3.09718e-12	-0.230655	0.187	0.364	5.84748e-08
LSM1	3.16272e-12	0.344636	0.404	0.204	5.97121e-08
SCARB1	3.16317e-12	-0.21085	0.117	0.262	5.97206e-08
STRN	3.22674e-12	-0.21112	0.134	0.287	6.09208e-08
MYH9	3.36527e-12	-0.390727	0.589	0.738	6.35363e-08
AP3B1	3.42131e-12	-0.275741	0.28	0.473	6.45943e-08
NUP88	3.48293e-12	-0.191275	0.138	0.295	6.57577e-08
CANT1	3.50557e-12	-0.27402	0.313	0.509	6.61852e-08
CUEDC1	3.54638e-12	-0.213051	0.165	0.331	6.69557e-08
KCNN4	3.56495e-12	-0.340651	0.258	0.433	6.73063e-08
UBB	3.78808e-12	-0.279196	0.998	1	7.15189e-08
TMBIM6	3.87044e-12	-0.282224	0.997	0.993	7.30739e-08
ST3GAL4	3.88777e-12	0.334536	0.223	0.047	7.3401e-08
AFF4	3.89778e-12	-0.351711	0.336	0.524	7.35902e-08
HIST1H1D	3.90319e-12	-0.162454	0.047	0.145	7.36923e-08
MAGI1	3.92152e-12	-0.280466	0.205	0.378	7.40383e-08
NPLOC4	3.96463e-12	-0.227424	0.183	0.356	7.48522e-08
BAIAP2	4.02532e-12	-0.348641	0.393	0.582	7.59981e-08
NELFCD	4.0932e-12	-0.286689	0.296	0.48	7.72797e-08
DAP	4.18391e-12	-0.303854	0.621	0.782	7.89922e-08
BAIAP2L1	4.18746e-12	-0.313453	0.397	0.593	7.90592e-08
GNL2	4.1994e-12	-0.215505	0.16	0.324	7.92847e-08
PRKCSH	4.33946e-12	-0.320217	0.466	0.658	8.19291e-08
FNDC4	4.40997e-12	-0.123967	0.041	0.135	8.32603e-08
OSBPL7	4.49573e-12	-0.229101	0.151	0.309	8.48793e-08
CHP1	4.53166e-12	-0.292838	0.766	0.865	8.55578e-08
TUBGCP5	4.58068e-12	-0.181991	0.085	0.211	8.64832e-08
LINC02300	4.61005e-12	0.235796	0.15	0	8.70378e-08
NFIB	4.76861e-12	-0.27622	0.298	0.498	9.00314e-08
MCUR1	4.93756e-12	-0.272526	0.274	0.462	9.32212e-08
FKBP3	4.99591e-12	-0.314723	0.515	0.698	9.43227e-08
C6orf106	4.9976e-12	-0.238924	0.163	0.324	9.43548e-08
KRIT1	5.10588e-12	-0.298683	0.233	0.407	9.6399e-08
E2F4	5.13949e-12	-0.263866	0.194	0.36	9.70335e-08
ITFG2	5.21956e-12	-0.236254	0.143	0.295	9.85453e-08
GABPB2	5.222e-12	-0.164849	0.071	0.189	9.85914e-08
HMGXB3	5.23799e-12	-0.314788	0.253	0.429	9.88932e-08
UST	5.41661e-12	-0.202963	0.094	0.225	1.02266e-07
UNC45A	5.42872e-12	-0.212271	0.178	0.349	1.02494e-07
PHETA2	5.44125e-12	-0.141035	0.044	0.138	1.02731e-07
PIK3R2	5.61421e-12	-0.130676	0.034	0.12	1.05996e-07
DGCR8	5.66744e-12	-0.174963	0.078	0.2	1.07001e-07
ARL4D	5.66875e-12	0.332886	0.185	0.022	1.07026e-07
QTRT2	5.8017e-12	-0.186606	0.106	0.244	1.09536e-07
XXYLT1-AS2	5.81409e-12	0.236907	0.149	0	1.0977e-07
TNFSF15	5.85413e-12	-0.222082	0.108	0.247	1.10526e-07
CDIPT	5.87071e-12	-0.284891	0.287	0.473	1.10839e-07
TMEM51-AS1	5.88482e-12	-0.1528	0.051	0.153	1.11105e-07
MGAT5	5.8907e-12	-0.267963	0.256	0.444	1.11216e-07
RASEF	5.89494e-12	-0.312778	0.287	0.469	1.11296e-07
HLA-F	5.94487e-12	-0.2816	0.302	0.495	1.12239e-07
HOXB7	6.06142e-12	0.280313	0.149	0	1.1444e-07
PRKRIP1	6.30004e-12	-0.213993	0.179	0.349	1.18945e-07
COLCA2	6.31932e-12	0.335796	0.345	0.149	1.19309e-07
EPB41	6.38868e-12	-0.342669	0.246	0.418	1.20618e-07
MAPK3	6.42454e-12	-0.330937	0.407	0.596	1.21295e-07
LAD1	6.44998e-12	-0.334392	0.598	0.756	1.21776e-07
IRAK1	6.5581e-12	-0.280058	0.283	0.473	1.23817e-07
ZNF12	6.76789e-12	-0.188962	0.101	0.236	1.27778e-07
MRFAP1	6.80494e-12	0.36081	0.627	0.425	1.28477e-07
NR1D1	6.88424e-12	-0.244452	0.145	0.302	1.29974e-07
ADCK5	7.0031e-12	-0.197372	0.128	0.276	1.32219e-07
RILP	7.05322e-12	-0.275102	0.245	0.422	1.33165e-07
PSCA	7.09282e-12	0.777546	0.927	0.84	1.33912e-07
GIGYF2	7.39902e-12	-0.29261	0.261	0.436	1.39694e-07
SUGP2	7.4318e-12	-0.272509	0.221	0.4	1.40312e-07
RPS29	7.44447e-12	-0.285894	1	1	1.40552e-07
TEP1	8.02986e-12	-0.176903	0.092	0.222	1.51604e-07
NCBP3	8.2097e-12	-0.253362	0.214	0.385	1.54999e-07
OAS3	8.22637e-12	-0.200208	0.128	0.276	1.55314e-07
ZNF282	8.38354e-12	-0.169481	0.087	0.215	1.58281e-07
MRPL13	8.90976e-12	0.385149	0.652	0.487	1.68216e-07
SIAE	8.93503e-12	-0.258494	0.235	0.415	1.68693e-07
HSPA9	9.03539e-12	-0.311693	0.562	0.738	1.70588e-07
CEP89	9.06458e-12	-0.166063	0.094	0.225	1.71139e-07
MYL12B	9.36086e-12	-0.418761	0.997	0.993	1.76733e-07
DISP1	9.50153e-12	-0.12268	0.037	0.124	1.79389e-07
RNF114	9.50183e-12	0.38865	0.531	0.342	1.79394e-07
CREBBP	9.6056e-12	-0.240734	0.195	0.364	1.81354e-07
TDG	9.63786e-12	-0.258251	0.292	0.484	1.81963e-07
WDR83OS	1.02998e-11	0.31264	0.951	0.887	1.9446e-07
PRRC2B	1.06985e-11	-0.290416	0.313	0.505	2.01988e-07
GGA3	1.07169e-11	-0.195462	0.105	0.24	2.02335e-07
SEC11A	1.08237e-11	0.31486	0.953	0.862	2.04352e-07
SYTL2	1.12388e-11	-0.530032	0.502	0.665	2.12189e-07
GFM1	1.12626e-11	-0.220877	0.184	0.353	2.12638e-07
ATP6V0A1	1.12723e-11	-0.239568	0.239	0.425	2.1282e-07
APRT	1.12875e-11	-0.279788	0.912	0.964	2.13108e-07
GPI	1.1308e-11	-0.309842	0.513	0.738	2.13494e-07
PARN	1.13444e-11	-0.220881	0.136	0.284	2.14183e-07
C4orf33	1.13492e-11	0.266377	0.203	0.036	2.14272e-07
TAP2	1.15426e-11	-0.239274	0.208	0.382	2.17925e-07
GALNT2	1.18197e-11	-0.296708	0.33	0.516	2.23156e-07
CHAC1	1.18418e-11	0.313486	0.261	0.08	2.23573e-07
CEP350	1.18442e-11	-0.285171	0.283	0.465	2.23619e-07
RBM33	1.18496e-11	-0.303515	0.251	0.429	2.2372e-07
ADAM8	1.21314e-11	-0.113652	0.027	0.102	2.2904e-07
NDUFB8	1.21845e-11	-0.318924	0.901	0.931	2.30044e-07
CFAP44	1.249e-11	-0.175914	0.071	0.185	2.3581e-07
ARRDC4	1.24925e-11	-0.221615	0.138	0.287	2.35858e-07
INPP4B	1.25878e-11	0.279031	0.242	0.065	2.37658e-07
CAPZA1	1.28033e-11	0.364404	0.671	0.498	2.41727e-07
ZNF444	1.30218e-11	-0.243092	0.164	0.32	2.45851e-07
ASPHD2	1.34748e-11	-0.137112	0.064	0.175	2.54404e-07
AFMID	1.38257e-11	-0.279093	0.279	0.465	2.6103e-07
MYO1C	1.38332e-11	-0.339389	0.433	0.622	2.61171e-07
SIK3	1.38522e-11	-0.174626	0.109	0.247	2.61529e-07
TMEM238	1.38682e-11	-0.287127	0.92	0.964	2.61832e-07
KLHDC3	1.41858e-11	-0.26865	0.261	0.44	2.67827e-07
REPS2	1.4264e-11	-0.178778	0.107	0.244	2.69305e-07
ERAP1	1.48519e-11	-0.180824	0.126	0.273	2.80405e-07
RBM10	1.48813e-11	-0.216746	0.158	0.316	2.80958e-07
PPP1R37	1.49512e-11	-0.219353	0.146	0.298	2.82279e-07
REV1	1.51973e-11	-0.341542	0.234	0.4	2.86926e-07
DMAC2	1.52832e-11	-0.210696	0.164	0.324	2.88547e-07
MVD	1.53951e-11	-0.40127	0.413	0.589	2.90659e-07
ACBD3	1.5843e-11	-0.321159	0.513	0.684	2.99115e-07
STK11IP	1.58533e-11	-0.163341	0.073	0.189	2.9931e-07
NAPEPLD	1.58838e-11	-0.180885	0.103	0.236	2.99886e-07
FRAT1	1.69939e-11	-0.149567	0.069	0.182	3.20844e-07
RPS6KA4	1.72129e-11	-0.246132	0.173	0.331	3.24979e-07
KIAA1468	1.72509e-11	-0.190142	0.101	0.233	3.25698e-07
LSG1	1.75686e-11	-0.235448	0.194	0.364	3.31695e-07
RSPH1	1.78478e-11	-0.209072	0.172	0.335	3.36966e-07
KDM4C	1.79098e-11	-0.167808	0.097	0.229	3.38138e-07
AKT2	1.83316e-11	-0.215398	0.161	0.32	3.46101e-07
FBXL6	1.84541e-11	-0.22818	0.212	0.385	3.48414e-07
ADM	1.87643e-11	0.314028	0.218	0.047	3.5427e-07
PRKAG2	1.87977e-11	-0.234231	0.173	0.335	3.549e-07
RPS15	1.88061e-11	0.185763	1	1	3.5506e-07
TOB2	1.88613e-11	-0.204648	0.176	0.342	3.56102e-07
BTBD1	1.8874e-11	-0.220065	0.168	0.327	3.5634e-07
RPLP0	1.89121e-11	-0.263903	1	1	3.57061e-07
NOP10	1.89639e-11	0.333459	0.934	0.895	3.58039e-07
PPIC	1.90277e-11	0.344398	0.737	0.585	3.59243e-07
MZT1	1.95057e-11	0.312742	0.335	0.138	3.68269e-07
ZNF384	2.01803e-11	-0.184418	0.103	0.236	3.81004e-07
CSRP1	2.02831e-11	-0.309442	0.452	0.647	3.82945e-07
ABCB8	2.05264e-11	-0.198139	0.123	0.265	3.87538e-07
ERCC6	2.05965e-11	-0.200011	0.095	0.222	3.88862e-07
IFNGR2	2.06952e-11	0.408575	0.569	0.382	3.90726e-07
RGL3	2.11892e-11	-0.19913	0.116	0.255	4.00052e-07
MGMT	2.1499e-11	0.372138	0.622	0.444	4.05902e-07
PIK3R1	2.19748e-11	-0.285329	0.257	0.429	4.14885e-07
VPS37B	2.21581e-11	-0.352322	0.426	0.607	4.18345e-07
ZBTB40	2.24417e-11	-0.171584	0.055	0.156	4.23699e-07
SPTLC3	2.24548e-11	-0.120135	0.036	0.12	4.23946e-07
COPB2	2.25341e-11	-0.340824	0.535	0.705	4.25444e-07
PAFAH1B1	2.28715e-11	-0.289493	0.426	0.618	4.31815e-07
COQ10B	2.30389e-11	0.315444	0.424	0.222	4.34975e-07
MRPL42	2.30465e-11	0.367487	0.597	0.436	4.35118e-07
PDIA4	2.30745e-11	-0.341619	0.595	0.767	4.35647e-07
CASKIN2	2.32925e-11	-0.145201	0.065	0.175	4.39762e-07
KLHL25	2.36733e-11	-0.118359	0.027	0.102	4.46953e-07
MGAT3	2.38966e-11	-0.120629	0.043	0.135	4.51168e-07
SEC61B	2.40785e-11	0.31368	0.992	0.96	4.54601e-07
LRRC59	2.40921e-11	-0.324791	0.499	0.695	4.54859e-07
TMEM259	2.41557e-11	-0.365362	0.475	0.636	4.56059e-07
PRR13	2.42432e-11	0.34851	0.875	0.782	4.57711e-07
PDHA1	2.42757e-11	-0.303336	0.509	0.687	4.58326e-07
PDCD7	2.51293e-11	-0.235092	0.198	0.364	4.74441e-07
GTF2IRD2	2.53801e-11	-0.178587	0.096	0.225	4.79175e-07
TIA1	2.55533e-11	-0.309533	0.27	0.447	4.82446e-07
CARD10	2.57096e-11	-0.180254	0.104	0.236	4.85397e-07
ADCY6	2.57179e-11	-0.205534	0.159	0.316	4.85554e-07
PHGDH	2.64922e-11	0.424017	0.551	0.345	5.00174e-07
TICAM1	2.70453e-11	-0.197338	0.132	0.28	5.10615e-07
ASPSCR1	2.7269e-11	-0.225628	0.186	0.349	5.14838e-07
PRTFDC1	2.72957e-11	-0.213601	0.12	0.258	5.15344e-07
ETFRF1	2.77359e-11	0.317536	0.368	0.178	5.23654e-07
NARFL	2.81089e-11	-0.210552	0.163	0.32	5.30695e-07
GCNT3	2.82682e-11	0.577435	0.409	0.225	5.33704e-07
RALGAPA2	2.85283e-11	-0.283157	0.328	0.52	5.38614e-07
ZCCHC2	2.88694e-11	-0.150445	0.08	0.2	5.45054e-07
CAPZB	3.01863e-11	-0.297289	0.749	0.84	5.69918e-07
ANKS3	3.12861e-11	-0.187397	0.126	0.269	5.90681e-07
DUSP4	3.26373e-11	0.428115	0.56	0.364	6.16192e-07
RGL2	3.42044e-11	-0.219209	0.158	0.313	6.45779e-07
NECTIN4	3.47068e-11	-0.239383	0.24	0.418	6.55265e-07
URGCP	3.4826e-11	-0.167929	0.125	0.269	6.57516e-07
EIF2B5	3.49941e-11	-0.259265	0.256	0.429	6.60689e-07
ERCC1	3.57689e-11	-0.244035	0.323	0.516	6.75318e-07
RBM19	3.59839e-11	-0.154705	0.07	0.182	6.79377e-07
BTG3	3.60239e-11	0.356938	0.364	0.171	6.80131e-07
PEX6	3.60553e-11	-0.203503	0.147	0.298	6.80724e-07
CAV2	3.62727e-11	0.34649	0.374	0.175	6.84829e-07
MCRIP2	3.7493e-11	-0.281801	0.542	0.716	7.07867e-07
ALDH3A2	3.82974e-11	-0.301851	0.437	0.633	7.23055e-07
CDK13	3.87332e-11	-0.315567	0.256	0.429	7.31282e-07
AP1B1	3.90541e-11	-0.255243	0.252	0.425	7.37341e-07
FAM102A	4.00943e-11	-0.353294	0.417	0.604	7.5698e-07
RCAN1	4.04848e-11	0.463697	0.34	0.16	7.64354e-07
FOCAD	4.16117e-11	-0.154052	0.066	0.175	7.85628e-07
MLX	4.20383e-11	-0.304705	0.409	0.6	7.93684e-07
DVL3	4.23619e-11	-0.223964	0.17	0.327	7.99792e-07
MTOR	4.25628e-11	-0.177506	0.102	0.233	8.03586e-07
SH2D3A	4.26331e-11	-0.279275	0.269	0.447	8.04914e-07
PTCD3	4.33297e-11	-0.236618	0.25	0.429	8.18065e-07
HNRNPUL1	4.33968e-11	-0.287071	0.386	0.575	8.19331e-07
ENY2	4.34661e-11	0.326272	0.861	0.716	8.20641e-07
RAB3D	4.35885e-11	-0.264344	0.266	0.444	8.22951e-07
RSRC2	4.36334e-11	-0.290839	0.497	0.687	8.23798e-07
THOC3	4.50311e-11	-0.206668	0.151	0.302	8.50187e-07
VAC14	4.5126e-11	-0.178241	0.112	0.247	8.51978e-07
SAT1	4.54851e-11	0.418174	0.983	0.989	8.58759e-07
NOMO1	4.5564e-11	-0.185215	0.141	0.291	8.60249e-07
MAPK8IP3	4.61354e-11	-0.204601	0.088	0.207	8.71037e-07
NUMA1	4.61615e-11	-0.30614	0.384	0.564	8.71528e-07
MAPRE2	4.7033e-11	-0.203415	0.153	0.305	8.87983e-07
TNFRSF10B	4.70365e-11	0.345638	0.369	0.178	8.8805e-07
CPTP	4.79162e-11	-0.219223	0.151	0.302	9.04657e-07
C7orf43	4.80884e-11	-0.161522	0.069	0.178	9.07909e-07
SMG7	4.88242e-11	-0.2279	0.195	0.36	9.21802e-07
AAMP	4.90153e-11	-0.306074	0.5	0.662	9.25408e-07
DGAT2	4.95687e-11	-0.133063	0.06	0.164	9.35857e-07
DKK1	4.97175e-11	0.413981	0.195	0.036	9.38667e-07
LRPPRC	5.11056e-11	-0.300517	0.376	0.556	9.64873e-07
MUC16	5.30249e-11	0.262234	0.137	0	1.00111e-06
PHF14	5.33719e-11	-0.303726	0.497	0.68	1.00766e-06
TRNP1	5.4115e-11	0.405972	0.933	0.884	1.02169e-06
RPL11	5.49592e-11	0.181541	1	1	1.03763e-06
COG4	5.51316e-11	-0.214661	0.168	0.324	1.04088e-06
REEP5	5.54271e-11	0.316621	0.856	0.764	1.04646e-06
KLHDC4	5.58752e-11	-0.202666	0.136	0.28	1.05492e-06
YWHAQ	5.61021e-11	0.346086	0.735	0.596	1.05921e-06
NUP85	5.63393e-11	-0.187565	0.098	0.225	1.06369e-06
RAPGEF1	5.65411e-11	-0.184811	0.103	0.233	1.0675e-06
IDH3B	5.68418e-11	-0.287718	0.341	0.516	1.07317e-06
NPAS2	5.88591e-11	-0.215896	0.165	0.32	1.11126e-06
KANSL1L	5.90636e-11	-0.142708	0.064	0.171	1.11512e-06
ABHD17C	5.99312e-11	0.359982	0.544	0.36	1.1315e-06
MTG1	6.05792e-11	-0.129802	0.054	0.153	1.14373e-06
SQLE	6.08307e-11	-0.468692	0.554	0.68	1.14848e-06
SELENON	6.10192e-11	-0.182048	0.129	0.273	1.15204e-06
TSC1	6.17321e-11	-0.198866	0.133	0.276	1.1655e-06
IFITM1	6.22861e-11	0.241113	0.155	0.011	1.17596e-06
SLC35E1	6.25865e-11	-0.274782	0.276	0.447	1.18163e-06
MT-CO2	6.28078e-11	-0.297435	1	1	1.18581e-06
CYCS	6.28941e-11	0.373168	0.897	0.825	1.18744e-06
EVPL	6.39727e-11	-0.196837	0.102	0.229	1.2078e-06
DCTPP1	6.41819e-11	-0.305214	0.371	0.56	1.21175e-06
BCL10	6.42779e-11	0.410571	0.526	0.371	1.21357e-06
STK36	6.47443e-11	-0.132282	0.052	0.149	1.22237e-06
CEP164	6.491e-11	-0.189615	0.145	0.295	1.2255e-06
NOC4L	6.54006e-11	-0.186072	0.155	0.309	1.23476e-06
AC015912.3	6.81095e-11	-0.195071	0.106	0.236	1.28591e-06
ATP6V0E2	6.86675e-11	-0.195449	0.168	0.327	1.29644e-06
MPZL1	7.2329e-11	-0.272587	0.31	0.495	1.36557e-06
ZNF605	7.24081e-11	-0.196819	0.111	0.244	1.36707e-06
CDC5L	7.4417e-11	-0.259097	0.274	0.451	1.40499e-06
KDM5C	7.54244e-11	-0.22976	0.177	0.335	1.42401e-06
GPATCH8	7.62865e-11	-0.242448	0.214	0.382	1.44029e-06
THOC7	7.66188e-11	0.348794	0.631	0.458	1.44656e-06
CLDN4	7.67884e-11	0.330579	0.963	0.898	1.44976e-06
COG7	7.70095e-11	-0.218104	0.165	0.32	1.45394e-06
OGA	7.79262e-11	-0.308496	0.343	0.531	1.47125e-06
DCAF5	7.82088e-11	-0.233823	0.157	0.305	1.47658e-06
DDRGK1	7.82254e-11	-0.288456	0.534	0.705	1.4769e-06
NSF	7.82351e-11	-0.182107	0.159	0.316	1.47708e-06
RNF216	7.88676e-11	-0.219876	0.13	0.269	1.48902e-06
MZT2B	7.96934e-11	-0.279461	0.983	0.996	1.50461e-06
MAN2C1	8.05253e-11	-0.203207	0.154	0.305	1.52032e-06
PPP1CB	8.1031e-11	0.343082	0.83	0.724	1.52986e-06
SRPX2	8.19411e-11	0.257558	0.204	0.044	1.54705e-06
ITPK1	8.22603e-11	-0.220783	0.216	0.385	1.55307e-06
GCHFR	8.31004e-11	0.507084	0.71	0.571	1.56893e-06
EIF3A	8.40612e-11	-0.373445	0.763	0.818	1.58707e-06
ADAM9	8.44427e-11	0.378985	0.539	0.364	1.59428e-06
ZFR	8.57485e-11	-0.273153	0.309	0.491	1.61893e-06
CDK11B	8.60775e-11	-0.253371	0.241	0.407	1.62514e-06
KLHL36	8.69344e-11	-0.213346	0.193	0.356	1.64132e-06
CCT5	8.75271e-11	-0.314435	0.642	0.8	1.65251e-06
UIMC1	8.96318e-11	-0.177807	0.123	0.262	1.69225e-06
TMEM94	8.97831e-11	-0.169508	0.092	0.215	1.6951e-06
MARCKS	9.03835e-11	0.30945	0.92	0.815	1.70644e-06
BID	9.09499e-11	0.393459	0.501	0.338	1.71713e-06
REXO1	9.12068e-11	-0.207396	0.132	0.273	1.72199e-06
EHMT2	9.22817e-11	-0.199202	0.148	0.295	1.74228e-06
PIGS	9.24795e-11	-0.231454	0.199	0.364	1.74601e-06
PCNP	9.35983e-11	0.319307	0.556	0.36	1.76714e-06
MGAT1	9.44199e-11	-0.236745	0.235	0.407	1.78265e-06
IKBKG	9.6011e-11	-0.16288	0.11	0.244	1.81269e-06
AC009403.1	9.91875e-11	-0.153006	0.076	0.189	1.87266e-06
SIDT2	9.94154e-11	-0.185595	0.119	0.255	1.87696e-06
HDHD5	1.01714e-10	-0.237155	0.233	0.404	1.92037e-06
CDC37	1.03421e-10	-0.295775	0.661	0.785	1.95258e-06
MRI1	1.06085e-10	-0.191835	0.132	0.273	2.00288e-06
DUSP16	1.08245e-10	-0.168783	0.108	0.24	2.04366e-06
MAN1A1	1.08805e-10	0.298437	0.302	0.124	2.05425e-06
FBH1	1.12429e-10	-0.19207	0.147	0.295	2.12266e-06
ACP5	1.13516e-10	-0.146953	0.076	0.189	2.14319e-06
PRRC2A	1.16107e-10	-0.246438	0.283	0.465	2.19211e-06
TARS2	1.16793e-10	-0.1649	0.118	0.255	2.20505e-06
SNCG	1.16832e-10	0.428973	0.18	0.029	2.20578e-06
GAREM1	1.17407e-10	-0.151979	0.08	0.196	2.21664e-06
KIAA1147	1.18872e-10	-0.206389	0.146	0.291	2.2443e-06
PNPLA3	1.19125e-10	-0.147423	0.053	0.149	2.24908e-06
TRIAP1	1.19602e-10	0.305871	0.397	0.211	2.25809e-06
DYRK2	1.24587e-10	-0.25841	0.263	0.436	2.35219e-06
RNF40	1.25657e-10	-0.179324	0.141	0.287	2.37241e-06
TUBGCP2	1.25731e-10	-0.27111	0.341	0.527	2.3738e-06
CCT8	1.2766e-10	0.358779	0.736	0.611	2.41021e-06
RER1	1.27835e-10	0.309251	0.882	0.8	2.41352e-06
MIR4435-2HG	1.29044e-10	0.417464	0.688	0.535	2.43635e-06
EXPH5	1.29674e-10	0.355066	0.397	0.211	2.44824e-06
YJU2	1.2983e-10	-0.202799	0.19	0.353	2.45119e-06
COX8A	1.30369e-10	0.26555	0.998	0.985	2.46137e-06
CAMK1	1.30994e-10	-0.12226	0.038	0.12	2.47316e-06
SNX33	1.33865e-10	-0.145502	0.07	0.178	2.52737e-06
LPCAT1	1.34249e-10	-0.187818	0.149	0.298	2.53463e-06
CDK12	1.36273e-10	-0.280347	0.293	0.458	2.57284e-06
NAALADL2	1.36509e-10	-0.211435	0.159	0.309	2.57729e-06
STX4	1.38124e-10	-0.222281	0.222	0.393	2.60779e-06
ZXDC	1.39299e-10	-0.159722	0.088	0.207	2.62997e-06
EDN1	1.3937e-10	0.52979	0.35	0.171	2.63131e-06
BX255925.3	1.39531e-10	-0.2596	0.249	0.415	2.63434e-06
DUS1L	1.40075e-10	-0.287916	0.41	0.593	2.64461e-06
CLMN	1.40577e-10	-0.268781	0.299	0.476	2.65408e-06
ZNF322	1.41641e-10	-0.196776	0.141	0.284	2.67418e-06
GIT1	1.42251e-10	-0.176827	0.11	0.24	2.68569e-06
RAI14	1.4249e-10	-0.20296	0.164	0.316	2.69022e-06
ZNF664	1.43209e-10	-0.220943	0.243	0.418	2.70379e-06
CLASP1	1.43273e-10	-0.143783	0.076	0.189	2.70499e-06
CDC42EP4	1.45749e-10	-0.257757	0.231	0.4	2.75174e-06
COPA	1.46924e-10	-0.301175	0.488	0.665	2.77393e-06
C11orf74	1.47624e-10	0.26956	0.244	0.076	2.78715e-06
NBAS	1.50253e-10	-0.202263	0.161	0.313	2.83678e-06
KIAA1671	1.52249e-10	-0.224649	0.173	0.327	2.87446e-06
ERO1A	1.52611e-10	0.696003	0.673	0.516	2.88129e-06
ZMYM4	1.61263e-10	-0.259612	0.2	0.356	3.04464e-06
RNPEPL1	1.61587e-10	-0.273541	0.413	0.611	3.05077e-06
OST4	1.62786e-10	0.280518	0.992	0.945	3.07341e-06
TRAM2-AS1	1.64458e-10	-0.118422	0.034	0.113	3.10496e-06
VPS41	1.64858e-10	-0.205267	0.195	0.356	3.11252e-06
FABP1	1.64943e-10	1.61491	0.131	0	3.11412e-06
SHKBP1	1.67325e-10	-0.244041	0.254	0.422	3.1591e-06
MOB3A	1.67369e-10	-0.121463	0.045	0.135	3.15992e-06
ALDH3A1	1.67627e-10	-0.401725	0.739	0.847	3.1648e-06
ZSCAN30	1.68308e-10	-0.121	0.038	0.12	3.17765e-06
DHX38	1.70608e-10	-0.17926	0.115	0.247	3.22107e-06
YTHDC2	1.74695e-10	-0.213201	0.211	0.378	3.29825e-06
FBRS	1.80948e-10	-0.175851	0.129	0.269	3.4163e-06
DAB2	1.81557e-10	0.213829	0.149	0.011	3.42779e-06
FLRT3	1.81607e-10	0.275643	0.182	0.033	3.42873e-06
CKAP2	1.83193e-10	-0.210912	0.116	0.247	3.45869e-06
NCK2	1.83779e-10	-0.246657	0.255	0.429	3.46976e-06
ACTB	1.83968e-10	0.325566	0.998	0.996	3.47332e-06
NBPF12	1.84544e-10	-0.118546	0.045	0.135	3.48418e-06
CNOT4	1.85033e-10	-0.235763	0.217	0.378	3.49342e-06
MROH1	1.89131e-10	-0.250122	0.163	0.309	3.57079e-06
EIF4G1	1.8934e-10	-0.340393	0.492	0.651	3.57474e-06
TMED2	1.90306e-10	0.336325	0.84	0.767	3.59297e-06
SWSAP1	1.91359e-10	-0.177099	0.135	0.276	3.61286e-06
ATAD2B	1.93419e-10	-0.191161	0.109	0.236	3.65176e-06
RASSF5	1.99492e-10	-0.184025	0.101	0.225	3.7664e-06
TPM4	2.00269e-10	0.284203	0.903	0.807	3.78108e-06
SRSF11	2.06819e-10	-0.360577	0.746	0.811	3.90475e-06
THYN1	2.09662e-10	0.336211	0.492	0.316	3.95841e-06
ZNF407	2.12267e-10	-0.176613	0.067	0.171	4.0076e-06
JDP2	2.12793e-10	0.374643	0.385	0.207	4.01754e-06
PSMB1	2.13472e-10	0.268444	0.956	0.905	4.03035e-06
AIP	2.13983e-10	0.327279	0.479	0.298	4.04e-06
TRAF3IP2	2.15302e-10	-0.198339	0.125	0.258	4.06491e-06
PYGB	2.22439e-10	-0.272999	0.283	0.458	4.19966e-06
GAMT	2.2476e-10	-0.277524	0.311	0.487	4.24346e-06
ARHGEF5	2.27026e-10	-0.205006	0.145	0.287	4.28626e-06
PKP3	2.28179e-10	-0.328322	0.551	0.724	4.30802e-06
ZNF496	2.28778e-10	-0.13106	0.048	0.138	4.31932e-06
SMCHD1	2.30174e-10	-0.296116	0.336	0.524	4.34569e-06
BHLHE40	2.31935e-10	0.362789	0.356	0.178	4.37893e-06
NPIPB5	2.32318e-10	-0.150929	0.06	0.16	4.38616e-06
CAPNS1	2.34616e-10	-0.324089	0.74	0.84	4.42955e-06
CREB3	2.36637e-10	-0.245291	0.211	0.371	4.46772e-06
BRD8	2.37638e-10	-0.21031	0.171	0.324	4.4866e-06
CHST4	2.37716e-10	0.247703	0.187	0.036	4.48808e-06
PDLIM1	2.4032e-10	0.357128	0.786	0.665	4.53724e-06
S100A10	2.4179e-10	1.06861	0.954	0.938	4.565e-06
GALNS	2.44357e-10	-0.154219	0.076	0.185	4.61346e-06
TMEM184B	2.44907e-10	-0.263586	0.222	0.378	4.62385e-06
KATNB1	2.48235e-10	-0.132205	0.07	0.178	4.68668e-06
BCL2L2	2.50328e-10	-0.188394	0.154	0.302	4.72619e-06
KPNA6	2.51379e-10	-0.234091	0.278	0.458	4.74604e-06
SKAP2	2.53127e-10	0.405962	0.444	0.273	4.77904e-06
CASTOR3	2.57066e-10	-0.127735	0.046	0.135	4.8534e-06
HDAC1	2.64863e-10	-0.289842	0.697	0.815	5.0006e-06
LAS1L	2.66711e-10	-0.184882	0.126	0.262	5.03551e-06
CHD3	2.68037e-10	-0.307139	0.242	0.4	5.06054e-06
LTBR	2.70971e-10	-0.30101	0.42	0.589	5.11593e-06
CXCL17	2.78626e-10	-0.328472	0.792	0.887	5.26045e-06
C4orf48	2.804e-10	0.25324	0.158	0.018	5.29396e-06
CCDC22	2.80791e-10	-0.161907	0.106	0.233	5.30134e-06
CPLANE1	2.8793e-10	-0.140834	0.056	0.153	5.43611e-06
CD276	2.90948e-10	-0.192087	0.149	0.295	5.49311e-06
KDM2A	2.91347e-10	-0.273621	0.288	0.458	5.50063e-06
ACOT2	2.9234e-10	-0.143594	0.089	0.207	5.51937e-06
LANCL2	2.93584e-10	-0.138748	0.065	0.167	5.54287e-06
WNK1	2.95458e-10	-0.260938	0.308	0.48	5.57825e-06
CRAMP1	2.96171e-10	-0.150313	0.069	0.175	5.59171e-06
TMEM9B	2.98225e-10	0.316113	0.571	0.378	5.6305e-06
SLC39A14	2.99171e-10	-0.268678	0.233	0.4	5.64836e-06
KLF11	3.01582e-10	-0.147819	0.074	0.182	5.69386e-06
TRIM27	3.02607e-10	-0.254851	0.277	0.447	5.71322e-06
PI4KA	3.02684e-10	-0.1781	0.156	0.305	5.71468e-06
TNFRSF1A	3.03902e-10	0.336023	0.504	0.324	5.73767e-06
ATRX	3.13999e-10	-0.378739	0.629	0.742	5.92831e-06
WDR55	3.14491e-10	-0.21005	0.215	0.382	5.93759e-06
JMJD8	3.14548e-10	-0.238434	0.249	0.418	5.93867e-06
CHIC2	3.15524e-10	0.290774	0.332	0.156	5.95709e-06
NBR1	3.25929e-10	-0.292874	0.387	0.556	6.15354e-06
LINC00623	3.26355e-10	-0.173192	0.114	0.244	6.16159e-06
FUCA2	3.31265e-10	-0.328463	0.545	0.713	6.25429e-06
CLK3	3.31686e-10	-0.204468	0.144	0.284	6.26223e-06
NAP1L4	3.32599e-10	-0.264539	0.406	0.593	6.27946e-06
YPEL5	3.33724e-10	0.350371	0.511	0.345	6.30071e-06
PRKCI	3.34007e-10	-0.287748	0.416	0.596	6.30605e-06
PADI1	3.36233e-10	0.207398	0.133	0.004	6.34808e-06
CCNB1IP1	3.41325e-10	0.338064	0.476	0.295	6.44421e-06
CTNNA1	3.46027e-10	-0.33133	0.663	0.804	6.53299e-06
LONP2	3.48633e-10	-0.256569	0.317	0.491	6.5822e-06
EEFSEC	3.49806e-10	-0.149031	0.074	0.182	6.60434e-06
PNKP	3.57317e-10	-0.294606	0.284	0.444	6.74614e-06
CCSER2	3.58564e-10	-0.248944	0.223	0.378	6.76969e-06
NOL12	3.61854e-10	-0.193003	0.148	0.291	6.8318e-06
LRP3	3.76e-10	-0.134371	0.047	0.135	7.09888e-06
CRYBG3	3.78039e-10	-0.255541	0.177	0.324	7.13737e-06
PTTG1IP	3.78321e-10	-0.282926	0.811	0.916	7.1427e-06
EIF4B	3.79044e-10	-0.313831	0.824	0.88	7.15636e-06
TNFRSF1B	3.83491e-10	-0.147297	0.08	0.193	7.24031e-06
DIS3L	3.86736e-10	-0.15535	0.077	0.185	7.30157e-06
SLC16A7	3.89965e-10	0.203568	0.126	0	7.36254e-06
KRT15	3.90029e-10	0.263372	0.214	0.058	7.36374e-06
SLITRK6	3.97909e-10	0.222756	0.132	0.004	7.51253e-06
HPS4	3.98463e-10	-0.249035	0.188	0.338	7.52299e-06
PLK2	4.02989e-10	0.375238	0.509	0.316	7.60843e-06
NPEPL1	4.04749e-10	-0.194698	0.138	0.276	7.64165e-06
ARPC3	4.13023e-10	0.26966	0.994	0.985	7.79787e-06
PBXIP1	4.131e-10	-0.203578	0.156	0.302	7.79934e-06
FDPS	4.16077e-10	-0.550742	0.782	0.884	7.85554e-06
HEXDC	4.17348e-10	-0.236488	0.259	0.429	7.87953e-06
RECQL5	4.18582e-10	-0.145746	0.078	0.189	7.90284e-06
ZNF606	4.35362e-10	-0.126895	0.039	0.12	8.21964e-06
PPA2	4.35864e-10	0.326874	0.438	0.269	8.22911e-06
WIPF2	4.42713e-10	-0.243603	0.248	0.411	8.35842e-06
N4BP1	4.44954e-10	-0.284502	0.309	0.48	8.40073e-06
MNT	4.46316e-10	-0.197728	0.136	0.273	8.42644e-06
TMTC4	4.49841e-10	-0.133901	0.057	0.153	8.49299e-06
SLC4A1AP	4.50005e-10	-0.209512	0.17	0.316	8.4961e-06
AP2S1	4.50929e-10	0.288131	0.912	0.811	8.51354e-06
IGF2R	4.52014e-10	-0.299602	0.229	0.385	8.53402e-06
AC087741.1	4.5554e-10	-0.0995317	0.03	0.102	8.6006e-06
RBM17	4.57578e-10	-0.302243	0.496	0.658	8.63908e-06
FAM174B	4.59017e-10	-0.254961	0.285	0.465	8.66625e-06
CTIF	4.59079e-10	-0.108632	0.033	0.109	8.66741e-06
EHD4	4.67648e-10	-0.249033	0.33	0.509	8.8292e-06
USP22	4.67676e-10	-0.307652	0.312	0.484	8.82973e-06
SAPCD2	4.76019e-10	-0.196493	0.06	0.156	8.98724e-06
PTGFRN	4.85105e-10	-0.182656	0.132	0.269	9.15878e-06
METTL3	4.86515e-10	-0.176471	0.103	0.225	9.1854e-06
ARHGDIB	4.87556e-10	0.315134	0.241	0.08	9.20507e-06
PKN2	4.89277e-10	-0.330548	0.633	0.775	9.23755e-06
DBN1	4.89513e-10	-0.193912	0.117	0.244	9.242e-06
MAP1S	4.89574e-10	-0.200101	0.152	0.295	9.24316e-06
SMARCAL1	4.99231e-10	-0.126915	0.055	0.149	9.42547e-06
FAM171A1	5.26429e-10	-0.170515	0.129	0.265	9.93899e-06
STAT3	5.26835e-10	-0.282101	0.437	0.615	9.94664e-06
CNOT7	5.30463e-10	0.30845	0.354	0.178	1.00151e-05
UBTF	5.30693e-10	-0.236111	0.216	0.378	1.00195e-05
ATP13A1	5.37393e-10	-0.189368	0.168	0.316	1.0146e-05
PKN1	5.38432e-10	-0.265948	0.367	0.542	1.01656e-05
METTL13	5.44887e-10	-0.15116	0.102	0.225	1.02875e-05
TMEM173	5.54737e-10	0.322887	0.315	0.142	1.04734e-05
ATP5PF	5.71593e-10	0.283372	0.975	0.953	1.07917e-05
THBS3	5.83734e-10	-0.128979	0.049	0.138	1.10209e-05
PPP3CA	5.85481e-10	0.314693	0.371	0.196	1.10539e-05
UBL7-AS1	5.93711e-10	-0.154624	0.073	0.178	1.12093e-05
ST6GALNAC1	6.04917e-10	-0.290546	0.502	0.68	1.14208e-05
NAPA	6.08685e-10	-0.289761	0.403	0.567	1.1492e-05
EHMT1	6.15962e-10	-0.243548	0.218	0.378	1.16294e-05
NUPR2	6.1966e-10	-0.126926	0.061	0.16	1.16992e-05
EMB	6.27868e-10	0.216814	0.148	0.015	1.18542e-05
TPBG	6.32786e-10	0.290701	0.276	0.109	1.1947e-05
AP001107.9	6.44482e-10	-0.189757	0.131	0.265	1.21678e-05
ENOX2	6.45099e-10	-0.125249	0.051	0.142	1.21795e-05
UBE3C	6.50514e-10	-0.209423	0.207	0.367	1.22817e-05
FAM117B	6.71233e-10	-0.145044	0.073	0.178	1.26729e-05
SAR1B	6.92761e-10	0.339485	0.691	0.567	1.30793e-05
SERTAD1	6.94567e-10	0.338608	0.505	0.327	1.31134e-05
TDRD3	6.99918e-10	-0.198578	0.107	0.229	1.32144e-05
CPNE8	7.02549e-10	-0.195827	0.15	0.291	1.32641e-05
YWHAE	7.16384e-10	0.287416	0.959	0.909	1.35253e-05
EGR1	7.21569e-10	0.384015	0.471	0.28	1.36232e-05
UFM1	7.27793e-10	0.336409	0.678	0.502	1.37407e-05
SCAF4	7.38855e-10	-0.181824	0.116	0.244	1.39496e-05
[truncated: 48,602 more rows]

## Sheet: 3J
Culture	Timepoint	Pathway	Observed_Score	p_val	p_val_adj
D1C3	MID	HALLMARK_CHOLESTEROL_HOMEOSTASIS	0.656336	1e-14	1e-14
D1C3	MID	HALLMARK_TNFA_SIGNALING_VIA_NFKB	0.536797	1e-14	1e-14
D1C3	MID	HALLMARK_MTORC1_SIGNALING	0.524996	1e-14	1e-14
D1C3	MID	HALLMARK_OXIDATIVE_PHOSPHORYLATION	0.474247	1e-14	1e-14
D1C3	MID	HALLMARK_MITOTIC_SPINDLE	-0.415324	-0.001	-0.01
D1C3	MID	HALLMARK_ESTROGEN_RESPONSE_EARLY	0.43077	0.0012	0.01
D1C3	MID	HALLMARK_APOPTOSIS	0.432688	0.0028	0.02
D1C3	MID	HALLMARK_UNFOLDED_PROTEIN_RESPONSE	0.448544	0.0032	0.02
D1C3	MID	HALLMARK_ANDROGEN_RESPONSE	0.47343	0.0044	0.0244444
D1C3	MID	HALLMARK_UV_RESPONSE_DN	0.425963	0.0054	0.027
D1C3	MID	HALLMARK_P53_PATHWAY	0.354658	0.0094	0.0427273
D1C3	MID	HALLMARK_ADIPOGENESIS	0.344072	0.012	0.05
D1C3	MID	HALLMARK_HYPOXIA	0.334962	0.0272	0.104615
D1C3	MID	HALLMARK_HEME_METABOLISM	-0.368289	-0.0298	-0.106429
D1C3	MID	HALLMARK_EPITHELIAL_MESENCHYMAL_TRANSITION	0.387419	0.0346	0.115333
D1C3	MID	HALLMARK_TGF_BETA_SIGNALING	0.41176	0.0512	0.132857
D1C3	MID	HALLMARK_COAGULATION	-0.436472	-0.0444	-0.132857
D1C3	MID	HALLMARK_INFLAMMATORY_RESPONSE	0.361975	0.0556	0.132857
D1C3	MID	HALLMARK_IL2_STAT5_SIGNALING	0.323538	0.0552	0.132857
D1C3	MID	HALLMARK_ESTROGEN_RESPONSE_LATE	0.323081	0.046	0.132857
D1C3	MID	HALLMARK_FATTY_ACID_METABOLISM	0.316943	0.0558	0.132857
D1C3	MID	HALLMARK_COMPLEMENT	-0.360197	-0.0654	-0.13625
D1C3	MID	HALLMARK_XENOBIOTIC_METABOLISM	0.310912	0.0632	0.13625
D1C3	MID	HALLMARK_GLYCOLYSIS	-0.345195	-0.0616	-0.13625
D1C3	MID	HALLMARK_INTERFERON_ALPHA_RESPONSE	0.360165	0.069	0.138
D1C3	MID	HALLMARK_IL6_JAK_STAT3_SIGNALING	0.405871	0.0792	0.152308
D1C3	MID	HALLMARK_ALLOGRAFT_REJECTION	0.343632	0.0836	0.154815
D1C3	MID	HALLMARK_SPERMATOGENESIS	-0.420751	-0.1054	-0.176667
D1C3	MID	HALLMARK_PEROXISOME	0.331637	0.101	0.176667
D1C3	MID	HALLMARK_KRAS_SIGNALING_UP	-0.363863	-0.106	-0.176667
D1C3	MID	HALLMARK_BILE_ACID_METABOLISM	0.335003	0.1198	0.193226
D1C3	MID	HALLMARK_APICAL_JUNCTION	-0.343864	-0.1308	-0.204375
D1C3	MID	HALLMARK_MYOGENESIS	-0.359132	-0.1652	-0.243824
D1C3	MID	HALLMARK_E2F_TARGETS	-0.32815	-0.1658	-0.243824
D1C3	MID	HALLMARK_INTERFERON_GAMMA_RESPONSE	0.268805	0.1794	0.256286
D1C3	MID	HALLMARK_NOTCH_SIGNALING	0.39289	0.196	0.266757
D1C3	MID	HALLMARK_PI3K_AKT_MTOR_SIGNALING	0.28666	0.1974	0.266757
D1C3	MID	HALLMARK_UV_RESPONSE_UP	-0.306426	-0.3192	-0.42
D1C3	MID	HALLMARK_KRAS_SIGNALING_DN	-0.36305	-0.3754	-0.48125
D1C3	MID	HALLMARK_REACTIVE_OXYGEN_SPECIES_PATHWAY	-0.356316	-0.385	-0.48125
D1C3	MID	HALLMARK_ANGIOGENESIS	-0.427854	-0.5556	-0.677561
D1C3	MID	HALLMARK_HEDGEHOG_SIGNALING	-0.388643	-0.5854	-0.696905
D1C3	MID	HALLMARK_PANCREAS_BETA_CELLS	0.277363	0.627	0.72907
D1C3	MID	HALLMARK_APICAL_SURFACE	-0.370144	-0.6678	-0.758864
D1C3	MID	HALLMARK_MYC_TARGETS_V2	-0.185663	-0.704	-0.782222
D1C3	MID	HALLMARK_WNT_BETA_CATENIN_SIGNALING	-0.217741	-0.779	-0.811875
D1C3	MID	HALLMARK_PROTEIN_SECRETION	-0.265309	-0.765	-0.811875
D1C3	MID	HALLMARK_G2M_CHECKPOINT	-0.255228	-0.7794	-0.811875
D1C3	MID	HALLMARK_DNA_REPAIR	-0.222834	-0.8722	-0.89
D1C3	MID	HALLMARK_MYC_TARGETS_V1	-0.231987	-0.9714	-0.9714
D1C3	LATE	HALLMARK_CHOLESTEROL_HOMEOSTASIS	0.65225	1e-14	1e-14
D1C3	LATE	HALLMARK_INTERFERON_ALPHA_RESPONSE	0.697839	1e-14	1e-14
D1C3	LATE	HALLMARK_ESTROGEN_RESPONSE_EARLY	0.471289	1e-14	1e-14
D1C3	LATE	HALLMARK_INTERFERON_GAMMA_RESPONSE	0.601999	1e-14	1e-14
D1C3	LATE	HALLMARK_HYPOXIA	0.468958	1e-14	1e-14
D1C3	LATE	HALLMARK_MTORC1_SIGNALING	0.606059	1e-14	1e-14
D1C3	LATE	HALLMARK_UNFOLDED_PROTEIN_RESPONSE	0.483324	0.0002	0.00142857
D1C3	LATE	HALLMARK_ANDROGEN_RESPONSE	0.488925	0.0006	0.00375
D1C3	LATE	HALLMARK_ESTROGEN_RESPONSE_LATE	0.415809	0.0008	0.00444444
D1C3	LATE	HALLMARK_COMPLEMENT	0.419288	0.0018	0.009
D1C3	LATE	HALLMARK_KRAS_SIGNALING_DN	-0.562514	-0.0024	-0.00923077
D1C3	LATE	HALLMARK_APOPTOSIS	0.415407	0.0024	0.00923077
D1C3	LATE	HALLMARK_P53_PATHWAY	0.376604	0.0022	0.00923077
D1C3	LATE	HALLMARK_MYOGENESIS	0.42714	0.0046	0.0164286
D1C3	LATE	HALLMARK_UV_RESPONSE_DN	0.391142	0.0092	0.0306667
D1C3	LATE	HALLMARK_SPERMATOGENESIS	-0.502024	-0.0126	-0.039375
D1C3	LATE	HALLMARK_GLYCOLYSIS	0.34216	0.0134	0.0394118
D1C3	LATE	HALLMARK_IL2_STAT5_SIGNALING	0.351062	0.0186	0.0516667
D1C3	LATE	HALLMARK_ADIPOGENESIS	0.311451	0.0258	0.066
D1C3	LATE	HALLMARK_OXIDATIVE_PHOSPHORYLATION	0.299026	0.0264	0.066
D1C3	LATE	HALLMARK_FATTY_ACID_METABOLISM	0.338002	0.0308	0.0733333
D1C3	LATE	HALLMARK_COAGULATION	0.405226	0.0358	0.0813636
D1C3	LATE	HALLMARK_ALLOGRAFT_REJECTION	0.366565	0.0504	0.10625
D1C3	LATE	HALLMARK_UV_RESPONSE_UP	-0.366084	-0.051	-0.10625
D1C3	LATE	HALLMARK_MITOTIC_SPINDLE	-0.346755	-0.0564	-0.1128
D1C3	LATE	HALLMARK_HEME_METABOLISM	-0.351219	-0.0644	-0.123846
D1C3	LATE	HALLMARK_EPITHELIAL_MESENCHYMAL_TRANSITION	0.328739	0.112	0.195806
D1C3	LATE	HALLMARK_PEROXISOME	0.32447	0.1214	0.195806
D1C3	LATE	HALLMARK_PI3K_AKT_MTOR_SIGNALING	0.317311	0.1202	0.195806
D1C3	LATE	HALLMARK_KRAS_SIGNALING_UP	0.304214	0.1136	0.195806
D1C3	LATE	HALLMARK_XENOBIOTIC_METABOLISM	0.287436	0.1102	0.195806
D1C3	LATE	HALLMARK_BILE_ACID_METABOLISM	0.324138	0.1538	0.236061
D1C3	LATE	HALLMARK_DNA_REPAIR	-0.326851	-0.1558	-0.236061
D1C3	LATE	HALLMARK_INFLAMMATORY_RESPONSE	0.301519	0.1632	0.24
D1C3	LATE	HALLMARK_APICAL_SURFACE	-0.490717	-0.1724	-0.246286
D1C3	LATE	HALLMARK_PROTEIN_SECRETION	0.274707	0.22	0.297297
D1C3	LATE	HALLMARK_TNFA_SIGNALING_VIA_NFKB	-0.310365	-0.2168	-0.297297
D1C3	LATE	HALLMARK_ANGIOGENESIS	0.417717	0.2752	0.362105
D1C3	LATE	HALLMARK_E2F_TARGETS	-0.288593	-0.3978	-0.51
D1C3	LATE	HALLMARK_IL6_JAK_STAT3_SIGNALING	-0.34288	-0.458	-0.5725
D1C3	LATE	HALLMARK_REACTIVE_OXYGEN_SPECIES_PATHWAY	-0.339078	-0.4804	-0.585854
D1C3	LATE	HALLMARK_MYC_TARGETS_V1	-0.258549	-0.5382	-0.640714
D1C3	LATE	HALLMARK_NOTCH_SIGNALING	0.251113	0.5698	0.662558
D1C3	LATE	HALLMARK_HEDGEHOG_SIGNALING	-0.38709	-0.6034	-0.670444
D1C3	LATE	HALLMARK_WNT_BETA_CATENIN_SIGNALING	-0.361848	-0.5924	-0.670444
D1C3	LATE	HALLMARK_MYC_TARGETS_V2	-0.293667	-0.7082	-0.756596
D1C3	LATE	HALLMARK_APICAL_JUNCTION	-0.260074	-0.7112	-0.756596
D1C3	LATE	HALLMARK_TGF_BETA_SIGNALING	-0.281863	-0.785	-0.80102
D1C3	LATE	HALLMARK_G2M_CHECKPOINT	-0.249897	-0.7736	-0.80102
D1C3	LATE	HALLMARK_PANCREAS_BETA_CELLS	-0.344645	-0.9106	-0.9106
D2C2	MID	HALLMARK_APOPTOSIS	0.364386	1e-14	1e-14
D2C2	MID	HALLMARK_HYPOXIA	0.512657	1e-14	1e-14
D2C2	MID	HALLMARK_TNFA_SIGNALING_VIA_NFKB	0.555304	1e-14	1e-14
D2C2	MID	HALLMARK_E2F_TARGETS	-0.565106	-1e-14	-1e-14
D2C2	MID	HALLMARK_G2M_CHECKPOINT	-0.51659	-1e-14	-1e-14
D2C2	MID	HALLMARK_MYC_TARGETS_V1	-0.605533	-1e-14	-1e-14
D2C2	MID	HALLMARK_OXIDATIVE_PHOSPHORYLATION	-0.443991	-1e-14	-1e-14
D2C2	MID	HALLMARK_KRAS_SIGNALING_UP	0.357646	0.0002	0.00125
D2C2	MID	HALLMARK_INTERFERON_ALPHA_RESPONSE	0.380352	0.0004	0.002
D2C2	MID	HALLMARK_INTERFERON_GAMMA_RESPONSE	0.305566	0.0004	0.002
D2C2	MID	HALLMARK_ESTROGEN_RESPONSE_EARLY	0.280943	0.0006	0.0025
D2C2	MID	HALLMARK_P53_PATHWAY	0.297258	0.0006	0.0025
D2C2	MID	HALLMARK_INFLAMMATORY_RESPONSE	0.331531	0.0008	0.00307692
D2C2	MID	HALLMARK_DNA_REPAIR	-0.414987	-0.0022	-0.00785714
D2C2	MID	HALLMARK_MTORC1_SIGNALING	-0.38716	-0.0024	-0.008
D2C2	MID	HALLMARK_MYC_TARGETS_V2	-0.502449	-0.005	-0.0138889
D2C2	MID	HALLMARK_EPITHELIAL_MESENCHYMAL_TRANSITION	0.299756	0.005	0.0138889
D2C2	MID	HALLMARK_GLYCOLYSIS	0.220784	0.0046	0.0138889
D2C2	MID	HALLMARK_UV_RESPONSE_DN	0.269488	0.0062	0.0163158
D2C2	MID	HALLMARK_COMPLEMENT	0.236148	0.0086	0.0215
D2C2	MID	HALLMARK_ANGIOGENESIS	0.532826	0.0092	0.0219048
D2C2	MID	HALLMARK_TGF_BETA_SIGNALING	0.341563	0.0116	0.0256522
D2C2	MID	HALLMARK_ALLOGRAFT_REJECTION	0.271195	0.0118	0.0256522
D2C2	MID	HALLMARK_IL2_STAT5_SIGNALING	0.230627	0.0128	0.0266667
D2C2	MID	HALLMARK_MITOTIC_SPINDLE	-0.365717	-0.0204	-0.0408
D2C2	MID	HALLMARK_XENOBIOTIC_METABOLISM	-0.372644	-0.0524	-0.100769
D2C2	MID	HALLMARK_PI3K_AKT_MTOR_SIGNALING	-0.386041	-0.073	-0.135185
D2C2	MID	HALLMARK_APICAL_SURFACE	0.300271	0.1438	0.256786
D2C2	MID	HALLMARK_ANDROGEN_RESPONSE	-0.360429	-0.1606	-0.276897
D2C2	MID	HALLMARK_UNFOLDED_PROTEIN_RESPONSE	-0.338132	-0.1974	-0.329
D2C2	MID	HALLMARK_APICAL_JUNCTION	-0.184303	-0.2278	-0.367419
D2C2	MID	HALLMARK_HEDGEHOG_SIGNALING	-0.489752	-0.2682	-0.419063
D2C2	MID	HALLMARK_HEME_METABOLISM	-0.198547	-0.3276	-0.496364
D2C2	MID	HALLMARK_ESTROGEN_RESPONSE_LATE	-0.300965	-0.4234	-0.604857
D2C2	MID	HALLMARK_ADIPOGENESIS	-0.292657	-0.4148	-0.604857
D2C2	MID	HALLMARK_SPERMATOGENESIS	-0.352866	-0.465	-0.641892
D2C2	MID	HALLMARK_FATTY_ACID_METABOLISM	-0.215622	-0.475	-0.641892
D2C2	MID	HALLMARK_PEROXISOME	-0.315737	-0.524	-0.689474
D2C2	MID	HALLMARK_WNT_BETA_CATENIN_SIGNALING	-0.252693	-0.5806	-0.744359
D2C2	MID	HALLMARK_PANCREAS_BETA_CELLS	-0.397946	-0.6812	-0.792093
D2C2	MID	HALLMARK_IL6_JAK_STAT3_SIGNALING	-0.250369	-0.6692	-0.792093
D2C2	MID	HALLMARK_CHOLESTEROL_HOMEOSTASIS	-0.303386	-0.6652	-0.792093
D2C2	MID	HALLMARK_PROTEIN_SECRETION	-0.288344	-0.68	-0.792093
D2C2	MID	HALLMARK_KRAS_SIGNALING_DN	-0.280322	-0.802	-0.901739
D2C2	MID	HALLMARK_REACTIVE_OXYGEN_SPECIES_PATHWAY	-0.308405	-0.815	-0.901739
D2C2	MID	HALLMARK_UV_RESPONSE_UP	-0.245131	-0.8296	-0.901739
D2C2	MID	HALLMARK_NOTCH_SIGNALING	-0.302951	-0.8982	-0.918
D2C2	MID	HALLMARK_COAGULATION	-0.270633	-0.918	-0.918
D2C2	MID	HALLMARK_BILE_ACID_METABOLISM	-0.285553	-0.9166	-0.918
D2C2	MID	HALLMARK_MYOGENESIS	-0.257637	-0.8728	-0.918
D2C3	LATE	HALLMARK_TNFA_SIGNALING_VIA_NFKB	0.441852	1e-14	1e-14
D2C3	LATE	HALLMARK_MYC_TARGETS_V1	0.317997	1e-14	1e-14
D2C3	LATE	HALLMARK_HYPOXIA	0.363382	0.0002	0.00333333
D2C3	LATE	HALLMARK_ESTROGEN_RESPONSE_LATE	-0.52743	-0.0004	-0.005
D2C3	LATE	HALLMARK_COMPLEMENT	-0.548525	-0.0006	-0.006
D2C3	LATE	HALLMARK_INTERFERON_ALPHA_RESPONSE	-0.604959	-0.001	-0.00833333
D2C3	LATE	HALLMARK_INTERFERON_GAMMA_RESPONSE	-0.51355	-0.0018	-0.01125
D2C3	LATE	HALLMARK_APOPTOSIS	0.376538	0.0016	0.01125
D2C3	LATE	HALLMARK_MTORC1_SIGNALING	0.301784	0.0034	0.0188889
D2C3	LATE	HALLMARK_WNT_BETA_CATENIN_SIGNALING	0.687263	0.0052	0.0236364
D2C3	LATE	HALLMARK_EPITHELIAL_MESENCHYMAL_TRANSITION	-0.544915	-0.0052	-0.0236364
D2C3	LATE	HALLMARK_KRAS_SIGNALING_DN	-0.679477	-0.0078	-0.03
D2C3	LATE	HALLMARK_P53_PATHWAY	0.300461	0.0076	0.03
D2C3	LATE	HALLMARK_TGF_BETA_SIGNALING	0.458742	0.009	0.0321429
D2C3	LATE	HALLMARK_IL6_JAK_STAT3_SIGNALING	0.470099	0.0132	0.044
D2C3	LATE	HALLMARK_ESTROGEN_RESPONSE_EARLY	-0.465145	-0.0146	-0.045625
D2C3	LATE	HALLMARK_G2M_CHECKPOINT	0.295122	0.0224	0.0658824
D2C3	LATE	HALLMARK_KRAS_SIGNALING_UP	-0.477343	-0.0268	-0.0744444
D2C3	LATE	HALLMARK_E2F_TARGETS	0.289456	0.0284	0.0747368
D2C3	LATE	HALLMARK_ANGIOGENESIS	0.577717	0.0432	0.108
D2C3	LATE	HALLMARK_REACTIVE_OXYGEN_SPECIES_PATHWAY	0.37192	0.0576	0.137143
D2C3	LATE	HALLMARK_ANDROGEN_RESPONSE	0.287145	0.0756	0.171818
D2C3	LATE	HALLMARK_PANCREAS_BETA_CELLS	-0.639623	-0.1154	-0.236429
D2C3	LATE	HALLMARK_PEROXISOME	-0.442198	-0.1324	-0.236429
D2C3	LATE	HALLMARK_UV_RESPONSE_DN	0.254363	0.1236	0.236429
D2C3	LATE	HALLMARK_DNA_REPAIR	-0.40539	-0.1286	-0.236429
D2C3	LATE	HALLMARK_XENOBIOTIC_METABOLISM	-0.40507	-0.1292	-0.236429
D2C3	LATE	HALLMARK_OXIDATIVE_PHOSPHORYLATION	-0.365498	-0.132	-0.236429
D2C3	LATE	HALLMARK_COAGULATION	-0.456855	-0.16	-0.266667
D2C3	LATE	HALLMARK_UV_RESPONSE_UP	-0.403602	-0.157	-0.266667
D2C3	LATE	HALLMARK_ADIPOGENESIS	-0.37489	-0.1692	-0.272903
D2C3	LATE	HALLMARK_BILE_ACID_METABOLISM	-0.4503	-0.1824	-0.285
D2C3	LATE	HALLMARK_GLYCOLYSIS	-0.367731	-0.2106	-0.319091
D2C3	LATE	HALLMARK_UNFOLDED_PROTEIN_RESPONSE	-0.361336	-0.3832	-0.563529
D2C3	LATE	HALLMARK_NOTCH_SIGNALING	0.247704	0.4256	0.575135
D2C3	LATE	HALLMARK_HEME_METABOLISM	-0.350633	-0.4158	-0.575135
D2C3	LATE	HALLMARK_FATTY_ACID_METABOLISM	-0.349796	-0.4168	-0.575135
D2C3	LATE	HALLMARK_MITOTIC_SPINDLE	-0.23432	-0.439	-0.577632
D2C3	LATE	HALLMARK_HEDGEHOG_SIGNALING	-0.492439	-0.4938	-0.633077
D2C3	LATE	HALLMARK_MYC_TARGETS_V2	-0.2263	-0.509	-0.63625
D2C3	LATE	HALLMARK_PI3K_AKT_MTOR_SIGNALING	-0.353461	-0.5342	-0.651463
D2C3	LATE	HALLMARK_APICAL_JUNCTION	-0.342201	-0.5536	-0.659048
D2C3	LATE	HALLMARK_APICAL_SURFACE	-0.243472	-0.6032	-0.701395
D2C3	LATE	HALLMARK_SPERMATOGENESIS	-0.372111	-0.7716	-0.857333
D2C3	LATE	HALLMARK_CHOLESTEROL_HOMEOSTASIS	-0.333369	-0.7646	-0.857333
D2C3	LATE	HALLMARK_INFLAMMATORY_RESPONSE	-0.318578	-0.8628	-0.923404
D2C3	LATE	HALLMARK_IL2_STAT5_SIGNALING	-0.305141	-0.868	-0.923404
D2C3	LATE	HALLMARK_ALLOGRAFT_REJECTION	-0.286525	-0.8906	-0.927708
D2C3	LATE	HALLMARK_PROTEIN_SECRETION	-0.300956	-0.9406	-0.959796
D2C3	LATE	HALLMARK_MYOGENESIS	-0.298143	-0.9668	-0.9668
D1C2	MID	HALLMARK_OXIDATIVE_PHOSPHORYLATION	0.573975	1e-14	1e-14
D1C2	MID	HALLMARK_MITOTIC_SPINDLE	-0.430373	-0.0002	-0.00333333
D1C2	MID	HALLMARK_HYPOXIA	-0.40013	-0.0002	-0.00333333
D1C2	MID	HALLMARK_APICAL_JUNCTION	-0.395404	-0.002	-0.02
D1C2	MID	HALLMARK_G2M_CHECKPOINT	-0.385014	-0.002	-0.02
D1C2	MID	HALLMARK_E2F_TARGETS	-0.374204	-0.0024	-0.02
D1C2	MID	HALLMARK_PEROXISOME	0.515889	0.0034	0.02125
D1C2	MID	HALLMARK_UNFOLDED_PROTEIN_RESPONSE	-0.38858	-0.0032	-0.02125
D1C2	MID	HALLMARK_BILE_ACID_METABOLISM	0.523267	0.0046	0.0254545
D1C2	MID	HALLMARK_EPITHELIAL_MESENCHYMAL_TRANSITION	-0.425388	-0.0056	-0.0254545
D1C2	MID	HALLMARK_MTORC1_SIGNALING	-0.322809	-0.0054	-0.0254545
D1C2	MID	HALLMARK_XENOBIOTIC_METABOLISM	0.437701	0.0086	0.0358333
D1C2	MID	HALLMARK_TNFA_SIGNALING_VIA_NFKB	-0.327923	-0.0104	-0.0378571
D1C2	MID	HALLMARK_ADIPOGENESIS	0.410273	0.0106	0.0378571
D1C2	MID	HALLMARK_GLYCOLYSIS	-0.312257	-0.0138	-0.046
D1C2	MID	HALLMARK_MYOGENESIS	-0.341094	-0.0422	-0.13
D1C2	MID	HALLMARK_HEME_METABOLISM	-0.291121	-0.0442	-0.13
D1C2	MID	HALLMARK_ESTROGEN_RESPONSE_EARLY	0.39409	0.0488	0.135556
D1C2	MID	HALLMARK_COAGULATION	-0.368081	-0.0586	-0.154211
D1C2	MID	HALLMARK_DNA_REPAIR	0.384023	0.0628	0.154762
D1C2	MID	HALLMARK_ESTROGEN_RESPONSE_LATE	0.382623	0.065	0.154762
D1C2	MID	HALLMARK_APICAL_SURFACE	-0.540754	-0.0882	-0.200455
D1C2	MID	HALLMARK_REACTIVE_OXYGEN_SPECIES_PATHWAY	0.462782	0.1014	0.220435
D1C2	MID	HALLMARK_PANCREAS_BETA_CELLS	0.638691	0.1158	0.222692
D1C2	MID	HALLMARK_NOTCH_SIGNALING	0.553238	0.1082	0.222692
D1C2	MID	HALLMARK_INTERFERON_GAMMA_RESPONSE	-0.278288	-0.1158	-0.222692
D1C2	MID	HALLMARK_TGF_BETA_SIGNALING	-0.335345	-0.1586	-0.2875
D1C2	MID	HALLMARK_FATTY_ACID_METABOLISM	0.349596	0.161	0.2875
D1C2	MID	HALLMARK_CHOLESTEROL_HOMEOSTASIS	0.389471	0.1912	0.324667
D1C2	MID	HALLMARK_UV_RESPONSE_UP	-0.250283	-0.1948	-0.324667
D1C2	MID	HALLMARK_P53_PATHWAY	0.334943	0.2022	0.326129
D1C2	MID	HALLMARK_INTERFERON_ALPHA_RESPONSE	0.386156	0.2176	0.34
D1C2	MID	HALLMARK_UV_RESPONSE_DN	0.361573	0.2298	0.348182
D1C2	MID	HALLMARK_ALLOGRAFT_REJECTION	-0.268027	-0.277	-0.407353
D1C2	MID	HALLMARK_WNT_BETA_CATENIN_SIGNALING	-0.374855	-0.3254	-0.458056
D1C2	MID	HALLMARK_APOPTOSIS	0.330052	0.3298	0.458056
D1C2	MID	HALLMARK_INFLAMMATORY_RESPONSE	0.337411	0.4226	0.571081
D1C2	MID	HALLMARK_IL6_JAK_STAT3_SIGNALING	0.372587	0.446	0.586842
D1C2	MID	HALLMARK_KRAS_SIGNALING_UP	0.326696	0.458	0.587179
D1C2	MID	HALLMARK_KRAS_SIGNALING_DN	0.34361	0.6816	0.810698
D1C2	MID	HALLMARK_SPERMATOGENESIS	0.330757	0.6626	0.810698
D1C2	MID	HALLMARK_PI3K_AKT_MTOR_SIGNALING	0.297379	0.6972	0.810698
D1C2	MID	HALLMARK_COMPLEMENT	0.287236	0.6762	0.810698
D1C2	MID	HALLMARK_MYC_TARGETS_V1	0.264462	0.7846	0.891591
D1C2	MID	HALLMARK_ANGIOGENESIS	0.387463	0.815	0.905556
D1C2	MID	HALLMARK_ANDROGEN_RESPONSE	0.276134	0.869	0.944565
D1C2	MID	HALLMARK_HEDGEHOG_SIGNALING	0.299458	0.954	0.976
D1C2	MID	HALLMARK_MYC_TARGETS_V2	0.266204	0.931	0.976
D1C2	MID	HALLMARK_PROTEIN_SECRETION	0.262636	0.976	0.976
D1C2	MID	HALLMARK_IL2_STAT5_SIGNALING	0.253972	0.973	0.976
D2C3	MID	HALLMARK_APOPTOSIS	0.447749	1e-14	1e-14
D2C3	MID	HALLMARK_TNFA_SIGNALING_VIA_NFKB	0.57376	1e-14	1e-14
D2C3	MID	HALLMARK_HYPOXIA	0.635648	1e-14	1e-14
D2C3	MID	HALLMARK_P53_PATHWAY	0.335003	1e-14	1e-14
D2C3	MID	HALLMARK_ESTROGEN_RESPONSE_LATE	-0.466223	-0.0002	-0.00166667
D2C3	MID	HALLMARK_GLYCOLYSIS	0.288735	0.0002	0.00166667
D2C3	MID	HALLMARK_INFLAMMATORY_RESPONSE	0.374517	0.0006	0.00428571
D2C3	MID	HALLMARK_IL2_STAT5_SIGNALING	0.325274	0.001	0.00625
D2C3	MID	HALLMARK_ANDROGEN_RESPONSE	0.308811	0.006	0.0333333
D2C3	MID	HALLMARK_KRAS_SIGNALING_DN	-0.606271	-0.0082	-0.041
D2C3	MID	HALLMARK_UV_RESPONSE_DN	0.287632	0.0096	0.0436364
D2C3	MID	HALLMARK_OXIDATIVE_PHOSPHORYLATION	-0.373565	-0.0124	-0.0516667
D2C3	MID	HALLMARK_ANGIOGENESIS	0.559669	0.0198	0.0761538
D2C3	MID	HALLMARK_MYC_TARGETS_V1	-0.363557	-0.0254	-0.0907143
D2C3	MID	HALLMARK_TGF_BETA_SIGNALING	0.333436	0.0308	0.102667
D2C3	MID	HALLMARK_IL6_JAK_STAT3_SIGNALING	0.340017	0.035	0.109375
D2C3	MID	HALLMARK_ADIPOGENESIS	-0.362355	-0.0612	-0.18
D2C3	MID	HALLMARK_DNA_REPAIR	-0.376995	-0.0762	-0.211667
D2C3	MID	HALLMARK_XENOBIOTIC_METABOLISM	-0.374022	-0.0936	-0.246316
D2C3	MID	HALLMARK_MYOGENESIS	0.211238	0.1086	0.2715
D2C3	MID	HALLMARK_BILE_ACID_METABOLISM	-0.422378	-0.1288	-0.306667
D2C3	MID	HALLMARK_PEROXISOME	-0.389279	-0.1774	-0.403182
D2C3	MID	HALLMARK_COAGULATION	-0.40623	-0.1872	-0.406957
D2C3	MID	HALLMARK_WNT_BETA_CATENIN_SIGNALING	0.313078	0.2324	0.466296
D2C3	MID	HALLMARK_MYC_TARGETS_V2	-0.412461	-0.238	-0.466296
D2C3	MID	HALLMARK_PI3K_AKT_MTOR_SIGNALING	-0.365855	-0.245	-0.466296
D2C3	MID	HALLMARK_COMPLEMENT	-0.349364	-0.2518	-0.466296
D2C3	MID	HALLMARK_FATTY_ACID_METABOLISM	-0.333361	-0.2742	-0.489643
D2C3	MID	HALLMARK_APICAL_JUNCTION	-0.203368	-0.3176	-0.529333
D2C3	MID	HALLMARK_E2F_TARGETS	-0.336571	-0.3128	-0.529333
D2C3	MID	HALLMARK_ESTROGEN_RESPONSE_EARLY	-0.326661	-0.3402	-0.54871
D2C3	MID	HALLMARK_APICAL_SURFACE	0.194728	0.3528	0.55125
D2C3	MID	HALLMARK_UNFOLDED_PROTEIN_RESPONSE	-0.326525	-0.3962	-0.600303
D2C3	MID	HALLMARK_SPERMATOGENESIS	-0.403428	-0.445	-0.654412
D2C3	MID	HALLMARK_EPITHELIAL_MESENCHYMAL_TRANSITION	-0.333698	-0.5292	-0.733514
D2C3	MID	HALLMARK_KRAS_SIGNALING_UP	-0.320701	-0.5326	-0.733514
D2C3	MID	HALLMARK_HEME_METABOLISM	-0.230695	-0.5428	-0.733514
D2C3	MID	HALLMARK_MITOTIC_SPINDLE	-0.234013	-0.5724	-0.753158
D2C3	MID	HALLMARK_HEDGEHOG_SIGNALING	-0.440093	-0.636	-0.8015
D2C3	MID	HALLMARK_NOTCH_SIGNALING	-0.265012	-0.6412	-0.8015
D2C3	MID	HALLMARK_G2M_CHECKPOINT	-0.296168	-0.6664	-0.812683
D2C3	MID	HALLMARK_PROTEIN_SECRETION	-0.251881	-0.7412	-0.867907
D2C3	MID	HALLMARK_INTERFERON_GAMMA_RESPONSE	-0.251124	-0.7464	-0.867907
D2C3	MID	HALLMARK_PANCREAS_BETA_CELLS	-0.402621	-0.8106	-0.881087
D2C3	MID	HALLMARK_CHOLESTEROL_HOMEOSTASIS	-0.302159	-0.8026	-0.881087
D2C3	MID	HALLMARK_ALLOGRAFT_REJECTION	-0.259356	-0.7802	-0.881087
D2C3	MID	HALLMARK_INTERFERON_ALPHA_RESPONSE	-0.276888	-0.8554	-0.891042
D2C3	MID	HALLMARK_MTORC1_SIGNALING	-0.271776	-0.8508	-0.891042
D2C3	MID	HALLMARK_REACTIVE_OXYGEN_SPECIES_PATHWAY	-0.285724	-0.8936	-0.911837
D2C3	MID	HALLMARK_UV_RESPONSE_UP	-0.268725	-0.9624	-0.9624
D1C1	MID	HALLMARK_TGF_BETA_SIGNALING	0.587296	1e-14	1e-14
D1C1	MID	HALLMARK_COAGULATION	0.538288	1e-14	1e-14
D1C1	MID	HALLMARK_INTERFERON_ALPHA_RESPONSE	0.568807	1e-14	1e-14
D1C1	MID	HALLMARK_APOPTOSIS	0.529145	1e-14	1e-14
D1C1	MID	HALLMARK_INTERFERON_GAMMA_RESPONSE	0.449087	1e-14	1e-14
D1C1	MID	HALLMARK_HYPOXIA	0.532448	1e-14	1e-14
D1C1	MID	HALLMARK_TNFA_SIGNALING_VIA_NFKB	0.689794	1e-14	1e-14
D1C1	MID	HALLMARK_P53_PATHWAY	0.509287	1e-14	1e-14
D1C1	MID	HALLMARK_INFLAMMATORY_RESPONSE	0.470704	0.0002	0.001
D1C1	MID	HALLMARK_XENOBIOTIC_METABOLISM	-0.465174	-0.0002	-0.001
D1C1	MID	HALLMARK_COMPLEMENT	0.374581	0.0018	0.00818182
D1C1	MID	HALLMARK_ALLOGRAFT_REJECTION	0.469118	0.002	0.00833333
D1C1	MID	HALLMARK_UV_RESPONSE_DN	0.3855	0.0036	0.0138462
D1C1	MID	HALLMARK_IL2_STAT5_SIGNALING	0.353192	0.0062	0.0221429
D1C1	MID	HALLMARK_EPITHELIAL_MESENCHYMAL_TRANSITION	0.390681	0.009	0.025
D1C1	MID	HALLMARK_PEROXISOME	-0.45418	-0.0088	-0.025
D1C1	MID	HALLMARK_UV_RESPONSE_UP	0.337773	0.0086	0.025
D1C1	MID	HALLMARK_GLYCOLYSIS	0.306532	0.009	0.025
D1C1	MID	HALLMARK_MYC_TARGETS_V1	0.27939	0.013	0.0342105
D1C1	MID	HALLMARK_KRAS_SIGNALING_DN	-0.512426	-0.0174	-0.0435
D1C1	MID	HALLMARK_G2M_CHECKPOINT	0.289468	0.024	0.0571429
D1C1	MID	HALLMARK_CHOLESTEROL_HOMEOSTASIS	-0.43397	-0.0274	-0.0595652
D1C1	MID	HALLMARK_KRAS_SIGNALING_UP	0.329463	0.0266	0.0595652
D1C1	MID	HALLMARK_BILE_ACID_METABOLISM	-0.443078	-0.03	-0.0625
D1C1	MID	HALLMARK_E2F_TARGETS	0.28646	0.0346	0.0692
D1C1	MID	HALLMARK_HEME_METABOLISM	-0.362129	-0.046	-0.0846429
D1C1	MID	HALLMARK_MITOTIC_SPINDLE	-0.344929	-0.0474	-0.0846429
D1C1	MID	HALLMARK_MTORC1_SIGNALING	-0.339985	-0.046	-0.0846429
D1C1	MID	HALLMARK_OXIDATIVE_PHOSPHORYLATION	-0.316126	-0.0952	-0.164138
D1C1	MID	HALLMARK_APICAL_JUNCTION	-0.346074	-0.1092	-0.182
D1C1	MID	HALLMARK_IL6_JAK_STAT3_SIGNALING	0.335891	0.121	0.195161
D1C1	MID	HALLMARK_NOTCH_SIGNALING	0.405263	0.1264	0.1975
D1C1	MID	HALLMARK_ESTROGEN_RESPONSE_EARLY	-0.324246	-0.1462	-0.221515
D1C1	MID	HALLMARK_PI3K_AKT_MTOR_SIGNALING	-0.360849	-0.1514	-0.222647
D1C1	MID	HALLMARK_APICAL_SURFACE	-0.499967	-0.1732	-0.245833
D1C1	MID	HALLMARK_SPERMATOGENESIS	0.294206	0.177	0.245833
D1C1	MID	HALLMARK_HEDGEHOG_SIGNALING	0.387347	0.1864	0.251892
D1C1	MID	HALLMARK_FATTY_ACID_METABOLISM	-0.319155	-0.2126	-0.279737
D1C1	MID	HALLMARK_ADIPOGENESIS	-0.303097	-0.2206	-0.282821
D1C1	MID	HALLMARK_ESTROGEN_RESPONSE_LATE	-0.310959	-0.2532	-0.3165
D1C1	MID	HALLMARK_ANDROGEN_RESPONSE	-0.327355	-0.3034	-0.37
D1C1	MID	HALLMARK_PROTEIN_SECRETION	-0.313001	-0.3614	-0.430238
D1C1	MID	HALLMARK_PANCREAS_BETA_CELLS	0.340846	0.3802	0.442093
D1C1	MID	HALLMARK_UNFOLDED_PROTEIN_RESPONSE	-0.293167	-0.473	-0.5375
D1C1	MID	HALLMARK_MYC_TARGETS_V2	-0.199907	-0.6342	-0.699565
D1C1	MID	HALLMARK_MYOGENESIS	-0.283748	-0.6436	-0.699565
D1C1	MID	HALLMARK_ANGIOGENESIS	-0.368782	-0.7514	-0.799167
D1C1	MID	HALLMARK_REACTIVE_OXYGEN_SPECIES_PATHWAY	-0.299056	-0.7672	-0.799167
D1C1	MID	HALLMARK_WNT_BETA_CATENIN_SIGNALING	-0.25445	-0.8462	-0.863469
D1C1	MID	HALLMARK_DNA_REPAIR	-0.229003	-0.9086	-0.9086
D3C2	MID	HALLMARK_APOPTOSIS	0.487706	1e-14	1e-14
D3C2	MID	HALLMARK_HYPOXIA	0.469941	1e-14	1e-14
D3C2	MID	HALLMARK_TNFA_SIGNALING_VIA_NFKB	0.668236	1e-14	1e-14
D3C2	MID	HALLMARK_G2M_CHECKPOINT	-0.516071	-1e-14	-1e-14
D3C2	MID	HALLMARK_E2F_TARGETS	-0.554194	-1e-14	-1e-14
D3C2	MID	HALLMARK_P53_PATHWAY	0.461353	1e-14	1e-14
D3C2	MID	HALLMARK_MYC_TARGETS_V1	-0.443801	-1e-14	-1e-14
D3C2	MID	HALLMARK_INFLAMMATORY_RESPONSE	0.424851	0.001	0.00555556
D3C2	MID	HALLMARK_MITOTIC_SPINDLE	-0.432849	-0.001	-0.00555556
D3C2	MID	HALLMARK_APICAL_JUNCTION	-0.436748	-0.0026	-0.013
D3C2	MID	HALLMARK_UV_RESPONSE_UP	0.352182	0.0034	0.0154545
D3C2	MID	HALLMARK_IL2_STAT5_SIGNALING	0.356457	0.0038	0.0158333
D3C2	MID	HALLMARK_CHOLESTEROL_HOMEOSTASIS	0.421882	0.006	0.0230769
D3C2	MID	HALLMARK_UNFOLDED_PROTEIN_RESPONSE	0.352689	0.0084	0.03
D3C2	MID	HALLMARK_INTERFERON_ALPHA_RESPONSE	0.365392	0.0212	0.066875
D3C2	MID	HALLMARK_XENOBIOTIC_METABOLISM	-0.389305	-0.0214	-0.066875
D3C2	MID	HALLMARK_OXIDATIVE_PHOSPHORYLATION	-0.354238	-0.0298	-0.0876471
D3C2	MID	HALLMARK_KRAS_SIGNALING_DN	-0.475971	-0.0386	-0.101579
D3C2	MID	HALLMARK_FATTY_ACID_METABOLISM	-0.376218	-0.0378	-0.101579
D3C2	MID	HALLMARK_PROTEIN_SECRETION	-0.404397	-0.0418	-0.1045
D3C2	MID	HALLMARK_REACTIVE_OXYGEN_SPECIES_PATHWAY	-0.476884	-0.0466	-0.110952
D3C2	MID	HALLMARK_MYOGENESIS	-0.393303	-0.078	-0.177273
D3C2	MID	HALLMARK_ALLOGRAFT_REJECTION	-0.387629	-0.0874	-0.19
D3C2	MID	HALLMARK_ESTROGEN_RESPONSE_LATE	-0.346542	-0.0986	-0.205417
D3C2	MID	HALLMARK_COAGULATION	-0.394735	-0.1184	-0.2368
D3C2	MID	HALLMARK_IL6_JAK_STAT3_SIGNALING	0.291163	0.2042	0.384444
D3C2	MID	HALLMARK_BILE_ACID_METABOLISM	0.27028	0.2076	0.384444
D3C2	MID	HALLMARK_HEDGEHOG_SIGNALING	-0.489932	-0.235	-0.404333
D3C2	MID	HALLMARK_WNT_BETA_CATENIN_SIGNALING	-0.440884	-0.2322	-0.404333
D3C2	MID	HALLMARK_KRAS_SIGNALING_UP	-0.336923	-0.2426	-0.404333
D3C2	MID	HALLMARK_EPITHELIAL_MESENCHYMAL_TRANSITION	-0.34518	-0.2562	-0.413226
D3C2	MID	HALLMARK_MTORC1_SIGNALING	-0.299523	-0.2654	-0.414687
D3C2	MID	HALLMARK_ESTROGEN_RESPONSE_EARLY	-0.309718	-0.2798	-0.423939
D3C2	MID	HALLMARK_HEME_METABOLISM	-0.306153	-0.3112	-0.444571
D3C2	MID	HALLMARK_GLYCOLYSIS	-0.298235	-0.3098	-0.444571
D3C2	MID	HALLMARK_INTERFERON_GAMMA_RESPONSE	-0.307009	-0.3254	-0.451944
D3C2	MID	HALLMARK_TGF_BETA_SIGNALING	-0.360218	-0.3602	-0.486757
D3C2	MID	HALLMARK_ANGIOGENESIS	-0.445034	-0.3778	-0.497105
D3C2	MID	HALLMARK_PI3K_AKT_MTOR_SIGNALING	-0.313576	-0.4304	-0.551795
D3C2	MID	HALLMARK_PANCREAS_BETA_CELLS	0.25464	0.5492	0.632955
D3C2	MID	HALLMARK_APICAL_SURFACE	0.25798	0.5092	0.632955
D3C2	MID	HALLMARK_SPERMATOGENESIS	-0.32268	-0.557	-0.632955
D3C2	MID	HALLMARK_PEROXISOME	-0.302291	-0.5358	-0.632955
D3C2	MID	HALLMARK_ADIPOGENESIS	-0.274005	-0.5356	-0.632955
D3C2	MID	HALLMARK_MYC_TARGETS_V2	-0.21518	-0.7144	-0.793778
D3C2	MID	HALLMARK_COMPLEMENT	-0.266094	-0.7364	-0.800435
D3C2	MID	HALLMARK_DNA_REPAIR	-0.224448	-0.7948	-0.845532
D3C2	MID	HALLMARK_ANDROGEN_RESPONSE	-0.262011	-0.869	-0.90102
D3C2	MID	HALLMARK_UV_RESPONSE_DN	-0.2561	-0.883	-0.90102
D3C2	MID	HALLMARK_NOTCH_SIGNALING	-0.287758	-0.998	-0.998
D1C1	LATE	HALLMARK_INFLAMMATORY_RESPONSE	0.579781	1e-14	1e-14
D1C1	LATE	HALLMARK_APOPTOSIS	0.535604	1e-14	1e-14
D1C1	LATE	HALLMARK_COMPLEMENT	0.516638	1e-14	1e-14
D1C1	LATE	HALLMARK_HYPOXIA	0.490947	1e-14	1e-14
D1C1	LATE	HALLMARK_TNFA_SIGNALING_VIA_NFKB	0.667791	1e-14	1e-14
D1C1	LATE	HALLMARK_P53_PATHWAY	0.476425	1e-14	1e-14
D1C1	LATE	HALLMARK_MITOTIC_SPINDLE	-0.460493	-1e-14	-1e-14
D1C1	LATE	HALLMARK_MTORC1_SIGNALING	0.432231	1e-14	1e-14
D1C1	LATE	HALLMARK_INTERFERON_ALPHA_RESPONSE	0.548346	0.0002	0.00111111
D1C1	LATE	HALLMARK_ALLOGRAFT_REJECTION	0.528305	0.0004	0.002
D1C1	LATE	HALLMARK_INTERFERON_GAMMA_RESPONSE	0.446654	0.0006	0.00272727
D1C1	LATE	HALLMARK_UNFOLDED_PROTEIN_RESPONSE	0.44569	0.0008	0.00307692
D1C1	LATE	HALLMARK_IL2_STAT5_SIGNALING	0.442328	0.0008	0.00307692
D1C1	LATE	HALLMARK_KRAS_SIGNALING_UP	0.46024	0.001	0.00357143
D1C1	LATE	HALLMARK_COAGULATION	0.543391	0.0012	0.004
D1C1	LATE	HALLMARK_G2M_CHECKPOINT	-0.373813	-0.0016	-0.005
D1C1	LATE	HALLMARK_KRAS_SIGNALING_DN	-0.528004	-0.0018	-0.00529412
D1C1	LATE	HALLMARK_REACTIVE_OXYGEN_SPECIES_PATHWAY	0.540563	0.005	0.0138889
D1C1	LATE	HALLMARK_UV_RESPONSE_DN	0.416314	0.0062	0.0163158
D1C1	LATE	HALLMARK_EPITHELIAL_MESENCHYMAL_TRANSITION	0.444704	0.0068	0.017
D1C1	LATE	HALLMARK_TGF_BETA_SIGNALING	0.495	0.0104	0.0247619
D1C1	LATE	HALLMARK_OXIDATIVE_PHOSPHORYLATION	0.331289	0.011	0.025
D1C1	LATE	HALLMARK_GLYCOLYSIS	0.348387	0.012	0.026087
D1C1	LATE	HALLMARK_ESTROGEN_RESPONSE_LATE	0.358547	0.0156	0.0325
D1C1	LATE	HALLMARK_DNA_REPAIR	0.360532	0.0192	0.0384
D1C1	LATE	HALLMARK_ESTROGEN_RESPONSE_EARLY	0.346411	0.0228	0.0438462
D1C1	LATE	HALLMARK_ANDROGEN_RESPONSE	0.391729	0.0242	0.0448148
D1C1	LATE	HALLMARK_CHOLESTEROL_HOMEOSTASIS	0.413166	0.029	0.0517857
D1C1	LATE	HALLMARK_MYC_TARGETS_V1	0.308388	0.0372	0.0641379
D1C1	LATE	HALLMARK_BILE_ACID_METABOLISM	-0.378649	-0.0606	-0.101
D1C1	LATE	HALLMARK_UV_RESPONSE_UP	0.324767	0.076	0.122581
D1C1	LATE	HALLMARK_APICAL_JUNCTION	-0.317086	-0.0792	-0.12375
D1C1	LATE	HALLMARK_PANCREAS_BETA_CELLS	0.535553	0.118	0.178788
D1C1	LATE	HALLMARK_XENOBIOTIC_METABOLISM	0.290509	0.152	0.223529
D1C1	LATE	HALLMARK_MYOGENESIS	0.319744	0.1568	0.224
D1C1	LATE	HALLMARK_FATTY_ACID_METABOLISM	0.284663	0.1772	0.246111
D1C1	LATE	HALLMARK_ANGIOGENESIS	0.462301	0.2012	0.271892
D1C1	LATE	HALLMARK_PEROXISOME	-0.308795	-0.2124	-0.274872
D1C1	LATE	HALLMARK_HEME_METABOLISM	-0.272568	-0.2144	-0.274872
D1C1	LATE	HALLMARK_HEDGEHOG_SIGNALING	-0.414248	-0.3552	-0.444
D1C1	LATE	HALLMARK_IL6_JAK_STAT3_SIGNALING	0.313884	0.3658	0.446098
D1C1	LATE	HALLMARK_ADIPOGENESIS	0.236921	0.44	0.52381
D1C1	LATE	HALLMARK_APICAL_SURFACE	-0.359464	-0.5234	-0.608605
D1C1	LATE	HALLMARK_NOTCH_SIGNALING	0.294575	0.5744	0.652727
D1C1	LATE	HALLMARK_WNT_BETA_CATENIN_SIGNALING	0.277569	0.6026	0.655
D1C1	LATE	HALLMARK_E2F_TARGETS	-0.22902	-0.5922	-0.655
D1C1	LATE	HALLMARK_PI3K_AKT_MTOR_SIGNALING	0.230092	0.6498	0.691277
D1C1	LATE	HALLMARK_SPERMATOGENESIS	-0.234536	-0.8644	-0.8828
D1C1	LATE	HALLMARK_MYC_TARGETS_V2	0.150192	0.8828	0.8828
D1C1	LATE	HALLMARK_PROTEIN_SECRETION	-0.214228	-0.8658	-0.8828
D2C2	LATE	HALLMARK_APOPTOSIS	0.358286	1e-14	1e-14
D2C2	LATE	HALLMARK_HYPOXIA	0.454207	1e-14	1e-14
D2C2	LATE	HALLMARK_TNFA_SIGNALING_VIA_NFKB	0.437001	1e-14	1e-14
D2C2	LATE	HALLMARK_P53_PATHWAY	0.313978	1e-14	1e-14
D2C2	LATE	HALLMARK_OXIDATIVE_PHOSPHORYLATION	-0.480675	-1e-14	-1e-14
D2C2	LATE	HALLMARK_UV_RESPONSE_DN	0.346032	0.0004	0.00333333
D2C2	LATE	HALLMARK_CHOLESTEROL_HOMEOSTASIS	0.363746	0.0016	0.0114286
D2C2	LATE	HALLMARK_INTERFERON_ALPHA_RESPONSE	0.337145	0.0054	0.03375
D2C2	LATE	HALLMARK_ESTROGEN_RESPONSE_LATE	-0.443382	-0.0066	-0.0366667
D2C2	LATE	HALLMARK_KRAS_SIGNALING_DN	-0.594277	-0.0102	-0.0425
D2C2	LATE	HALLMARK_ALLOGRAFT_REJECTION	0.289344	0.0086	0.0425
D2C2	LATE	HALLMARK_XENOBIOTIC_METABOLISM	-0.445247	-0.01	-0.0425
D2C2	LATE	HALLMARK_INFLAMMATORY_RESPONSE	0.278319	0.0132	0.0507692
D2C2	LATE	HALLMARK_MYC_TARGETS_V1	-0.38477	-0.0204	-0.0728571
D2C2	LATE	HALLMARK_TGF_BETA_SIGNALING	0.328669	0.0226	0.0753333
D2C2	LATE	HALLMARK_COMPLEMENT	-0.413993	-0.046	-0.14375
D2C2	LATE	HALLMARK_PI3K_AKT_MTOR_SIGNALING	-0.427628	-0.0642	-0.188824
D2C2	LATE	HALLMARK_DNA_REPAIR	-0.394156	-0.0686	-0.190556
D2C2	LATE	HALLMARK_ANGIOGENESIS	0.403565	0.0738	0.194211
D2C2	LATE	HALLMARK_PROTEIN_SECRETION	-0.406801	-0.091	-0.216667
D2C2	LATE	HALLMARK_E2F_TARGETS	-0.370091	-0.0906	-0.216667
D2C2	LATE	HALLMARK_G2M_CHECKPOINT	-0.363484	-0.1194	-0.271364
D2C2	LATE	HALLMARK_HEDGEHOG_SIGNALING	-0.562475	-0.1422	-0.30913
D2C2	LATE	HALLMARK_REACTIVE_OXYGEN_SPECIES_PATHWAY	-0.451181	-0.1506	-0.31375
D2C2	LATE	HALLMARK_MYC_TARGETS_V2	-0.426948	-0.1894	-0.3788
D2C2	LATE	HALLMARK_FATTY_ACID_METABOLISM	-0.354656	-0.2456	-0.472308
D2C2	LATE	HALLMARK_MITOTIC_SPINDLE	-0.340399	-0.2614	-0.484074
D2C2	LATE	HALLMARK_COAGULATION	-0.381158	-0.3748	-0.669286
D2C2	LATE	HALLMARK_BILE_ACID_METABOLISM	-0.373913	-0.4072	-0.678667
D2C2	LATE	HALLMARK_UV_RESPONSE_UP	-0.340147	-0.4024	-0.678667
D2C2	LATE	HALLMARK_EPITHELIAL_MESENCHYMAL_TRANSITION	-0.354294	-0.4556	-0.711875
D2C2	LATE	HALLMARK_GLYCOLYSIS	-0.238919	-0.4474	-0.711875
D2C2	LATE	HALLMARK_UNFOLDED_PROTEIN_RESPONSE	-0.240736	-0.4922	-0.735
D2C2	LATE	HALLMARK_ADIPOGENESIS	-0.318762	-0.4998	-0.735
D2C2	LATE	HALLMARK_WNT_BETA_CATENIN_SIGNALING	-0.259591	-0.5408	-0.7525
D2C2	LATE	HALLMARK_APICAL_SURFACE	-0.255195	-0.5418	-0.7525
D2C2	LATE	HALLMARK_MYOGENESIS	-0.33892	-0.5958	-0.805135
D2C2	LATE	HALLMARK_NOTCH_SIGNALING	-0.270569	-0.6154	-0.809737
D2C2	LATE	HALLMARK_PEROXISOME	-0.334459	-0.65	-0.833333
D2C2	LATE	HALLMARK_MTORC1_SIGNALING	-0.261092	-0.7348	-0.9185
D2C2	LATE	HALLMARK_IL6_JAK_STAT3_SIGNALING	-0.285748	-0.7724	-0.941951
D2C2	LATE	HALLMARK_PANCREAS_BETA_CELLS	-0.336198	-0.8248	-0.95907
D2C2	LATE	HALLMARK_ANDROGEN_RESPONSE	-0.277001	-0.8162	-0.95907
D2C2	LATE	HALLMARK_SPERMATOGENESIS	-0.294113	-0.8724	-0.964792
D2C2	LATE	HALLMARK_KRAS_SIGNALING_UP	-0.282247	-0.8998	-0.964792
D2C2	LATE	HALLMARK_IL2_STAT5_SIGNALING	-0.298056	-0.8798	-0.964792
D2C2	LATE	HALLMARK_HEME_METABOLISM	-0.291849	-0.9188	-0.964792
D2C2	LATE	HALLMARK_ESTROGEN_RESPONSE_EARLY	-0.278525	-0.9262	-0.964792
D2C2	LATE	HALLMARK_INTERFERON_GAMMA_RESPONSE	-0.290333	-0.9684	-0.9684
D2C2	LATE	HALLMARK_APICAL_JUNCTION	-0.283443	-0.9638	-0.9684
D3C2	LATE	HALLMARK_UNFOLDED_PROTEIN_RESPONSE	0.50768	1e-14	1e-14
D3C2	LATE	HALLMARK_APOPTOSIS	0.576615	1e-14	1e-14
D3C2	LATE	HALLMARK_HYPOXIA	0.53607	1e-14	1e-14
D3C2	LATE	HALLMARK_TNFA_SIGNALING_VIA_NFKB	0.703172	1e-14	1e-14
D3C2	LATE	HALLMARK_P53_PATHWAY	0.522866	1e-14	1e-14
D3C2	LATE	HALLMARK_OXIDATIVE_PHOSPHORYLATION	-0.415635	-1e-14	-1e-14
D3C2	LATE	HALLMARK_CHOLESTEROL_HOMEOSTASIS	0.563703	0.0004	0.00285714
D3C2	LATE	HALLMARK_INFLAMMATORY_RESPONSE	0.482599	0.0008	0.005
D3C2	LATE	HALLMARK_MTORC1_SIGNALING	0.394539	0.001	0.00555556
D3C2	LATE	HALLMARK_ESTROGEN_RESPONSE_EARLY	0.414431	0.0016	0.008
D3C2	LATE	HALLMARK_IL2_STAT5_SIGNALING	0.426999	0.0022	0.01
D3C2	LATE	HALLMARK_UV_RESPONSE_UP	0.415389	0.0028	0.0116667
D3C2	LATE	HALLMARK_ANDROGEN_RESPONSE	0.4485	0.0064	0.0228571
D3C2	LATE	HALLMARK_E2F_TARGETS	-0.394899	-0.0062	-0.0228571
D3C2	LATE	HALLMARK_ALLOGRAFT_REJECTION	-0.451396	-0.0088	-0.0293333
D3C2	LATE	HALLMARK_KRAS_SIGNALING_DN	-0.494548	-0.0212	-0.0573684
D3C2	LATE	HALLMARK_COAGULATION	-0.454963	-0.0218	-0.0573684
D3C2	LATE	HALLMARK_DNA_REPAIR	0.367388	0.0196	0.0573684
D3C2	LATE	HALLMARK_GLYCOLYSIS	0.34662	0.0198	0.0573684
D3C2	LATE	HALLMARK_G2M_CHECKPOINT	-0.362434	-0.0236	-0.059
D3C2	LATE	HALLMARK_INTERFERON_GAMMA_RESPONSE	-0.367394	-0.0288	-0.0685714
D3C2	LATE	HALLMARK_XENOBIOTIC_METABOLISM	-0.365785	-0.0306	-0.0695455
D3C2	LATE	HALLMARK_EPITHELIAL_MESENCHYMAL_TRANSITION	0.370739	0.0584	0.126957
D3C2	LATE	HALLMARK_TGF_BETA_SIGNALING	0.42329	0.0722	0.150417
D3C2	LATE	HALLMARK_ESTROGEN_RESPONSE_LATE	0.326213	0.0754	0.1508
D3C2	LATE	HALLMARK_FATTY_ACID_METABOLISM	-0.331779	-0.0864	-0.166154
D3C2	LATE	HALLMARK_ANGIOGENESIS	-0.547286	-0.097	-0.177857
D3C2	LATE	HALLMARK_HEDGEHOG_SIGNALING	-0.545391	-0.0996	-0.177857
D3C2	LATE	HALLMARK_UV_RESPONSE_DN	0.330267	0.119	0.205172
D3C2	LATE	HALLMARK_KRAS_SIGNALING_UP	-0.332409	-0.1578	-0.255806
D3C2	LATE	HALLMARK_COMPLEMENT	-0.316864	-0.1586	-0.255806
D3C2	LATE	HALLMARK_SPERMATOGENESIS	-0.371329	-0.2	-0.306061
D3C2	LATE	HALLMARK_MITOTIC_SPINDLE	-0.290586	-0.202	-0.306061
D3C2	LATE	HALLMARK_MYC_TARGETS_V1	0.270002	0.234	0.344118
D3C2	LATE	HALLMARK_PI3K_AKT_MTOR_SIGNALING	0.303798	0.276	0.383333
D3C2	LATE	HALLMARK_PROTEIN_SECRETION	-0.306376	-0.2756	-0.383333
D3C2	LATE	HALLMARK_IL6_JAK_STAT3_SIGNALING	-0.344266	-0.2968	-0.401081
D3C2	LATE	HALLMARK_PEROXISOME	0.298871	0.3172	0.417368
D3C2	LATE	HALLMARK_REACTIVE_OXYGEN_SPECIES_PATHWAY	0.336436	0.331	0.424359
D3C2	LATE	HALLMARK_WNT_BETA_CATENIN_SIGNALING	-0.372732	-0.3732	-0.444286
D3C2	LATE	HALLMARK_INTERFERON_ALPHA_RESPONSE	-0.306245	-0.3658	-0.444286
D3C2	LATE	HALLMARK_APICAL_JUNCTION	0.271883	0.3596	0.444286
D3C2	LATE	HALLMARK_ADIPOGENESIS	-0.259613	-0.386	-0.448837
D3C2	LATE	HALLMARK_MYOGENESIS	-0.287081	-0.4182	-0.475227
D3C2	LATE	HALLMARK_APICAL_SURFACE	0.354522	0.4558	0.506444
D3C2	LATE	HALLMARK_HEME_METABOLISM	-0.243566	-0.586	-0.636957
D3C2	LATE	HALLMARK_MYC_TARGETS_V2	0.258578	0.6434	0.684468
D3C2	LATE	HALLMARK_BILE_ACID_METABOLISM	0.228961	0.7986	0.831875
D3C2	LATE	HALLMARK_NOTCH_SIGNALING	0.235415	0.8532	0.870612
D3C2	LATE	HALLMARK_PANCREAS_BETA_CELLS	-0.282991	-0.8782	-0.8782
D1C2	LATE	HALLMARK_OXIDATIVE_PHOSPHORYLATION	0.602659	1e-14	1e-14
D1C2	LATE	HALLMARK_MITOTIC_SPINDLE	-0.409715	-0.0002	-0.005
D1C2	LATE	HALLMARK_EPITHELIAL_MESENCHYMAL_TRANSITION	-0.447694	-0.0012	-0.012
D1C2	LATE	HALLMARK_PEROXISOME	0.546219	0.001	0.012
D1C2	LATE	HALLMARK_XENOBIOTIC_METABOLISM	0.500823	0.0008	0.012
D1C2	LATE	HALLMARK_UNFOLDED_PROTEIN_RESPONSE	-0.38503	-0.0022	-0.0183333
D1C2	LATE	HALLMARK_APICAL_JUNCTION	-0.376426	-0.004	-0.0285714
D1C2	LATE	HALLMARK_COAGULATION	-0.466912	-0.0052	-0.0325
D1C2	LATE	HALLMARK_ADIPOGENESIS	0.432573	0.0066	0.0366667
D1C2	LATE	HALLMARK_ESTROGEN_RESPONSE_EARLY	0.451875	0.0076	0.038
D1C2	LATE	HALLMARK_E2F_TARGETS	-0.313129	-0.0174	-0.0790909
D1C2	LATE	HALLMARK_G2M_CHECKPOINT	-0.309905	-0.0214	-0.0891667
D1C2	LATE	HALLMARK_HEME_METABOLISM	-0.297517	-0.0234	-0.09
D1C2	LATE	HALLMARK_BILE_ACID_METABOLISM	0.492592	0.0296	0.105714
D1C2	LATE	HALLMARK_GLYCOLYSIS	-0.262997	-0.0462	-0.154
D1C2	LATE	HALLMARK_FATTY_ACID_METABOLISM	0.395181	0.0564	0.17625
D1C2	LATE	HALLMARK_REACTIVE_OXYGEN_SPECIES_PATHWAY	0.499497	0.063	0.185294
D1C2	LATE	HALLMARK_APICAL_SURFACE	-0.520587	-0.0678	-0.188333
D1C2	LATE	HALLMARK_NOTCH_SIGNALING	0.560652	0.0912	0.198261
D1C2	LATE	HALLMARK_KRAS_SIGNALING_DN	-0.391337	-0.0818	-0.198261
D1C2	LATE	HALLMARK_MYOGENESIS	-0.294049	-0.0878	-0.198261
D1C2	LATE	HALLMARK_ESTROGEN_RESPONSE_LATE	0.397564	0.0762	0.198261
D1C2	LATE	HALLMARK_DNA_REPAIR	0.387343	0.0906	0.198261
D1C2	LATE	HALLMARK_CHOLESTEROL_HOMEOSTASIS	0.43817	0.1026	0.2052
D1C2	LATE	HALLMARK_UV_RESPONSE_DN	0.40756	0.0994	0.2052
D1C2	LATE	HALLMARK_PROTEIN_SECRETION	-0.27137	-0.1106	-0.212692
D1C2	LATE	HALLMARK_PANCREAS_BETA_CELLS	0.630919	0.129	0.238889
D1C2	LATE	HALLMARK_ALLOGRAFT_REJECTION	-0.283346	-0.1424	-0.254286
D1C2	LATE	HALLMARK_INTERFERON_ALPHA_RESPONSE	0.40837	0.1732	0.298621
D1C2	LATE	HALLMARK_P53_PATHWAY	0.353852	0.1854	0.309
D1C2	LATE	HALLMARK_TNFA_SIGNALING_VIA_NFKB	0.351803	0.2228	0.359355
D1C2	LATE	HALLMARK_WNT_BETA_CATENIN_SIGNALING	-0.37821	-0.2324	-0.363125
D1C2	LATE	HALLMARK_KRAS_SIGNALING_UP	0.375069	0.2524	0.382424
D1C2	LATE	HALLMARK_ANGIOGENESIS	-0.416351	-0.2664	-0.391765
D1C2	LATE	HALLMARK_HYPOXIA	0.330296	0.3766	0.538
D1C2	LATE	HALLMARK_MYC_TARGETS_V1	0.316236	0.3946	0.548056
D1C2	LATE	HALLMARK_ANDROGEN_RESPONSE	0.330237	0.551	0.744595
D1C2	LATE	HALLMARK_MYC_TARGETS_V2	0.356417	0.6194	0.759024
D1C2	LATE	HALLMARK_SPERMATOGENESIS	0.358492	0.6068	0.759024
D1C2	LATE	HALLMARK_APOPTOSIS	0.313372	0.6194	0.759024
D1C2	LATE	HALLMARK_IL2_STAT5_SIGNALING	0.310685	0.6224	0.759024
D1C2	LATE	HALLMARK_INFLAMMATORY_RESPONSE	0.32033	0.6514	0.775476
D1C2	LATE	HALLMARK_IL6_JAK_STAT3_SIGNALING	0.341332	0.6994	0.778222
D1C2	LATE	HALLMARK_TGF_BETA_SIGNALING	0.34214	0.7004	0.778222
D1C2	LATE	HALLMARK_INTERFERON_GAMMA_RESPONSE	0.304519	0.6894	0.778222
D1C2	LATE	HALLMARK_COMPLEMENT	0.290492	0.8354	0.908043
D1C2	LATE	HALLMARK_UV_RESPONSE_UP	0.263996	0.8908	0.94766
D1C2	LATE	HALLMARK_MTORC1_SIGNALING	0.273066	0.9174	0.955625
D1C2	LATE	HALLMARK_HEDGEHOG_SIGNALING	0.32671	0.9852	0.9854
D1C2	LATE	HALLMARK_PI3K_AKT_MTOR_SIGNALING	0.28066	0.9854	0.9854

## Sheet: 5C
Donor 2, Culture 1, Replicate 1
Generation	Identity	Population	Frequency	Group_id	Unique_id	RG	TimePoint
1	clone_10	6010	0.0215927	clone_10	clone_10_1	10	D2C1_Parent1		Donor 2, Culture 1
1	clone_36	4441	0.0159556	clone_36	clone_36_1	36	D2C1_Parent1
1	clone_2	9960	0.0357842	clone_2	clone_2_1	2	D2C1_Parent1
1	clone_35	4352	0.0156358	clone_35	clone_35_1	35	D2C1_Parent1
1	clone_33	972	0.00349219	clone_33	clone_33_1	33	D2C1_Parent1
1	clone_57	831	0.00298561	clone_57	clone_57_1	57	D2C1_Parent1
1	clone_80	419	0.00150538	clone_80	clone_80_1	80	D2C1_Parent1
1	clone_22	5615	0.0201735	clone_22	clone_22_1	22	D2C1_Parent1
1	clone_11	8429	0.0302837	clone_11	clone_11_1	11	D2C1_Parent1
1	clone_20	4801	0.017249	clone_20	clone_20_1	20	D2C1_Parent1
1	clone_78	2213	0.00795085	clone_78	clone_78_1	78	D2C1_Parent1
1	clone_184	417	0.00149819	clone_184	clone_184_1	184	D2C1_Parent1
1	clone_4	7750	0.0278441	clone_4	clone_4_1	4	D2C1_Parent1		Donor 2, Culture 2
1	clone_21	9304	0.0334273	clone_21	clone_21_1	21	D2C1_Parent1
1	clone_85	2150	0.0077245	clone_85	clone_85_1	85	D2C1_Parent1
1	clone_55	2523	0.00906462	clone_55	clone_55_1	55	D2C1_Parent1
1	clone_97	1717	0.00616883	clone_97	clone_97_1	97	D2C1_Parent1
1	clone_120	1065	0.00382632	clone_120	clone_120_1	120	D2C1_Parent1
1	clone_126	727	0.00261196	clone_126	clone_126_1	126	D2C1_Parent1
1	clone_44	933	0.00335208	clone_44	clone_44_1	44	D2C1_Parent1
1	clone_233	333	0.0011964	clone_233	clone_233_1	233	D2C1_Parent1
1	clone_99	1569	0.00563709	clone_99	clone_99_1	99	D2C1_Parent1
1	clone_160	571	0.00205148	clone_160	clone_160_1	160	D2C1_Parent1
1	clone_24	2561	0.00920114	clone_24	clone_24_1	24	D2C1_Parent1
1	clone_26	3164	0.0113676	clone_26	clone_26_1	26	D2C1_Parent1		Donor 3, Culture 2
1	clone_13	8081	0.0290334	clone_13	clone_13_1	13	D2C1_Parent1
1	clone_56	2184	0.00784666	clone_56	clone_56_1	56	D2C1_Parent1
1	clone_0	8475	0.0304489	clone_0	clone_0_1	0	D2C1_Parent1
1	clone_71	526	0.00188981	clone_71	clone_71_1	71	D2C1_Parent1
1	clone_84	2140	0.00768858	clone_84	clone_84_1	84	D2C1_Parent1
1	clone_232	340	0.00122155	clone_232	clone_232_1	232	D2C1_Parent1
1	clone_54	3354	0.0120502	clone_54	clone_54_1	54	D2C1_Parent1
1	clone_93	1759	0.00631972	clone_93	clone_93_1	93	D2C1_Parent1
1	clone_5	6463	0.0232202	clone_5	clone_5_1	5	D2C1_Parent1
1	clone_67	1074	0.00385866	clone_67	clone_67_1	67	D2C1_Parent1
1	clone_162	505	0.00181436	clone_162	clone_162_1	162	D2C1_Parent1
1	clone_173	576	0.00206945	clone_173	clone_173_1	173	D2C1_Parent1
1	clone_17	1489	0.00534967	clone_17	clone_17_1	17	D2C1_Parent1
1	clone_38	587	0.00210897	clone_38	clone_38_1	38	D2C1_Parent1
1	clone_64	2662	0.00956401	clone_64	clone_64_1	64	D2C1_Parent1
1	clone_23	2873	0.0103221	clone_23	clone_23_1	23	D2C1_Parent1
1	clone_137	455	0.00163472	clone_137	clone_137_1	137	D2C1_Parent1
1	clone_52	1305	0.00468859	clone_52	clone_52_1	52	D2C1_Parent1
1	clone_91	1831	0.0065784	clone_91	clone_91_1	91	D2C1_Parent1
1	clone_75	1677	0.00602511	clone_75	clone_75_1	75	D2C1_Parent1
1	clone_12	2356	0.00846462	clone_12	clone_12_1	12	D2C1_Parent1
1	clone_1	2458	0.00883108	clone_1	clone_1_1	1	D2C1_Parent1
1	clone_32	2731	0.00981192	clone_32	clone_32_1	32	D2C1_Parent1
1	clone_63	1732	0.00622272	clone_63	clone_63_1	63	D2C1_Parent1
1	clone_58	2252	0.00809097	clone_58	clone_58_1	58	D2C1_Parent1
1	clone_48	2448	0.00879516	clone_48	clone_48_1	48	D2C1_Parent1
1	clone_90	2041	0.00733289	clone_90	clone_90_1	90	D2C1_Parent1
1	clone_161	539	0.00193652	clone_161	clone_161_1	161	D2C1_Parent1
1	clone_77	2195	0.00788618	clone_77	clone_77_1	77	D2C1_Parent1
1	clone_61	2939	0.0105592	clone_61	clone_61_1	61	D2C1_Parent1
1	clone_149	757	0.00271974	clone_149	clone_149_1	149	D2C1_Parent1
1	clone_69	2401	0.0086263	clone_69	clone_69_1	69	D2C1_Parent1
1	clone_103	874	0.0031401	clone_103	clone_103_1	103	D2C1_Parent1
1	clone_25	4471	0.0160634	clone_25	clone_25_1	25	D2C1_Parent1
1	clone_3	9440	0.033916	clone_3	clone_3_1	3	D2C1_Parent1
1	clone_135	871	0.00312932	clone_135	clone_135_1	135	D2C1_Parent1
1	clone_18	2118	0.00760954	clone_18	clone_18_1	18	D2C1_Parent1
1	clone_79	1670	0.00599996	clone_79	clone_79_1	79	D2C1_Parent1
1	clone_6	11363	0.0408249	clone_6	clone_6_1	6	D2C1_Parent1
1	clone_42	624	0.0022419	clone_42	clone_42_1	42	D2C1_Parent1
1	clone_43	1089	0.00391255	clone_43	clone_43_1	43	D2C1_Parent1
1	clone_121	847	0.0030431	clone_121	clone_121_1	121	D2C1_Parent1
1	clone_193	466	0.00167424	clone_193	clone_193_1	193	D2C1_Parent1
1	clone_146	485	0.0017425	clone_146	clone_146_1	146	D2C1_Parent1
1	clone_65	1493	0.00536404	clone_65	clone_65_1	65	D2C1_Parent1
1	clone_96	736	0.0026443	clone_96	clone_96_1	96	D2C1_Parent1
1	clone_8	2589	0.00930174	clone_8	clone_8_1	8	D2C1_Parent1
1	clone_153	632	0.00227065	clone_153	clone_153_1	153	D2C1_Parent1
1	clone_68	2235	0.00802989	clone_68	clone_68_1	68	D2C1_Parent1
1	clone_60	1028	0.00369339	clone_60	clone_60_1	60	D2C1_Parent1
1	clone_27	831	0.00298561	clone_27	clone_27_1	27	D2C1_Parent1
1	clone_234	342	0.00122874	clone_234	clone_234_1	234	D2C1_Parent1
1	clone_171	574	0.00206226	clone_171	clone_171_1	171	D2C1_Parent1
1	clone_15	3414	0.0122658	clone_15	clone_15_1	15	D2C1_Parent1
1	clone_125	936	0.00336285	clone_125	clone_125_1	125	D2C1_Parent1
1	clone_150	709	0.00254729	clone_150	clone_150_1	150	D2C1_Parent1
1	clone_92	1485	0.0053353	clone_92	clone_92_1	92	D2C1_Parent1
1	clone_211	412	0.00148023	clone_211	clone_211_1	211	D2C1_Parent1
1	clone_158	501	0.00179999	clone_158	clone_158_1	158	D2C1_Parent1
1	clone_119	1126	0.00404548	clone_119	clone_119_1	119	D2C1_Parent1
1	clone_138	852	0.00306106	clone_138	clone_138_1	138	D2C1_Parent1
1	clone_113	700	0.00251496	clone_113	clone_113_1	113	D2C1_Parent1
1	clone_110	1172	0.00421075	clone_110	clone_110_1	110	D2C1_Parent1
1	clone_201	427	0.00153412	clone_201	clone_201_1	201	D2C1_Parent1
1	clone_53	1105	0.00397004	clone_53	clone_53_1	53	D2C1_Parent1
1	clone_31	837	0.00300717	clone_31	clone_31_1	31	D2C1_Parent1
1	clone_70	1917	0.00688738	clone_70	clone_70_1	70	D2C1_Parent1
1	clone_34	4612	0.01657	clone_34	clone_34_1	34	D2C1_Parent1
1	clone_14	2613	0.00938797	clone_14	clone_14_1	14	D2C1_Parent1
1	clone_205	414	0.00148742	clone_205	clone_205_1	205	D2C1_Parent1
1	clone_213	407	0.00146227	clone_213	clone_213_1	213	D2C1_Parent1
1	clone_94	1430	0.00513769	clone_94	clone_94_1	94	D2C1_Parent1
1	clone_51	1019	0.00366106	clone_51	clone_51_1	51	D2C1_Parent1
1	clone_180	515	0.00185029	clone_180	clone_180_1	180	D2C1_Parent1
1	clone_76	1061	0.00381195	clone_76	clone_76_1	76	D2C1_Parent1
1	clone_28	2934	0.0105413	clone_28	clone_28_1	28	D2C1_Parent1
1	clone_210	420	0.00150897	clone_210	clone_210_1	210	D2C1_Parent1
1	clone_181	497	0.00178562	clone_181	clone_181_1	181	D2C1_Parent1
1	clone_228	356	0.00127903	clone_228	clone_228_1	228	D2C1_Parent1
1	clone_139	790	0.00283831	clone_139	clone_139_1	139	D2C1_Parent1
1	clone_134	636	0.00228502	clone_134	clone_134_1	134	D2C1_Parent1
1	clone_151	453	0.00162754	clone_151	clone_151_1	151	D2C1_Parent1
1	clone_218	387	0.00139041	clone_218	clone_218_1	218	D2C1_Parent1
1	clone_182	526	0.00188981	clone_182	clone_182_1	182	D2C1_Parent1
1	clone_83	781	0.00280597	clone_83	clone_83_1	83	D2C1_Parent1
1	clone_220	380	0.00136526	clone_220	clone_220_1	220	D2C1_Parent1
1	clone_112	864	0.00310417	clone_112	clone_112_1	112	D2C1_Parent1
1	clone_167	508	0.00182514	clone_167	clone_167_1	167	D2C1_Parent1
1	clone_166	569	0.0020443	clone_166	clone_166_1	166	D2C1_Parent1
1	clone_49	1458	0.00523829	clone_49	clone_49_1	49	D2C1_Parent1
1	clone_152	666	0.0023928	clone_152	clone_152_1	152	D2C1_Parent1
1	clone_72	1951	0.00700954	clone_72	clone_72_1	72	D2C1_Parent1
1	clone_212	419	0.00150538	clone_212	clone_212_1	212	D2C1_Parent1
1	clone_128	924	0.00331974	clone_128	clone_128_1	128	D2C1_Parent1
1	clone_144	733	0.00263352	clone_144	clone_144_1	144	D2C1_Parent1
1	clone_89	1241	0.00445866	clone_89	clone_89_1	89	D2C1_Parent1
1	clone_179	377	0.00135448	clone_179	clone_179_1	179	D2C1_Parent1
1	clone_148	605	0.00217364	clone_148	clone_148_1	148	D2C1_Parent1
1	clone_156	381	0.00136885	clone_156	clone_156_1	156	D2C1_Parent1
1	clone_168	441	0.00158442	clone_168	clone_168_1	168	D2C1_Parent1
1	clone_50	936	0.00336285	clone_50	clone_50_1	50	D2C1_Parent1
1	clone_66	1173	0.00421435	clone_66	clone_66_1	66	D2C1_Parent1
1	clone_123	1058	0.00380117	clone_123	clone_123_1	123	D2C1_Parent1
1	clone_159	659	0.00236765	clone_159	clone_159_1	159	D2C1_Parent1
1	clone_16	660	0.00237124	clone_16	clone_16_1	16	D2C1_Parent1
1	clone_189	415	0.00149101	clone_189	clone_189_1	189	D2C1_Parent1
1	clone_174	472	0.0016958	clone_174	clone_174_1	174	D2C1_Parent1
1	clone_47	425	0.00152694	clone_47	clone_47_1	47	D2C1_Parent1
1	clone_59	2170	0.00779636	clone_59	clone_59_1	59	D2C1_Parent1
1	clone_95	1524	0.00547542	clone_95	clone_95_1	95	D2C1_Parent1
1	clone_186	498	0.00178921	clone_186	clone_186_1	186	D2C1_Parent1
1	clone_155	540	0.00194011	clone_155	clone_155_1	155	D2C1_Parent1
1	clone_140	791	0.0028419	clone_140	clone_140_1	140	D2C1_Parent1
1	clone_133	535	0.00192214	clone_133	clone_133_1	133	D2C1_Parent1
1	clone_227	357	0.00128263	clone_227	clone_227_1	227	D2C1_Parent1
1	clone_107	1272	0.00457003	clone_107	clone_107_1	107	D2C1_Parent1
1	clone_196	435	0.00156286	clone_196	clone_196_1	196	D2C1_Parent1
1	clone_131	751	0.00269819	clone_131	clone_131_1	131	D2C1_Parent1
1	clone_192	449	0.00161316	clone_192	clone_192_1	192	D2C1_Parent1
1	clone_46	671	0.00241076	clone_46	clone_46_1	46	D2C1_Parent1
1	clone_37	699	0.00251136	clone_37	clone_37_1	37	D2C1_Parent1
1	clone_183	367	0.00131855	clone_183	clone_183_1	183	D2C1_Parent1
1	clone_214	401	0.00144071	clone_214	clone_214_1	214	D2C1_Parent1
1	clone_124	901	0.00323711	clone_124	clone_124_1	124	D2C1_Parent1
1	clone_41	656	0.00235687	clone_41	clone_41_1	41	D2C1_Parent1
1	clone_204	437	0.00157005	clone_204	clone_204_1	204	D2C1_Parent1
1	clone_199	446	0.00160239	clone_199	clone_199_1	199	D2C1_Parent1
1	clone_187	477	0.00171376	clone_187	clone_187_1	187	D2C1_Parent1
1	clone_230	350	0.00125748	clone_230	clone_230_1	230	D2C1_Parent1
1	clone_30	653	0.00234609	clone_30	clone_30_1	30	D2C1_Parent1
1	clone_163	569	0.0020443	clone_163	clone_163_1	163	D2C1_Parent1
1	clone_40	555	0.001994	clone_40	clone_40_1	40	D2C1_Parent1
1	clone_104	936	0.00336285	clone_104	clone_104_1	104	D2C1_Parent1
1	clone_88	636	0.00228502	clone_88	clone_88_1	88	D2C1_Parent1
1	clone_185	496	0.00178203	clone_185	clone_185_1	185	D2C1_Parent1
1	clone_122	1021	0.00366824	clone_122	clone_122_1	122	D2C1_Parent1
1	clone_197	398	0.00142993	clone_197	clone_197_1	197	D2C1_Parent1
1	clone_216	383	0.00137604	clone_216	clone_216_1	216	D2C1_Parent1
1	clone_225	360	0.00129341	clone_225	clone_225_1	225	D2C1_Parent1
1	clone_145	767	0.00275567	clone_145	clone_145_1	145	D2C1_Parent1
1	clone_170	582	0.00209101	clone_170	clone_170_1	170	D2C1_Parent1
1	clone_73	642	0.00230657	clone_73	clone_73_1	73	D2C1_Parent1
1	clone_141	443	0.00159161	clone_141	clone_141_1	141	D2C1_Parent1
1	clone_176	504	0.00181077	clone_176	clone_176_1	176	D2C1_Parent1
1	clone_223	361	0.001297	clone_223	clone_223_1	223	D2C1_Parent1
1	clone_109	398	0.00142993	clone_109	clone_109_1	109	D2C1_Parent1
1	clone_240	335	0.00120359	clone_240	clone_240_1	240	D2C1_Parent1
1	clone_130	0	0	clone_130	clone_130_1	130	D2C1_Parent1
1	clone_29	0	0	clone_29	clone_29_1	29	D2C1_Parent1
1	clone_129	0	0	clone_129	clone_129_1	129	D2C1_Parent1
1	clone_62	0	0	clone_62	clone_62_1	62	D2C1_Parent1
1	clone_39	0	0	clone_39	clone_39_1	39	D2C1_Parent1
1	clone_45	0	0	clone_45	clone_45_1	45	D2C1_Parent1
1	clone_81	0	0	clone_81	clone_81_1	81	D2C1_Parent1
1	clone_98	0	0	clone_98	clone_98_1	98	D2C1_Parent1
1	clone_74	0	0	clone_74	clone_74_1	74	D2C1_Parent1
1	clone_114	0	0	clone_114	clone_114_1	114	D2C1_Parent1
1	clone_291	0	0	clone_291	clone_291_1	291	D2C1_Parent1
1	clone_100	0	0	clone_100	clone_100_1	100	D2C1_Parent1
1	clone_101	0	0	clone_101	clone_101_1	101	D2C1_Parent1
1	clone_1892	0	0	clone_1892	clone_1892_1	1892	D2C1_Parent1
1	clone_1074	0	0	clone_1074	clone_1074_1	1074	D2C1_Parent1
1	clone_111	0	0	clone_111	clone_111_1	111	D2C1_Parent1
2	clone_10	37185	0.058379	clone_10	clone_10_2	10	D2C1_Parent2
2	clone_36	3506	0.00550429	clone_36	clone_36_2	36	D2C1_Parent2
2	clone_2	34902	0.0547948	clone_2	clone_2_2	2	D2C1_Parent2
2	clone_35	4270	0.00670374	clone_35	clone_35_2	35	D2C1_Parent2
2	clone_33	2936	0.00460941	clone_33	clone_33_2	33	D2C1_Parent2
2	clone_57	1998	0.00313678	clone_57	clone_57_2	57	D2C1_Parent2
2	clone_80	738	0.00115863	clone_80	clone_80_2	80	D2C1_Parent2
2	clone_22	12956	0.0203404	clone_22	clone_22_2	22	D2C1_Parent2
2	clone_11	30136	0.0473124	clone_11	clone_11_2	11	D2C1_Parent2
2	clone_20	19784	0.0310601	clone_20	clone_20_2	20	D2C1_Parent2
2	clone_78	0	0	clone_78	clone_78_2	78	D2C1_Parent2
2	clone_184	0	0	clone_184	clone_184_2	184	D2C1_Parent2
2	clone_4	37515	0.0588971	clone_4	clone_4_2	4	D2C1_Parent2
2	clone_21	12444	0.0195366	clone_21	clone_21_2	21	D2C1_Parent2
2	clone_85	0	0	clone_85	clone_85_2	85	D2C1_Parent2
2	clone_55	1660	0.00260614	clone_55	clone_55_2	55	D2C1_Parent2
2	clone_97	0	0	clone_97	clone_97_2	97	D2C1_Parent2
2	clone_120	0	0	clone_120	clone_120_2	120	D2C1_Parent2
2	clone_126	0	0	clone_126	clone_126_2	126	D2C1_Parent2
2	clone_44	2006	0.00314934	clone_44	clone_44_2	44	D2C1_Parent2
2	clone_233	0	0	clone_233	clone_233_2	233	D2C1_Parent2
2	clone_99	0	0	clone_99	clone_99_2	99	D2C1_Parent2
2	clone_160	0	0	clone_160	clone_160_2	160	D2C1_Parent2
2	clone_24	8495	0.0133368	clone_24	clone_24_2	24	D2C1_Parent2
2	clone_26	8560	0.0134389	clone_26	clone_26_2	26	D2C1_Parent2
2	clone_13	19644	0.0308403	clone_13	clone_13_2	13	D2C1_Parent2
2	clone_56	1392	0.00218539	clone_56	clone_56_2	56	D2C1_Parent2
2	clone_0	54591	0.0857058	clone_0	clone_0_2	0	D2C1_Parent2
2	clone_71	1268	0.00199071	clone_71	clone_71_2	71	D2C1_Parent2
2	clone_84	0	0	clone_84	clone_84_2	84	D2C1_Parent2
2	clone_232	0	0	clone_232	clone_232_2	232	D2C1_Parent2
2	clone_54	1391	0.00218382	clone_54	clone_54_2	54	D2C1_Parent2
2	clone_93	0	0	clone_93	clone_93_2	93	D2C1_Parent2
2	clone_5	30997	0.0486641	clone_5	clone_5_2	5	D2C1_Parent2
2	clone_67	1704	0.00267522	clone_67	clone_67_2	67	D2C1_Parent2
2	clone_162	0	0	clone_162	clone_162_2	162	D2C1_Parent2
2	clone_173	0	0	clone_173	clone_173_2	173	D2C1_Parent2
2	clone_17	10954	0.0171974	clone_17	clone_17_2	17	D2C1_Parent2
2	clone_38	1477	0.00231883	clone_38	clone_38_2	38	D2C1_Parent2
2	clone_64	0	0	clone_64	clone_64_2	64	D2C1_Parent2
2	clone_23	6906	0.0108422	clone_23	clone_23_2	23	D2C1_Parent2
2	clone_137	0	0	clone_137	clone_137_2	137	D2C1_Parent2
2	clone_52	1851	0.002906	clone_52	clone_52_2	52	D2C1_Parent2
2	clone_91	0	0	clone_91	clone_91_2	91	D2C1_Parent2
2	clone_75	689	0.0010817	clone_75	clone_75_2	75	D2C1_Parent2
2	clone_12	7095	0.0111389	clone_12	clone_12_2	12	D2C1_Parent2
2	clone_1	22793	0.0357841	clone_1	clone_1_2	1	D2C1_Parent2
2	clone_32	4958	0.00778387	clone_32	clone_32_2	32	D2C1_Parent2
2	clone_63	1506	0.00236436	clone_63	clone_63_2	63	D2C1_Parent2
2	clone_58	1441	0.00226232	clone_58	clone_58_2	58	D2C1_Parent2
2	clone_48	2484	0.00389979	clone_48	clone_48_2	48	D2C1_Parent2
2	clone_90	0	0	clone_90	clone_90_2	90	D2C1_Parent2
2	clone_161	0	0	clone_161	clone_161_2	161	D2C1_Parent2
2	clone_77	0	0	clone_77	clone_77_2	77	D2C1_Parent2
2	clone_61	0	0	clone_61	clone_61_2	61	D2C1_Parent2
2	clone_149	0	0	clone_149	clone_149_2	149	D2C1_Parent2
2	clone_69	0	0	clone_69	clone_69_2	69	D2C1_Parent2
2	clone_103	0	0	clone_103	clone_103_2	103	D2C1_Parent2
2	clone_25	8535	0.0133996	clone_25	clone_25_2	25	D2C1_Parent2
2	clone_3	44948	0.0705667	clone_3	clone_3_2	3	D2C1_Parent2
2	clone_135	0	0	clone_135	clone_135_2	135	D2C1_Parent2
2	clone_18	19720	0.0309597	clone_18	clone_18_2	18	D2C1_Parent2
2	clone_79	0	0	clone_79	clone_79_2	79	D2C1_Parent2
2	clone_6	41601	0.065312	clone_6	clone_6_2	6	D2C1_Parent2
2	clone_42	1385	0.0021744	clone_42	clone_42_2	42	D2C1_Parent2
2	clone_43	1947	0.00305672	clone_43	clone_43_2	43	D2C1_Parent2
2	clone_121	0	0	clone_121	clone_121_2	121	D2C1_Parent2
2	clone_193	0	0	clone_193	clone_193_2	193	D2C1_Parent2
2	clone_146	0	0	clone_146	clone_146_2	146	D2C1_Parent2
2	clone_65	1403	0.00220266	clone_65	clone_65_2	65	D2C1_Parent2
2	clone_96	0	0	clone_96	clone_96_2	96	D2C1_Parent2
2	clone_8	17979	0.0282264	clone_8	clone_8_2	8	D2C1_Parent2
2	clone_153	0	0	clone_153	clone_153_2	153	D2C1_Parent2
2	clone_68	719	0.0011288	clone_68	clone_68_2	68	D2C1_Parent2
2	clone_60	2415	0.00379146	clone_60	clone_60_2	60	D2C1_Parent2
2	clone_27	2605	0.00408975	clone_27	clone_27_2	27	D2C1_Parent2
2	clone_234	0	0	clone_234	clone_234_2	234	D2C1_Parent2
2	clone_171	0	0	clone_171	clone_171_2	171	D2C1_Parent2
2	clone_15	26389	0.0414297	clone_15	clone_15_2	15	D2C1_Parent2
2	clone_125	0	0	clone_125	clone_125_2	125	D2C1_Parent2
2	clone_150	0	0	clone_150	clone_150_2	150	D2C1_Parent2
2	clone_92	0	0	clone_92	clone_92_2	92	D2C1_Parent2
2	clone_211	0	0	clone_211	clone_211_2	211	D2C1_Parent2
2	clone_158	0	0	clone_158	clone_158_2	158	D2C1_Parent2
2	clone_119	0	0	clone_119	clone_119_2	119	D2C1_Parent2
2	clone_138	0	0	clone_138	clone_138_2	138	D2C1_Parent2
2	clone_113	0	0	clone_113	clone_113_2	113	D2C1_Parent2
2	clone_110	0	0	clone_110	clone_110_2	110	D2C1_Parent2
2	clone_201	0	0	clone_201	clone_201_2	201	D2C1_Parent2
2	clone_53	2243	0.00352143	clone_53	clone_53_2	53	D2C1_Parent2
2	clone_31	2093	0.00328593	clone_31	clone_31_2	31	D2C1_Parent2
2	clone_70	877	0.00137686	clone_70	clone_70_2	70	D2C1_Parent2
2	clone_34	3761	0.00590463	clone_34	clone_34_2	34	D2C1_Parent2
2	clone_14	23478	0.0368596	clone_14	clone_14_2	14	D2C1_Parent2
2	clone_205	0	0	clone_205	clone_205_2	205	D2C1_Parent2
2	clone_213	0	0	clone_213	clone_213_2	213	D2C1_Parent2
2	clone_94	0	0	clone_94	clone_94_2	94	D2C1_Parent2
2	clone_51	2446	0.00384013	clone_51	clone_51_2	51	D2C1_Parent2
2	clone_180	0	0	clone_180	clone_180_2	180	D2C1_Parent2
2	clone_76	1318	0.00206921	clone_76	clone_76_2	76	D2C1_Parent2
2	clone_28	5863	0.00920469	clone_28	clone_28_2	28	D2C1_Parent2
2	clone_210	0	0	clone_210	clone_210_2	210	D2C1_Parent2
2	clone_181	0	0	clone_181	clone_181_2	181	D2C1_Parent2
2	clone_228	0	0	clone_228	clone_228_2	228	D2C1_Parent2
2	clone_139	0	0	clone_139	clone_139_2	139	D2C1_Parent2
2	clone_134	0	0	clone_134	clone_134_2	134	D2C1_Parent2
2	clone_151	0	0	clone_151	clone_151_2	151	D2C1_Parent2
2	clone_218	0	0	clone_218	clone_218_2	218	D2C1_Parent2
2	clone_182	0	0	clone_182	clone_182_2	182	D2C1_Parent2
2	clone_83	1040	0.00163276	clone_83	clone_83_2	83	D2C1_Parent2
2	clone_220	0	0	clone_220	clone_220_2	220	D2C1_Parent2
2	clone_112	0	0	clone_112	clone_112_2	112	D2C1_Parent2
2	clone_167	0	0	clone_167	clone_167_2	167	D2C1_Parent2
2	clone_166	0	0	clone_166	clone_166_2	166	D2C1_Parent2
2	clone_49	3113	0.00488729	clone_49	clone_49_2	49	D2C1_Parent2
2	clone_152	0	0	clone_152	clone_152_2	152	D2C1_Parent2
2	clone_72	755	0.00118532	clone_72	clone_72_2	72	D2C1_Parent2
2	clone_212	0	0	clone_212	clone_212_2	212	D2C1_Parent2
2	clone_128	0	0	clone_128	clone_128_2	128	D2C1_Parent2
2	clone_144	0	0	clone_144	clone_144_2	144	D2C1_Parent2
2	clone_89	806	0.00126539	clone_89	clone_89_2	89	D2C1_Parent2
2	clone_179	0	0	clone_179	clone_179_2	179	D2C1_Parent2
2	clone_148	0	0	clone_148	clone_148_2	148	D2C1_Parent2
2	clone_156	0	0	clone_156	clone_156_2	156	D2C1_Parent2
2	clone_168	0	0	clone_168	clone_168_2	168	D2C1_Parent2
2	clone_50	2536	0.00398142	clone_50	clone_50_2	50	D2C1_Parent2
2	clone_66	1690	0.00265324	clone_66	clone_66_2	66	D2C1_Parent2
2	clone_123	0	0	clone_123	clone_123_2	123	D2C1_Parent2
2	clone_159	0	0	clone_159	clone_159_2	159	D2C1_Parent2
2	clone_16	3704	0.00581514	clone_16	clone_16_2	16	D2C1_Parent2
2	clone_189	0	0	clone_189	clone_189_2	189	D2C1_Parent2
2	clone_174	0	0	clone_174	clone_174_2	174	D2C1_Parent2
2	clone_47	1107	0.00173795	clone_47	clone_47_2	47	D2C1_Parent2
2	clone_59	1353	0.00212416	clone_59	clone_59_2	59	D2C1_Parent2
2	clone_95	0	0	clone_95	clone_95_2	95	D2C1_Parent2
2	clone_186	0	0	clone_186	clone_186_2	186	D2C1_Parent2
2	clone_155	0	0	clone_155	clone_155_2	155	D2C1_Parent2
2	clone_140	0	0	clone_140	clone_140_2	140	D2C1_Parent2
2	clone_133	0	0	clone_133	clone_133_2	133	D2C1_Parent2
2	clone_227	0	0	clone_227	clone_227_2	227	D2C1_Parent2
2	clone_107	0	0	clone_107	clone_107_2	107	D2C1_Parent2
2	clone_196	0	0	clone_196	clone_196_2	196	D2C1_Parent2
2	clone_131	0	0	clone_131	clone_131_2	131	D2C1_Parent2
2	clone_192	0	0	clone_192	clone_192_2	192	D2C1_Parent2
2	clone_46	1669	0.00262027	clone_46	clone_46_2	46	D2C1_Parent2
2	clone_37	1428	0.00224191	clone_37	clone_37_2	37	D2C1_Parent2
2	clone_183	0	0	clone_183	clone_183_2	183	D2C1_Parent2
2	clone_214	0	0	clone_214	clone_214_2	214	D2C1_Parent2
2	clone_124	0	0	clone_124	clone_124_2	124	D2C1_Parent2
2	clone_41	1150	0.00180546	clone_41	clone_41_2	41	D2C1_Parent2
2	clone_204	0	0	clone_204	clone_204_2	204	D2C1_Parent2
2	clone_199	0	0	clone_199	clone_199_2	199	D2C1_Parent2
2	clone_187	0	0	clone_187	clone_187_2	187	D2C1_Parent2
2	clone_230	0	0	clone_230	clone_230_2	230	D2C1_Parent2
2	clone_30	2119	0.00332675	clone_30	clone_30_2	30	D2C1_Parent2
2	clone_163	0	0	clone_163	clone_163_2	163	D2C1_Parent2
2	clone_40	1463	0.00229685	clone_40	clone_40_2	40	D2C1_Parent2
2	clone_104	0	0	clone_104	clone_104_2	104	D2C1_Parent2
2	clone_88	1273	0.00199856	clone_88	clone_88_2	88	D2C1_Parent2
2	clone_185	0	0	clone_185	clone_185_2	185	D2C1_Parent2
2	clone_122	0	0	clone_122	clone_122_2	122	D2C1_Parent2
2	clone_197	0	0	clone_197	clone_197_2	197	D2C1_Parent2
2	clone_216	0	0	clone_216	clone_216_2	216	D2C1_Parent2
2	clone_225	0	0	clone_225	clone_225_2	225	D2C1_Parent2
2	clone_145	0	0	clone_145	clone_145_2	145	D2C1_Parent2
2	clone_170	0	0	clone_170	clone_170_2	170	D2C1_Parent2
2	clone_73	1254	0.00196873	clone_73	clone_73_2	73	D2C1_Parent2
2	clone_141	0	0	clone_141	clone_141_2	141	D2C1_Parent2
2	clone_176	0	0	clone_176	clone_176_2	176	D2C1_Parent2
2	clone_223	0	0	clone_223	clone_223_2	223	D2C1_Parent2
2	clone_109	900	0.00141297	clone_109	clone_109_2	109	D2C1_Parent2
2	clone_240	0	0	clone_240	clone_240_2	240	D2C1_Parent2
2	clone_130	679	0.001066	clone_130	clone_130_2	130	D2C1_Parent2
2	clone_29	4252	0.00667548	clone_29	clone_29_2	29	D2C1_Parent2
2	clone_129	710	0.00111467	clone_129	clone_129_2	129	D2C1_Parent2
2	clone_62	0	0	clone_62	clone_62_2	62	D2C1_Parent2
2	clone_39	0	0	clone_39	clone_39_2	39	D2C1_Parent2
2	clone_45	0	0	clone_45	clone_45_2	45	D2C1_Parent2
2	clone_81	0	0	clone_81	clone_81_2	81	D2C1_Parent2
2	clone_98	0	0	clone_98	clone_98_2	98	D2C1_Parent2
2	clone_74	0	0	clone_74	clone_74_2	74	D2C1_Parent2
2	clone_114	0	0	clone_114	clone_114_2	114	D2C1_Parent2
2	clone_291	0	0	clone_291	clone_291_2	291	D2C1_Parent2
2	clone_100	0	0	clone_100	clone_100_2	100	D2C1_Parent2
2	clone_101	0	0	clone_101	clone_101_2	101	D2C1_Parent2
2	clone_1892	0	0	clone_1892	clone_1892_2	1892	D2C1_Parent2
2	clone_1074	0	0	clone_1074	clone_1074_2	1074	D2C1_Parent2
2	clone_111	0	0	clone_111	clone_111_2	111	D2C1_Parent2
3	clone_10	4596	0.0149854	clone_10	clone_10_3	10	D2C1_R1_T1
3	clone_36	475	0.00154875	clone_36	clone_36_3	36	D2C1_R1_T1
3	clone_2	17511	0.0570953	clone_2	clone_2_3	2	D2C1_R1_T1
3	clone_35	0	0	clone_35	clone_35_3	35	D2C1_R1_T1
3	clone_33	767	0.00250083	clone_33	clone_33_3	33	D2C1_R1_T1
3	clone_57	0	0	clone_57	clone_57_3	57	D2C1_R1_T1
3	clone_80	0	0	clone_80	clone_80_3	80	D2C1_R1_T1
3	clone_22	512	0.00166939	clone_22	clone_22_3	22	D2C1_R1_T1
3	clone_11	4162	0.0135704	clone_11	clone_11_3	11	D2C1_R1_T1
3	clone_20	1198	0.00390612	clone_20	clone_20_3	20	D2C1_R1_T1
3	clone_78	0	0	clone_78	clone_78_3	78	D2C1_R1_T1
3	clone_184	0	0	clone_184	clone_184_3	184	D2C1_R1_T1
3	clone_4	11149	0.0363517	clone_4	clone_4_3	4	D2C1_R1_T1
3	clone_21	0	0	clone_21	clone_21_3	21	D2C1_R1_T1
3	clone_85	0	0	clone_85	clone_85_3	85	D2C1_R1_T1
3	clone_55	0	0	clone_55	clone_55_3	55	D2C1_R1_T1
3	clone_97	0	0	clone_97	clone_97_3	97	D2C1_R1_T1
3	clone_120	0	0	clone_120	clone_120_3	120	D2C1_R1_T1
3	clone_126	0	0	clone_126	clone_126_3	126	D2C1_R1_T1
3	clone_44	545	0.00177699	clone_44	clone_44_3	44	D2C1_R1_T1
3	clone_233	0	0	clone_233	clone_233_3	233	D2C1_R1_T1
3	clone_99	0	0	clone_99	clone_99_3	99	D2C1_R1_T1
3	clone_160	0	0	clone_160	clone_160_3	160	D2C1_R1_T1
3	clone_24	1065	0.00347247	clone_24	clone_24_3	24	D2C1_R1_T1
3	clone_26	0	0	clone_26	clone_26_3	26	D2C1_R1_T1
3	clone_13	2572	0.0083861	clone_13	clone_13_3	13	D2C1_R1_T1
3	clone_56	0	0	clone_56	clone_56_3	56	D2C1_R1_T1
3	clone_0	78553	0.256125	clone_0	clone_0_3	0	D2C1_R1_T1
3	clone_71	0	0	clone_71	clone_71_3	71	D2C1_R1_T1
3	clone_84	0	0	clone_84	clone_84_3	84	D2C1_R1_T1
3	clone_232	0	0	clone_232	clone_232_3	232	D2C1_R1_T1
3	clone_54	0	0	clone_54	clone_54_3	54	D2C1_R1_T1
3	clone_93	0	0	clone_93	clone_93_3	93	D2C1_R1_T1
3	clone_5	32165	0.104875	clone_5	clone_5_3	5	D2C1_R1_T1
3	clone_67	0	0	clone_67	clone_67_3	67	D2C1_R1_T1
3	clone_162	0	0	clone_162	clone_162_3	162	D2C1_R1_T1
3	clone_173	0	0	clone_173	clone_173_3	173	D2C1_R1_T1
3	clone_17	2477	0.00807635	clone_17	clone_17_3	17	D2C1_R1_T1
3	clone_38	375	0.0012227	clone_38	clone_38_3	38	D2C1_R1_T1
3	clone_64	0	0	clone_64	clone_64_3	64	D2C1_R1_T1
3	clone_23	976	0.00318228	clone_23	clone_23_3	23	D2C1_R1_T1
3	clone_137	0	0	clone_137	clone_137_3	137	D2C1_R1_T1
3	clone_52	0	0	clone_52	clone_52_3	52	D2C1_R1_T1
3	clone_91	0	0	clone_91	clone_91_3	91	D2C1_R1_T1
3	clone_75	0	0	clone_75	clone_75_3	75	D2C1_R1_T1
3	clone_12	2919	0.00951751	clone_12	clone_12_3	12	D2C1_R1_T1
3	clone_1	20320	0.0662541	clone_1	clone_1_3	1	D2C1_R1_T1
3	clone_32	375	0.0012227	clone_32	clone_32_3	32	D2C1_R1_T1
3	clone_63	0	0	clone_63	clone_63_3	63	D2C1_R1_T1
3	clone_58	0	0	clone_58	clone_58_3	58	D2C1_R1_T1
3	clone_48	0	0	clone_48	clone_48_3	48	D2C1_R1_T1
3	clone_90	0	0	clone_90	clone_90_3	90	D2C1_R1_T1
3	clone_161	0	0	clone_161	clone_161_3	161	D2C1_R1_T1
3	clone_77	0	0	clone_77	clone_77_3	77	D2C1_R1_T1
3	clone_61	0	0	clone_61	clone_61_3	61	D2C1_R1_T1
3	clone_149	0	0	clone_149	clone_149_3	149	D2C1_R1_T1
3	clone_69	0	0	clone_69	clone_69_3	69	D2C1_R1_T1
3	clone_103	0	0	clone_103	clone_103_3	103	D2C1_R1_T1
3	clone_25	0	0	clone_25	clone_25_3	25	D2C1_R1_T1
3	clone_3	77978	0.25425	clone_3	clone_3_3	3	D2C1_R1_T1
3	clone_135	0	0	clone_135	clone_135_3	135	D2C1_R1_T1
3	clone_18	1601	0.00522012	clone_18	clone_18_3	18	D2C1_R1_T1
3	clone_79	0	0	clone_79	clone_79_3	79	D2C1_R1_T1
3	clone_6	12795	0.0417186	clone_6	clone_6_3	6	D2C1_R1_T1
3	clone_42	0	0	clone_42	clone_42_3	42	D2C1_R1_T1
3	clone_43	511	0.00166613	clone_43	clone_43_3	43	D2C1_R1_T1
3	clone_121	0	0	clone_121	clone_121_3	121	D2C1_R1_T1
3	clone_193	0	0	clone_193	clone_193_3	193	D2C1_R1_T1
3	clone_146	0	0	clone_146	clone_146_3	146	D2C1_R1_T1
3	clone_65	0	0	clone_65	clone_65_3	65	D2C1_R1_T1
3	clone_96	0	0	clone_96	clone_96_3	96	D2C1_R1_T1
3	clone_8	11566	0.0377114	clone_8	clone_8_3	8	D2C1_R1_T1
3	clone_153	0	0	clone_153	clone_153_3	153	D2C1_R1_T1
3	clone_68	0	0	clone_68	clone_68_3	68	D2C1_R1_T1
3	clone_60	0	0	clone_60	clone_60_3	60	D2C1_R1_T1
3	clone_27	566	0.00184546	clone_27	clone_27_3	27	D2C1_R1_T1
3	clone_234	0	0	clone_234	clone_234_3	234	D2C1_R1_T1
3	clone_171	0	0	clone_171	clone_171_3	171	D2C1_R1_T1
3	clone_15	2394	0.00780572	clone_15	clone_15_3	15	D2C1_R1_T1
3	clone_125	0	0	clone_125	clone_125_3	125	D2C1_R1_T1
3	clone_150	0	0	clone_150	clone_150_3	150	D2C1_R1_T1
3	clone_92	0	0	clone_92	clone_92_3	92	D2C1_R1_T1
3	clone_211	0	0	clone_211	clone_211_3	211	D2C1_R1_T1
3	clone_158	0	0	clone_158	clone_158_3	158	D2C1_R1_T1
3	clone_119	0	0	clone_119	clone_119_3	119	D2C1_R1_T1
3	clone_138	0	0	clone_138	clone_138_3	138	D2C1_R1_T1
3	clone_113	0	0	clone_113	clone_113_3	113	D2C1_R1_T1
3	clone_110	0	0	clone_110	clone_110_3	110	D2C1_R1_T1
3	clone_201	0	0	clone_201	clone_201_3	201	D2C1_R1_T1
3	clone_53	0	0	clone_53	clone_53_3	53	D2C1_R1_T1
3	clone_31	1493	0.00486798	clone_31	clone_31_3	31	D2C1_R1_T1
3	clone_70	0	0	clone_70	clone_70_3	70	D2C1_R1_T1
3	clone_34	334	0.00108902	clone_34	clone_34_3	34	D2C1_R1_T1
3	clone_14	9087	0.0296285	clone_14	clone_14_3	14	D2C1_R1_T1
3	clone_205	0	0	clone_205	clone_205_3	205	D2C1_R1_T1
3	clone_213	0	0	clone_213	clone_213_3	213	D2C1_R1_T1
3	clone_94	0	0	clone_94	clone_94_3	94	D2C1_R1_T1
3	clone_51	0	0	clone_51	clone_51_3	51	D2C1_R1_T1
3	clone_180	0	0	clone_180	clone_180_3	180	D2C1_R1_T1
3	clone_76	0	0	clone_76	clone_76_3	76	D2C1_R1_T1
3	clone_28	482	0.00157158	clone_28	clone_28_3	28	D2C1_R1_T1
3	clone_210	0	0	clone_210	clone_210_3	210	D2C1_R1_T1
3	clone_181	0	0	clone_181	clone_181_3	181	D2C1_R1_T1
3	clone_228	0	0	clone_228	clone_228_3	228	D2C1_R1_T1
3	clone_139	0	0	clone_139	clone_139_3	139	D2C1_R1_T1
3	clone_134	0	0	clone_134	clone_134_3	134	D2C1_R1_T1
3	clone_151	0	0	clone_151	clone_151_3	151	D2C1_R1_T1
3	clone_218	0	0	clone_218	clone_218_3	218	D2C1_R1_T1
3	clone_182	0	0	clone_182	clone_182_3	182	D2C1_R1_T1
3	clone_83	0	0	clone_83	clone_83_3	83	D2C1_R1_T1
3	clone_220	0	0	clone_220	clone_220_3	220	D2C1_R1_T1
3	clone_112	0	0	clone_112	clone_112_3	112	D2C1_R1_T1
3	clone_167	0	0	clone_167	clone_167_3	167	D2C1_R1_T1
3	clone_166	0	0	clone_166	clone_166_3	166	D2C1_R1_T1
3	clone_49	0	0	clone_49	clone_49_3	49	D2C1_R1_T1
3	clone_152	0	0	clone_152	clone_152_3	152	D2C1_R1_T1
3	clone_72	0	0	clone_72	clone_72_3	72	D2C1_R1_T1
3	clone_212	0	0	clone_212	clone_212_3	212	D2C1_R1_T1
3	clone_128	0	0	clone_128	clone_128_3	128	D2C1_R1_T1
3	clone_144	0	0	clone_144	clone_144_3	144	D2C1_R1_T1
3	clone_89	0	0	clone_89	clone_89_3	89	D2C1_R1_T1
3	clone_179	0	0	clone_179	clone_179_3	179	D2C1_R1_T1
3	clone_148	0	0	clone_148	clone_148_3	148	D2C1_R1_T1
3	clone_156	0	0	clone_156	clone_156_3	156	D2C1_R1_T1
3	clone_168	0	0	clone_168	clone_168_3	168	D2C1_R1_T1
3	clone_50	0	0	clone_50	clone_50_3	50	D2C1_R1_T1
3	clone_66	0	0	clone_66	clone_66_3	66	D2C1_R1_T1
3	clone_123	0	0	clone_123	clone_123_3	123	D2C1_R1_T1
3	clone_159	0	0	clone_159	clone_159_3	159	D2C1_R1_T1
3	clone_16	1862	0.00607112	clone_16	clone_16_3	16	D2C1_R1_T1
3	clone_189	0	0	clone_189	clone_189_3	189	D2C1_R1_T1
3	clone_174	0	0	clone_174	clone_174_3	174	D2C1_R1_T1
3	clone_47	0	0	clone_47	clone_47_3	47	D2C1_R1_T1
3	clone_59	0	0	clone_59	clone_59_3	59	D2C1_R1_T1
3	clone_95	0	0	clone_95	clone_95_3	95	D2C1_R1_T1
3	clone_186	0	0	clone_186	clone_186_3	186	D2C1_R1_T1
3	clone_155	0	0	clone_155	clone_155_3	155	D2C1_R1_T1
3	clone_140	0	0	clone_140	clone_140_3	140	D2C1_R1_T1
3	clone_133	0	0	clone_133	clone_133_3	133	D2C1_R1_T1
3	clone_227	0	0	clone_227	clone_227_3	227	D2C1_R1_T1
3	clone_107	0	0	clone_107	clone_107_3	107	D2C1_R1_T1
3	clone_196	0	0	clone_196	clone_196_3	196	D2C1_R1_T1
3	clone_131	0	0	clone_131	clone_131_3	131	D2C1_R1_T1
3	clone_192	0	0	clone_192	clone_192_3	192	D2C1_R1_T1
3	clone_46	486	0.00158462	clone_46	clone_46_3	46	D2C1_R1_T1
3	clone_37	508	0.00165635	clone_37	clone_37_3	37	D2C1_R1_T1
3	clone_183	0	0	clone_183	clone_183_3	183	D2C1_R1_T1
3	clone_214	0	0	clone_214	clone_214_3	214	D2C1_R1_T1
3	clone_124	0	0	clone_124	clone_124_3	124	D2C1_R1_T1
3	clone_41	404	0.00131726	clone_41	clone_41_3	41	D2C1_R1_T1
3	clone_204	0	0	clone_204	clone_204_3	204	D2C1_R1_T1
3	clone_199	0	0	clone_199	clone_199_3	199	D2C1_R1_T1
3	clone_187	0	0	clone_187	clone_187_3	187	D2C1_R1_T1
3	clone_230	0	0	clone_230	clone_230_3	230	D2C1_R1_T1
3	clone_30	641	0.00209	clone_30	clone_30_3	30	D2C1_R1_T1
3	clone_163	0	0	clone_163	clone_163_3	163	D2C1_R1_T1
3	clone_40	411	0.00134008	clone_40	clone_40_3	40	D2C1_R1_T1
3	clone_104	0	0	clone_104	clone_104_3	104	D2C1_R1_T1
3	clone_88	0	0	clone_88	clone_88_3	88	D2C1_R1_T1
3	clone_185	0	0	clone_185	clone_185_3	185	D2C1_R1_T1
3	clone_122	0	0	clone_122	clone_122_3	122	D2C1_R1_T1
3	clone_197	0	0	clone_197	clone_197_3	197	D2C1_R1_T1
3	clone_216	0	0	clone_216	clone_216_3	216	D2C1_R1_T1
3	clone_225	0	0	clone_225	clone_225_3	225	D2C1_R1_T1
3	clone_145	0	0	clone_145	clone_145_3	145	D2C1_R1_T1
3	clone_170	0	0	clone_170	clone_170_3	170	D2C1_R1_T1
3	clone_73	0	0	clone_73	clone_73_3	73	D2C1_R1_T1
3	clone_141	0	0	clone_141	clone_141_3	141	D2C1_R1_T1
3	clone_176	0	0	clone_176	clone_176_3	176	D2C1_R1_T1
3	clone_223	0	0	clone_223	clone_223_3	223	D2C1_R1_T1
3	clone_109	0	0	clone_109	clone_109_3	109	D2C1_R1_T1
3	clone_240	0	0	clone_240	clone_240_3	240	D2C1_R1_T1
3	clone_130	0	0	clone_130	clone_130_3	130	D2C1_R1_T1
3	clone_29	867	0.00282689	clone_29	clone_29_3	29	D2C1_R1_T1
3	clone_129	0	0	clone_129	clone_129_3	129	D2C1_R1_T1
3	clone_62	0	0	clone_62	clone_62_3	62	D2C1_R1_T1
3	clone_39	0	0	clone_39	clone_39_3	39	D2C1_R1_T1
3	clone_45	0	0	clone_45	clone_45_3	45	D2C1_R1_T1
3	clone_81	0	0	clone_81	clone_81_3	81	D2C1_R1_T1
3	clone_98	0	0	clone_98	clone_98_3	98	D2C1_R1_T1
3	clone_74	0	0	clone_74	clone_74_3	74	D2C1_R1_T1
3	clone_114	0	0	clone_114	clone_114_3	114	D2C1_R1_T1
3	clone_291	0	0	clone_291	clone_291_3	291	D2C1_R1_T1
3	clone_100	0	0	clone_100	clone_100_3	100	D2C1_R1_T1
3	clone_101	0	0	clone_101	clone_101_3	101	D2C1_R1_T1
3	clone_1892	0	0	clone_1892	clone_1892_3	1892	D2C1_R1_T1
3	clone_1074	0	0	clone_1074	clone_1074_3	1074	D2C1_R1_T1
3	clone_111	0	0	clone_111	clone_111_3	111	D2C1_R1_T1
4	clone_10	3117	0.0115155	clone_10	clone_10_4	10	D2C1_R1_T2
4	clone_36	0	0	clone_36	clone_36_4	36	D2C1_R1_T2
4	clone_2	19842	0.0733048	clone_2	clone_2_4	2	D2C1_R1_T2
4	clone_35	0	0	clone_35	clone_35_4	35	D2C1_R1_T2
4	clone_33	0	0	clone_33	clone_33_4	33	D2C1_R1_T2
4	clone_57	0	0	clone_57	clone_57_4	57	D2C1_R1_T2
4	clone_80	0	0	clone_80	clone_80_4	80	D2C1_R1_T2
4	clone_22	0	0	clone_22	clone_22_4	22	D2C1_R1_T2
4	clone_11	1765	0.00652066	clone_11	clone_11_4	11	D2C1_R1_T2
4	clone_20	0	0	clone_20	clone_20_4	20	D2C1_R1_T2
4	clone_78	0	0	clone_78	clone_78_4	78	D2C1_R1_T2
4	clone_184	0	0	clone_184	clone_184_4	184	D2C1_R1_T2
4	clone_4	22973	0.0848721	clone_4	clone_4_4	4	D2C1_R1_T2
4	clone_21	0	0	clone_21	clone_21_4	21	D2C1_R1_T2
4	clone_85	0	0	clone_85	clone_85_4	85	D2C1_R1_T2
4	clone_55	0	0	clone_55	clone_55_4	55	D2C1_R1_T2
4	clone_97	0	0	clone_97	clone_97_4	97	D2C1_R1_T2
4	clone_120	0	0	clone_120	clone_120_4	120	D2C1_R1_T2
4	clone_126	0	0	clone_126	clone_126_4	126	D2C1_R1_T2
4	clone_44	0	0	clone_44	clone_44_4	44	D2C1_R1_T2
4	clone_233	0	0	clone_233	clone_233_4	233	D2C1_R1_T2
4	clone_99	0	0	clone_99	clone_99_4	99	D2C1_R1_T2
4	clone_160	0	0	clone_160	clone_160_4	160	D2C1_R1_T2
4	clone_24	300	0.00110833	clone_24	clone_24_4	24	D2C1_R1_T2
4	clone_26	0	0	clone_26	clone_26_4	26	D2C1_R1_T2
4	clone_13	2715	0.0100304	clone_13	clone_13_4	13	D2C1_R1_T2
4	clone_56	0	0	clone_56	clone_56_4	56	D2C1_R1_T2
4	clone_0	74985	0.277027	clone_0	clone_0_4	0	D2C1_R1_T2
4	clone_71	0	0	clone_71	clone_71_4	71	D2C1_R1_T2
4	clone_84	0	0	clone_84	clone_84_4	84	D2C1_R1_T2
4	clone_232	0	0	clone_232	clone_232_4	232	D2C1_R1_T2
4	clone_54	0	0	clone_54	clone_54_4	54	D2C1_R1_T2
4	clone_93	0	0	clone_93	clone_93_4	93	D2C1_R1_T2
4	clone_5	24089	0.088995	clone_5	clone_5_4	5	D2C1_R1_T2
4	clone_67	0	0	clone_67	clone_67_4	67	D2C1_R1_T2
4	clone_162	0	0	clone_162	clone_162_4	162	D2C1_R1_T2
4	clone_173	0	0	clone_173	clone_173_4	173	D2C1_R1_T2
4	clone_17	2267	0.00837527	clone_17	clone_17_4	17	D2C1_R1_T2
4	clone_38	545	0.00201346	clone_38	clone_38_4	38	D2C1_R1_T2
4	clone_64	0	0	clone_64	clone_64_4	64	D2C1_R1_T2
4	clone_23	486	0.00179549	clone_23	clone_23_4	23	D2C1_R1_T2
4	clone_137	0	0	clone_137	clone_137_4	137	D2C1_R1_T2
4	clone_52	0	0	clone_52	clone_52_4	52	D2C1_R1_T2
4	clone_91	0	0	clone_91	clone_91_4	91	D2C1_R1_T2
4	clone_75	0	0	clone_75	clone_75_4	75	D2C1_R1_T2
4	clone_12	3526	0.0130265	clone_12	clone_12_4	12	D2C1_R1_T2
4	clone_1	21731	0.0802836	clone_1	clone_1_4	1	D2C1_R1_T2
4	clone_32	0	0	clone_32	clone_32_4	32	D2C1_R1_T2
4	clone_63	0	0	clone_63	clone_63_4	63	D2C1_R1_T2
4	clone_58	0	0	clone_58	clone_58_4	58	D2C1_R1_T2
4	clone_48	0	0	clone_48	clone_48_4	48	D2C1_R1_T2
4	clone_90	0	0	clone_90	clone_90_4	90	D2C1_R1_T2
4	clone_161	0	0	clone_161	clone_161_4	161	D2C1_R1_T2
4	clone_77	0	0	clone_77	clone_77_4	77	D2C1_R1_T2
4	clone_61	0	0	clone_61	clone_61_4	61	D2C1_R1_T2
4	clone_149	0	0	clone_149	clone_149_4	149	D2C1_R1_T2
4	clone_69	0	0	clone_69	clone_69_4	69	D2C1_R1_T2
4	clone_103	0	0	clone_103	clone_103_4	103	D2C1_R1_T2
4	clone_25	0	0	clone_25	clone_25_4	25	D2C1_R1_T2
4	clone_3	54231	0.200352	clone_3	clone_3_4	3	D2C1_R1_T2
4	clone_135	0	0	clone_135	clone_135_4	135	D2C1_R1_T2
4	clone_18	352	0.00130044	clone_18	clone_18_4	18	D2C1_R1_T2
4	clone_79	0	0	clone_79	clone_79_4	79	D2C1_R1_T2
4	clone_6	9235	0.034118	clone_6	clone_6_4	6	D2C1_R1_T2
4	clone_42	437	0.00161446	clone_42	clone_42_4	42	D2C1_R1_T2
4	clone_43	0	0	clone_43	clone_43_4	43	D2C1_R1_T2
4	clone_121	0	0	clone_121	clone_121_4	121	D2C1_R1_T2
4	clone_193	0	0	clone_193	clone_193_4	193	D2C1_R1_T2
4	clone_146	0	0	clone_146	clone_146_4	146	D2C1_R1_T2
4	clone_65	0	0	clone_65	clone_65_4	65	D2C1_R1_T2
4	clone_96	0	0	clone_96	clone_96_4	96	D2C1_R1_T2
4	clone_8	15302	0.0565321	clone_8	clone_8_4	8	D2C1_R1_T2
4	clone_153	0	0	clone_153	clone_153_4	153	D2C1_R1_T2
4	clone_68	0	0	clone_68	clone_68_4	68	D2C1_R1_T2
4	clone_60	0	0	clone_60	clone_60_4	60	D2C1_R1_T2
4	clone_27	878	0.00324371	clone_27	clone_27_4	27	D2C1_R1_T2
4	clone_234	0	0	clone_234	clone_234_4	234	D2C1_R1_T2
4	clone_171	0	0	clone_171	clone_171_4	171	D2C1_R1_T2
4	clone_15	455	0.00168096	clone_15	clone_15_4	15	D2C1_R1_T2
4	clone_125	0	0	clone_125	clone_125_4	125	D2C1_R1_T2
4	clone_150	0	0	clone_150	clone_150_4	150	D2C1_R1_T2
4	clone_92	0	0	clone_92	clone_92_4	92	D2C1_R1_T2
4	clone_211	0	0	clone_211	clone_211_4	211	D2C1_R1_T2
4	clone_158	0	0	clone_158	clone_158_4	158	D2C1_R1_T2
4	clone_119	0	0	clone_119	clone_119_4	119	D2C1_R1_T2
4	clone_138	0	0	clone_138	clone_138_4	138	D2C1_R1_T2
4	clone_113	0	0	clone_113	clone_113_4	113	D2C1_R1_T2
4	clone_110	0	0	clone_110	clone_110_4	110	D2C1_R1_T2
4	clone_201	0	0	clone_201	clone_201_4	201	D2C1_R1_T2
4	clone_53	0	0	clone_53	clone_53_4	53	D2C1_R1_T2
4	clone_31	0	0	clone_31	clone_31_4	31	D2C1_R1_T2
4	clone_70	0	0	clone_70	clone_70_4	70	D2C1_R1_T2
4	clone_34	0	0	clone_34	clone_34_4	34	D2C1_R1_T2
4	clone_14	3798	0.0140314	clone_14	clone_14_4	14	D2C1_R1_T2
4	clone_205	0	0	clone_205	clone_205_4	205	D2C1_R1_T2
4	clone_213	0	0	clone_213	clone_213_4	213	D2C1_R1_T2
4	clone_94	0	0	clone_94	clone_94_4	94	D2C1_R1_T2
4	clone_51	0	0	clone_51	clone_51_4	51	D2C1_R1_T2
4	clone_180	0	0	clone_180	clone_180_4	180	D2C1_R1_T2
4	clone_76	0	0	clone_76	clone_76_4	76	D2C1_R1_T2
4	clone_28	352	0.00130044	clone_28	clone_28_4	28	D2C1_R1_T2
4	clone_210	0	0	clone_210	clone_210_4	210	D2C1_R1_T2
4	clone_181	0	0	clone_181	clone_181_4	181	D2C1_R1_T2
4	clone_228	0	0	clone_228	clone_228_4	228	D2C1_R1_T2
4	clone_139	0	0	clone_139	clone_139_4	139	D2C1_R1_T2
4	clone_134	0	0	clone_134	clone_134_4	134	D2C1_R1_T2
4	clone_151	0	0	clone_151	clone_151_4	151	D2C1_R1_T2
4	clone_218	0	0	clone_218	clone_218_4	218	D2C1_R1_T2
4	clone_182	0	0	clone_182	clone_182_4	182	D2C1_R1_T2
4	clone_83	0	0	clone_83	clone_83_4	83	D2C1_R1_T2
4	clone_220	0	0	clone_220	clone_220_4	220	D2C1_R1_T2
4	clone_112	0	0	clone_112	clone_112_4	112	D2C1_R1_T2
4	clone_167	0	0	clone_167	clone_167_4	167	D2C1_R1_T2
4	clone_166	0	0	clone_166	clone_166_4	166	D2C1_R1_T2
4	clone_49	0	0	clone_49	clone_49_4	49	D2C1_R1_T2
4	clone_152	0	0	clone_152	clone_152_4	152	D2C1_R1_T2
4	clone_72	0	0	clone_72	clone_72_4	72	D2C1_R1_T2
4	clone_212	0	0	clone_212	clone_212_4	212	D2C1_R1_T2
4	clone_128	0	0	clone_128	clone_128_4	128	D2C1_R1_T2
4	clone_144	0	0	clone_144	clone_144_4	144	D2C1_R1_T2
4	clone_89	0	0	clone_89	clone_89_4	89	D2C1_R1_T2
4	clone_179	0	0	clone_179	clone_179_4	179	D2C1_R1_T2
4	clone_148	0	0	clone_148	clone_148_4	148	D2C1_R1_T2
4	clone_156	0	0	clone_156	clone_156_4	156	D2C1_R1_T2
4	clone_168	0	0	clone_168	clone_168_4	168	D2C1_R1_T2
4	clone_50	0	0	clone_50	clone_50_4	50	D2C1_R1_T2
4	clone_66	0	0	clone_66	clone_66_4	66	D2C1_R1_T2
4	clone_123	0	0	clone_123	clone_123_4	123	D2C1_R1_T2
4	clone_159	0	0	clone_159	clone_159_4	159	D2C1_R1_T2
4	clone_16	4132	0.0152654	clone_16	clone_16_4	16	D2C1_R1_T2
4	clone_189	0	0	clone_189	clone_189_4	189	D2C1_R1_T2
4	clone_174	0	0	clone_174	clone_174_4	174	D2C1_R1_T2
4	clone_47	275	0.00101597	clone_47	clone_47_4	47	D2C1_R1_T2
4	clone_59	0	0	clone_59	clone_59_4	59	D2C1_R1_T2
4	clone_95	0	0	clone_95	clone_95_4	95	D2C1_R1_T2
4	clone_186	0	0	clone_186	clone_186_4	186	D2C1_R1_T2
4	clone_155	0	0	clone_155	clone_155_4	155	D2C1_R1_T2
4	clone_140	0	0	clone_140	clone_140_4	140	D2C1_R1_T2
4	clone_133	0	0	clone_133	clone_133_4	133	D2C1_R1_T2
4	clone_227	0	0	clone_227	clone_227_4	227	D2C1_R1_T2
4	clone_107	0	0	clone_107	clone_107_4	107	D2C1_R1_T2
4	clone_196	0	0	clone_196	clone_196_4	196	D2C1_R1_T2
4	clone_131	0	0	clone_131	clone_131_4	131	D2C1_R1_T2
4	clone_192	0	0	clone_192	clone_192_4	192	D2C1_R1_T2
4	clone_46	0	0	clone_46	clone_46_4	46	D2C1_R1_T2
4	clone_37	409	0.00151102	clone_37	clone_37_4	37	D2C1_R1_T2
4	clone_183	0	0	clone_183	clone_183_4	183	D2C1_R1_T2
4	clone_214	0	0	clone_214	clone_214_4	214	D2C1_R1_T2
4	clone_124	0	0	clone_124	clone_124_4	124	D2C1_R1_T2
4	clone_41	377	0.0013928	clone_41	clone_41_4	41	D2C1_R1_T2
4	clone_204	0	0	clone_204	clone_204_4	204	D2C1_R1_T2
4	clone_199	0	0	clone_199	clone_199_4	199	D2C1_R1_T2
4	clone_187	0	0	clone_187	clone_187_4	187	D2C1_R1_T2
4	clone_230	0	0	clone_230	clone_230_4	230	D2C1_R1_T2
4	clone_30	554	0.00204671	clone_30	clone_30_4	30	D2C1_R1_T2
4	clone_163	0	0	clone_163	clone_163_4	163	D2C1_R1_T2
4	clone_40	322	0.00118961	clone_40	clone_40_4	40	D2C1_R1_T2
4	clone_104	0	0	clone_104	clone_104_4	104	D2C1_R1_T2
4	clone_88	0	0	clone_88	clone_88_4	88	D2C1_R1_T2
4	clone_185	0	0	clone_185	clone_185_4	185	D2C1_R1_T2
4	clone_122	0	0	clone_122	clone_122_4	122	D2C1_R1_T2
4	clone_197	0	0	clone_197	clone_197_4	197	D2C1_R1_T2
4	clone_216	0	0	clone_216	clone_216_4	216	D2C1_R1_T2
4	clone_225	0	0	clone_225	clone_225_4	225	D2C1_R1_T2
4	clone_145	0	0	clone_145	clone_145_4	145	D2C1_R1_T2
4	clone_170	0	0	clone_170	clone_170_4	170	D2C1_R1_T2
4	clone_73	0	0	clone_73	clone_73_4	73	D2C1_R1_T2
4	clone_141	0	0	clone_141	clone_141_4	141	D2C1_R1_T2
4	clone_176	0	0	clone_176	clone_176_4	176	D2C1_R1_T2
4	clone_223	0	0	clone_223	clone_223_4	223	D2C1_R1_T2
4	clone_109	0	0	clone_109	clone_109_4	109	D2C1_R1_T2
4	clone_240	0	0	clone_240	clone_240_4	240	D2C1_R1_T2
4	clone_130	0	0	clone_130	clone_130_4	130	D2C1_R1_T2
4	clone_29	874	0.00322893	clone_29	clone_29_4	29	D2C1_R1_T2
4	clone_129	0	0	clone_129	clone_129_4	129	D2C1_R1_T2
4	clone_62	354	0.00130783	clone_62	clone_62_4	62	D2C1_R1_T2
4	clone_39	0	0	clone_39	clone_39_4	39	D2C1_R1_T2
4	clone_45	0	0	clone_45	clone_45_4	45	D2C1_R1_T2
4	clone_81	0	0	clone_81	clone_81_4	81	D2C1_R1_T2
4	clone_98	0	0	clone_98	clone_98_4	98	D2C1_R1_T2
4	clone_74	0	0	clone_74	clone_74_4	74	D2C1_R1_T2
4	clone_114	0	0	clone_114	clone_114_4	114	D2C1_R1_T2
4	clone_291	0	0	clone_291	clone_291_4	291	D2C1_R1_T2
4	clone_100	0	0	clone_100	clone_100_4	100	D2C1_R1_T2
4	clone_101	0	0	clone_101	clone_101_4	101	D2C1_R1_T2
4	clone_1892	0	0	clone_1892	clone_1892_4	1892	D2C1_R1_T2
4	clone_1074	0	0	clone_1074	clone_1074_4	1074	D2C1_R1_T2
4	clone_111	0	0	clone_111	clone_111_4	111	D2C1_R1_T2
5	clone_10	884	0.0033306	clone_10	clone_10_5	10	D2C1_R1_T3
5	clone_36	0	0	clone_36	clone_36_5	36	D2C1_R1_T3
5	clone_2	27993	0.105468	clone_2	clone_2_5	2	D2C1_R1_T3
5	clone_35	0	0	clone_35	clone_35_5	35	D2C1_R1_T3
5	clone_33	0	0	clone_33	clone_33_5	33	D2C1_R1_T3
5	clone_57	0	0	clone_57	clone_57_5	57	D2C1_R1_T3
5	clone_80	0	0	clone_80	clone_80_5	80	D2C1_R1_T3
5	clone_22	0	0	clone_22	clone_22_5	22	D2C1_R1_T3
5	clone_11	294	0.00110769	clone_11	clone_11_5	11	D2C1_R1_T3
5	clone_20	0	0	clone_20	clone_20_5	20	D2C1_R1_T3
5	clone_78	0	0	clone_78	clone_78_5	78	D2C1_R1_T3
5	clone_184	0	0	clone_184	clone_184_5	184	D2C1_R1_T3
5	clone_4	33327	0.125564	clone_4	clone_4_5	4	D2C1_R1_T3
5	clone_21	0	0	clone_21	clone_21_5	21	D2C1_R1_T3
5	clone_85	0	0	clone_85	clone_85_5	85	D2C1_R1_T3
5	clone_55	0	0	clone_55	clone_55_5	55	D2C1_R1_T3
5	clone_97	0	0	clone_97	clone_97_5	97	D2C1_R1_T3
5	clone_120	0	0	clone_120	clone_120_5	120	D2C1_R1_T3
5	clone_126	0	0	clone_126	clone_126_5	126	D2C1_R1_T3
5	clone_44	0	0	clone_44	clone_44_5	44	D2C1_R1_T3
5	clone_233	0	0	clone_233	clone_233_5	233	D2C1_R1_T3
5	clone_99	0	0	clone_99	clone_99_5	99	D2C1_R1_T3
5	clone_160	0	0	clone_160	clone_160_5	160	D2C1_R1_T3
5	clone_24	0	0	clone_24	clone_24_5	24	D2C1_R1_T3
5	clone_26	0	0	clone_26	clone_26_5	26	D2C1_R1_T3
5	clone_13	1231	0.00463797	clone_13	clone_13_5	13	D2C1_R1_T3
5	clone_56	0	0	clone_56	clone_56_5	56	D2C1_R1_T3
5	clone_0	83928	0.316211	clone_0	clone_0_5	0	D2C1_R1_T3
5	clone_71	0	0	clone_71	clone_71_5	71	D2C1_R1_T3
5	clone_84	0	0	clone_84	clone_84_5	84	D2C1_R1_T3
5	clone_232	0	0	clone_232	clone_232_5	232	D2C1_R1_T3
5	clone_54	0	0	clone_54	clone_54_5	54	D2C1_R1_T3
5	clone_93	0	0	clone_93	clone_93_5	93	D2C1_R1_T3
5	clone_5	21704	0.0817729	clone_5	clone_5_5	5	D2C1_R1_T3
5	clone_67	0	0	clone_67	clone_67_5	67	D2C1_R1_T3
5	clone_162	0	0	clone_162	clone_162_5	162	D2C1_R1_T3
5	clone_173	0	0	clone_173	clone_173_5	173	D2C1_R1_T3
5	clone_17	599	0.00225682	clone_17	clone_17_5	17	D2C1_R1_T3
5	clone_38	0	0	clone_38	clone_38_5	38	D2C1_R1_T3
5	clone_64	0	0	clone_64	clone_64_5	64	D2C1_R1_T3
5	clone_23	0	0	clone_23	clone_23_5	23	D2C1_R1_T3
5	clone_137	0	0	clone_137	clone_137_5	137	D2C1_R1_T3
5	clone_52	0	0	clone_52	clone_52_5	52	D2C1_R1_T3
5	clone_91	0	0	clone_91	clone_91_5	91	D2C1_R1_T3
5	clone_75	0	0	clone_75	clone_75_5	75	D2C1_R1_T3
5	clone_12	4277	0.0161142	clone_12	clone_12_5	12	D2C1_R1_T3
5	clone_1	23721	0.0893722	clone_1	clone_1_5	1	D2C1_R1_T3
5	clone_32	0	0	clone_32	clone_32_5	32	D2C1_R1_T3
5	clone_63	0	0	clone_63	clone_63_5	63	D2C1_R1_T3
5	clone_58	0	0	clone_58	clone_58_5	58	D2C1_R1_T3
5	clone_48	0	0	clone_48	clone_48_5	48	D2C1_R1_T3
5	clone_90	0	0	clone_90	clone_90_5	90	D2C1_R1_T3
5	clone_161	0	0	clone_161	clone_161_5	161	D2C1_R1_T3
5	clone_77	0	0	clone_77	clone_77_5	77	D2C1_R1_T3
5	clone_61	0	0	clone_61	clone_61_5	61	D2C1_R1_T3
5	clone_149	0	0	clone_149	clone_149_5	149	D2C1_R1_T3
5	clone_69	0	0	clone_69	clone_69_5	69	D2C1_R1_T3
5	clone_103	0	0	clone_103	clone_103_5	103	D2C1_R1_T3
5	clone_25	0	0	clone_25	clone_25_5	25	D2C1_R1_T3
5	clone_3	35404	0.13339	clone_3	clone_3_5	3	D2C1_R1_T3
5	clone_135	0	0	clone_135	clone_135_5	135	D2C1_R1_T3
5	clone_18	0	0	clone_18	clone_18_5	18	D2C1_R1_T3
5	clone_79	0	0	clone_79	clone_79_5	79	D2C1_R1_T3
5	clone_6	7550	0.0284457	clone_6	clone_6_5	6	D2C1_R1_T3
5	clone_42	0	0	clone_42	clone_42_5	42	D2C1_R1_T3
5	clone_43	0	0	clone_43	clone_43_5	43	D2C1_R1_T3
5	clone_121	0	0	clone_121	clone_121_5	121	D2C1_R1_T3
5	clone_193	0	0	clone_193	clone_193_5	193	D2C1_R1_T3
5	clone_146	0	0	clone_146	clone_146_5	146	D2C1_R1_T3
5	clone_65	0	0	clone_65	clone_65_5	65	D2C1_R1_T3
5	clone_96	0	0	clone_96	clone_96_5	96	D2C1_R1_T3
5	clone_8	18922	0.0712913	clone_8	clone_8_5	8	D2C1_R1_T3
5	clone_153	0	0	clone_153	clone_153_5	153	D2C1_R1_T3
5	clone_68	0	0	clone_68	clone_68_5	68	D2C1_R1_T3
5	clone_60	0	0	clone_60	clone_60_5	60	D2C1_R1_T3
5	clone_27	592	0.00223044	clone_27	clone_27_5	27	D2C1_R1_T3
5	clone_234	0	0	clone_234	clone_234_5	234	D2C1_R1_T3
5	clone_171	0	0	clone_171	clone_171_5	171	D2C1_R1_T3
5	clone_15	0	0	clone_15	clone_15_5	15	D2C1_R1_T3
5	clone_125	0	0	clone_125	clone_125_5	125	D2C1_R1_T3
5	clone_150	0	0	clone_150	clone_150_5	150	D2C1_R1_T3
5	clone_92	0	0	clone_92	clone_92_5	92	D2C1_R1_T3
5	clone_211	0	0	clone_211	clone_211_5	211	D2C1_R1_T3
5	clone_158	0	0	clone_158	clone_158_5	158	D2C1_R1_T3
5	clone_119	0	0	clone_119	clone_119_5	119	D2C1_R1_T3
5	clone_138	0	0	clone_138	clone_138_5	138	D2C1_R1_T3
5	clone_113	0	0	clone_113	clone_113_5	113	D2C1_R1_T3
5	clone_110	0	0	clone_110	clone_110_5	110	D2C1_R1_T3
5	clone_201	0	0	clone_201	clone_201_5	201	D2C1_R1_T3
5	clone_53	0	0	clone_53	clone_53_5	53	D2C1_R1_T3
5	clone_31	0	0	clone_31	clone_31_5	31	D2C1_R1_T3
5	clone_70	0	0	clone_70	clone_70_5	70	D2C1_R1_T3
5	clone_34	0	0	clone_34	clone_34_5	34	D2C1_R1_T3
5	clone_14	1260	0.00474723	clone_14	clone_14_5	14	D2C1_R1_T3
5	clone_205	0	0	clone_205	clone_205_5	205	D2C1_R1_T3
5	clone_213	0	0	clone_213	clone_213_5	213	D2C1_R1_T3
5	clone_94	0	0	clone_94	clone_94_5	94	D2C1_R1_T3
5	clone_51	0	0	clone_51	clone_51_5	51	D2C1_R1_T3
5	clone_180	0	0	clone_180	clone_180_5	180	D2C1_R1_T3
5	clone_76	0	0	clone_76	clone_76_5	76	D2C1_R1_T3
5	clone_28	0	0	clone_28	clone_28_5	28	D2C1_R1_T3
5	clone_210	0	0	clone_210	clone_210_5	210	D2C1_R1_T3
5	clone_181	0	0	clone_181	clone_181_5	181	D2C1_R1_T3
5	clone_228	0	0	clone_228	clone_228_5	228	D2C1_R1_T3
5	clone_139	0	0	clone_139	clone_139_5	139	D2C1_R1_T3
5	clone_134	0	0	clone_134	clone_134_5	134	D2C1_R1_T3
5	clone_151	0	0	clone_151	clone_151_5	151	D2C1_R1_T3
5	clone_218	0	0	clone_218	clone_218_5	218	D2C1_R1_T3
5	clone_182	0	0	clone_182	clone_182_5	182	D2C1_R1_T3
5	clone_83	0	0	clone_83	clone_83_5	83	D2C1_R1_T3
5	clone_220	0	0	clone_220	clone_220_5	220	D2C1_R1_T3
5	clone_112	0	0	clone_112	clone_112_5	112	D2C1_R1_T3
5	clone_167	0	0	clone_167	clone_167_5	167	D2C1_R1_T3
5	clone_166	0	0	clone_166	clone_166_5	166	D2C1_R1_T3
5	clone_49	0	0	clone_49	clone_49_5	49	D2C1_R1_T3
5	clone_152	0	0	clone_152	clone_152_5	152	D2C1_R1_T3
5	clone_72	0	0	clone_72	clone_72_5	72	D2C1_R1_T3
5	clone_212	0	0	clone_212	clone_212_5	212	D2C1_R1_T3
5	clone_128	0	0	clone_128	clone_128_5	128	D2C1_R1_T3
5	clone_144	0	0	clone_144	clone_144_5	144	D2C1_R1_T3
5	clone_89	0	0	clone_89	clone_89_5	89	D2C1_R1_T3
5	clone_179	0	0	clone_179	clone_179_5	179	D2C1_R1_T3
5	clone_148	0	0	clone_148	clone_148_5	148	D2C1_R1_T3
5	clone_156	0	0	clone_156	clone_156_5	156	D2C1_R1_T3
5	clone_168	0	0	clone_168	clone_168_5	168	D2C1_R1_T3
5	clone_50	0	0	clone_50	clone_50_5	50	D2C1_R1_T3
5	clone_66	0	0	clone_66	clone_66_5	66	D2C1_R1_T3
5	clone_123	0	0	clone_123	clone_123_5	123	D2C1_R1_T3
5	clone_159	0	0	clone_159	clone_159_5	159	D2C1_R1_T3
5	clone_16	2866	0.0107981	clone_16	clone_16_5	16	D2C1_R1_T3
5	clone_189	0	0	clone_189	clone_189_5	189	D2C1_R1_T3
5	clone_174	0	0	clone_174	clone_174_5	174	D2C1_R1_T3
5	clone_47	0	0	clone_47	clone_47_5	47	D2C1_R1_T3
5	clone_59	0	0	clone_59	clone_59_5	59	D2C1_R1_T3
5	clone_95	0	0	clone_95	clone_95_5	95	D2C1_R1_T3
5	clone_186	0	0	clone_186	clone_186_5	186	D2C1_R1_T3
5	clone_155	0	0	clone_155	clone_155_5	155	D2C1_R1_T3
5	clone_140	0	0	clone_140	clone_140_5	140	D2C1_R1_T3
5	clone_133	0	0	clone_133	clone_133_5	133	D2C1_R1_T3
5	clone_227	0	0	clone_227	clone_227_5	227	D2C1_R1_T3
5	clone_107	0	0	clone_107	clone_107_5	107	D2C1_R1_T3
5	clone_196	0	0	clone_196	clone_196_5	196	D2C1_R1_T3
5	clone_131	0	0	clone_131	clone_131_5	131	D2C1_R1_T3
5	clone_192	0	0	clone_192	clone_192_5	192	D2C1_R1_T3
5	clone_46	0	0	clone_46	clone_46_5	46	D2C1_R1_T3
5	clone_37	0	0	clone_37	clone_37_5	37	D2C1_R1_T3
5	clone_183	0	0	clone_183	clone_183_5	183	D2C1_R1_T3
5	clone_214	0	0	clone_214	clone_214_5	214	D2C1_R1_T3
5	clone_124	0	0	clone_124	clone_124_5	124	D2C1_R1_T3
5	clone_41	0	0	clone_41	clone_41_5	41	D2C1_R1_T3
5	clone_204	0	0	clone_204	clone_204_5	204	D2C1_R1_T3
5	clone_199	0	0	clone_199	clone_199_5	199	D2C1_R1_T3
5	clone_187	0	0	clone_187	clone_187_5	187	D2C1_R1_T3
5	clone_230	0	0	clone_230	clone_230_5	230	D2C1_R1_T3
5	clone_30	492	0.00185368	clone_30	clone_30_5	30	D2C1_R1_T3
5	clone_163	0	0	clone_163	clone_163_5	163	D2C1_R1_T3
5	clone_40	0	0	clone_40	clone_40_5	40	D2C1_R1_T3
5	clone_104	0	0	clone_104	clone_104_5	104	D2C1_R1_T3
5	clone_88	0	0	clone_88	clone_88_5	88	D2C1_R1_T3
5	clone_185	0	0	clone_185	clone_185_5	185	D2C1_R1_T3
5	clone_122	0	0	clone_122	clone_122_5	122	D2C1_R1_T3
5	clone_197	0	0	clone_197	clone_197_5	197	D2C1_R1_T3
5	clone_216	0	0	clone_216	clone_216_5	216	D2C1_R1_T3
5	clone_225	0	0	clone_225	clone_225_5	225	D2C1_R1_T3
5	clone_145	0	0	clone_145	clone_145_5	145	D2C1_R1_T3
5	clone_170	0	0	clone_170	clone_170_5	170	D2C1_R1_T3
5	clone_73	0	0	clone_73	clone_73_5	73	D2C1_R1_T3
5	clone_141	0	0	clone_141	clone_141_5	141	D2C1_R1_T3
5	clone_176	0	0	clone_176	clone_176_5	176	D2C1_R1_T3
5	clone_223	0	0	clone_223	clone_223_5	223	D2C1_R1_T3
5	clone_109	0	0	clone_109	clone_109_5	109	D2C1_R1_T3
5	clone_240	0	0	clone_240	clone_240_5	240	D2C1_R1_T3
5	clone_130	0	0	clone_130	clone_130_5	130	D2C1_R1_T3
5	clone_29	0	0	clone_29	clone_29_5	29	D2C1_R1_T3
5	clone_129	0	0	clone_129	clone_129_5	129	D2C1_R1_T3
5	clone_62	374	0.0014091	clone_62	clone_62_5	62	D2C1_R1_T3
5	clone_39	0	0	clone_39	clone_39_5	39	D2C1_R1_T3
5	clone_45	0	0	clone_45	clone_45_5	45	D2C1_R1_T3
5	clone_81	0	0	clone_81	clone_81_5	81	D2C1_R1_T3
5	clone_98	0	0	clone_98	clone_98_5	98	D2C1_R1_T3
5	clone_74	0	0	clone_74	clone_74_5	74	D2C1_R1_T3
5	clone_114	0	0	clone_114	clone_114_5	114	D2C1_R1_T3
5	clone_291	0	0	clone_291	clone_291_5	291	D2C1_R1_T3
5	clone_100	0	0	clone_100	clone_100_5	100	D2C1_R1_T3
5	clone_101	0	0	clone_101	clone_101_5	101	D2C1_R1_T3
5	clone_1892	0	0	clone_1892	clone_1892_5	1892	D2C1_R1_T3
5	clone_1074	0	0	clone_1074	clone_1074_5	1074	D2C1_R1_T3
5	clone_111	0	0	clone_111	clone_111_5	111	D2C1_R1_T3
6	clone_10	0	0	clone_10	clone_10_6	10	D2C1_R1_T4
6	clone_36	0	0	clone_36	clone_36_6	36	D2C1_R1_T4
6	clone_2	12034	0.0838297	clone_2	clone_2_6	2	D2C1_R1_T4
6	clone_35	0	0	clone_35	clone_35_6	35	D2C1_R1_T4
6	clone_33	0	0	clone_33	clone_33_6	33	D2C1_R1_T4
6	clone_57	0	0	clone_57	clone_57_6	57	D2C1_R1_T4
6	clone_80	0	0	clone_80	clone_80_6	80	D2C1_R1_T4
6	clone_22	0	0	clone_22	clone_22_6	22	D2C1_R1_T4
6	clone_11	0	0	clone_11	clone_11_6	11	D2C1_R1_T4
6	clone_20	0	0	clone_20	clone_20_6	20	D2C1_R1_T4
6	clone_78	0	0	clone_78	clone_78_6	78	D2C1_R1_T4
6	clone_184	0	0	clone_184	clone_184_6	184	D2C1_R1_T4
6	clone_4	7969	0.0555126	clone_4	clone_4_6	4	D2C1_R1_T4
6	clone_21	0	0	clone_21	clone_21_6	21	D2C1_R1_T4
6	clone_85	0	0	clone_85	clone_85_6	85	D2C1_R1_T4
6	clone_55	0	0	clone_55	clone_55_6	55	D2C1_R1_T4
6	clone_97	0	0	clone_97	clone_97_6	97	D2C1_R1_T4
6	clone_120	0	0	clone_120	clone_120_6	120	D2C1_R1_T4
6	clone_126	0	0	clone_126	clone_126_6	126	D2C1_R1_T4
6	clone_44	0	0	clone_44	clone_44_6	44	D2C1_R1_T4
6	clone_233	0	0	clone_233	clone_233_6	233	D2C1_R1_T4
6	clone_99	0	0	clone_99	clone_99_6	99	D2C1_R1_T4
6	clone_160	0	0	clone_160	clone_160_6	160	D2C1_R1_T4
6	clone_24	0	0	clone_24	clone_24_6	24	D2C1_R1_T4
6	clone_26	0	0	clone_26	clone_26_6	26	D2C1_R1_T4
6	clone_13	198	0.00137928	clone_13	clone_13_6	13	D2C1_R1_T4
6	clone_56	0	0	clone_56	clone_56_6	56	D2C1_R1_T4
6	clone_0	75832	0.528251	clone_0	clone_0_6	0	D2C1_R1_T4
6	clone_71	0	0	clone_71	clone_71_6	71	D2C1_R1_T4
6	clone_84	0	0	clone_84	clone_84_6	84	D2C1_R1_T4
6	clone_232	0	0	clone_232	clone_232_6	232	D2C1_R1_T4
6	clone_54	0	0	clone_54	clone_54_6	54	D2C1_R1_T4
6	clone_93	0	0	clone_93	clone_93_6	93	D2C1_R1_T4
6	clone_5	13696	0.0954073	clone_5	clone_5_6	5	D2C1_R1_T4
6	clone_67	0	0	clone_67	clone_67_6	67	D2C1_R1_T4
6	clone_162	0	0	clone_162	clone_162_6	162	D2C1_R1_T4
6	clone_173	0	0	clone_173	clone_173_6	173	D2C1_R1_T4
6	clone_17	0	0	clone_17	clone_17_6	17	D2C1_R1_T4
6	clone_38	0	0	clone_38	clone_38_6	38	D2C1_R1_T4
6	clone_64	0	0	clone_64	clone_64_6	64	D2C1_R1_T4
6	clone_23	0	0	clone_23	clone_23_6	23	D2C1_R1_T4
6	clone_137	0	0	clone_137	clone_137_6	137	D2C1_R1_T4
6	clone_52	0	0	clone_52	clone_52_6	52	D2C1_R1_T4
6	clone_91	0	0	clone_91	clone_91_6	91	D2C1_R1_T4
6	clone_75	0	0	clone_75	clone_75_6	75	D2C1_R1_T4
6	clone_12	993	0.00691731	clone_12	clone_12_6	12	D2C1_R1_T4
6	clone_1	11621	0.0809527	clone_1	clone_1_6	1	D2C1_R1_T4
6	clone_32	0	0	clone_32	clone_32_6	32	D2C1_R1_T4
6	clone_63	0	0	clone_63	clone_63_6	63	D2C1_R1_T4
6	clone_58	0	0	clone_58	clone_58_6	58	D2C1_R1_T4
6	clone_48	0	0	clone_48	clone_48_6	48	D2C1_R1_T4
6	clone_90	0	0	clone_90	clone_90_6	90	D2C1_R1_T4
6	clone_161	0	0	clone_161	clone_161_6	161	D2C1_R1_T4
6	clone_77	0	0	clone_77	clone_77_6	77	D2C1_R1_T4
6	clone_61	0	0	clone_61	clone_61_6	61	D2C1_R1_T4
6	clone_149	0	0	clone_149	clone_149_6	149	D2C1_R1_T4
6	clone_69	0	0	clone_69	clone_69_6	69	D2C1_R1_T4
6	clone_103	0	0	clone_103	clone_103_6	103	D2C1_R1_T4
6	clone_25	0	0	clone_25	clone_25_6	25	D2C1_R1_T4
6	clone_3	12951	0.0902176	clone_3	clone_3_6	3	D2C1_R1_T4
6	clone_135	0	0	clone_135	clone_135_6	135	D2C1_R1_T4
6	clone_18	0	0	clone_18	clone_18_6	18	D2C1_R1_T4
6	clone_79	0	0	clone_79	clone_79_6	79	D2C1_R1_T4
6	clone_6	2746	0.0191288	clone_6	clone_6_6	6	D2C1_R1_T4
6	clone_42	0	0	clone_42	clone_42_6	42	D2C1_R1_T4
6	clone_43	0	0	clone_43	clone_43_6	43	D2C1_R1_T4
6	clone_121	0	0	clone_121	clone_121_6	121	D2C1_R1_T4
6	clone_193	0	0	clone_193	clone_193_6	193	D2C1_R1_T4
6	clone_146	0	0	clone_146	clone_146_6	146	D2C1_R1_T4
6	clone_65	0	0	clone_65	clone_65_6	65	D2C1_R1_T4
6	clone_96	0	0	clone_96	clone_96_6	96	D2C1_R1_T4
6	clone_8	3561	0.0248062	clone_8	clone_8_6	8	D2C1_R1_T4
6	clone_153	0	0	clone_153	clone_153_6	153	D2C1_R1_T4
6	clone_68	0	0	clone_68	clone_68_6	68	D2C1_R1_T4
6	clone_60	0	0	clone_60	clone_60_6	60	D2C1_R1_T4
6	clone_27	0	0	clone_27	clone_27_6	27	D2C1_R1_T4
6	clone_234	0	0	clone_234	clone_234_6	234	D2C1_R1_T4
6	clone_171	0	0	clone_171	clone_171_6	171	D2C1_R1_T4
6	clone_15	0	0	clone_15	clone_15_6	15	D2C1_R1_T4
6	clone_125	0	0	clone_125	clone_125_6	125	D2C1_R1_T4
6	clone_150	0	0	clone_150	clone_150_6	150	D2C1_R1_T4
6	clone_92	0	0	clone_92	clone_92_6	92	D2C1_R1_T4
6	clone_211	0	0	clone_211	clone_211_6	211	D2C1_R1_T4
6	clone_158	0	0	clone_158	clone_158_6	158	D2C1_R1_T4
6	clone_119	0	0	clone_119	clone_119_6	119	D2C1_R1_T4
6	clone_138	0	0	clone_138	clone_138_6	138	D2C1_R1_T4
6	clone_113	0	0	clone_113	clone_113_6	113	D2C1_R1_T4
6	clone_110	0	0	clone_110	clone_110_6	110	D2C1_R1_T4
6	clone_201	0	0	clone_201	clone_201_6	201	D2C1_R1_T4
6	clone_53	0	0	clone_53	clone_53_6	53	D2C1_R1_T4
6	clone_31	0	0	clone_31	clone_31_6	31	D2C1_R1_T4
6	clone_70	0	0	clone_70	clone_70_6	70	D2C1_R1_T4
6	clone_34	0	0	clone_34	clone_34_6	34	D2C1_R1_T4
6	clone_14	0	0	clone_14	clone_14_6	14	D2C1_R1_T4
6	clone_205	0	0	clone_205	clone_205_6	205	D2C1_R1_T4
6	clone_213	0	0	clone_213	clone_213_6	213	D2C1_R1_T4
6	clone_94	0	0	clone_94	clone_94_6	94	D2C1_R1_T4
6	clone_51	0	0	clone_51	clone_51_6	51	D2C1_R1_T4
6	clone_180	0	0	clone_180	clone_180_6	180	D2C1_R1_T4
6	clone_76	0	0	clone_76	clone_76_6	76	D2C1_R1_T4
6	clone_28	0	0	clone_28	clone_28_6	28	D2C1_R1_T4
6	clone_210	0	0	clone_210	clone_210_6	210	D2C1_R1_T4
6	clone_181	0	0	clone_181	clone_181_6	181	D2C1_R1_T4
6	clone_228	0	0	clone_228	clone_228_6	228	D2C1_R1_T4
6	clone_139	0	0	clone_139	clone_139_6	139	D2C1_R1_T4
6	clone_134	0	0	clone_134	clone_134_6	134	D2C1_R1_T4
6	clone_151	0	0	clone_151	clone_151_6	151	D2C1_R1_T4
6	clone_218	0	0	clone_218	clone_218_6	218	D2C1_R1_T4
6	clone_182	0	0	clone_182	clone_182_6	182	D2C1_R1_T4
6	clone_83	0	0	clone_83	clone_83_6	83	D2C1_R1_T4
6	clone_220	0	0	clone_220	clone_220_6	220	D2C1_R1_T4
6	clone_112	0	0	clone_112	clone_112_6	112	D2C1_R1_T4
6	clone_167	0	0	clone_167	clone_167_6	167	D2C1_R1_T4
6	clone_166	0	0	clone_166	clone_166_6	166	D2C1_R1_T4
6	clone_49	0	0	clone_49	clone_49_6	49	D2C1_R1_T4
6	clone_152	0	0	clone_152	clone_152_6	152	D2C1_R1_T4
6	clone_72	0	0	clone_72	clone_72_6	72	D2C1_R1_T4
6	clone_212	0	0	clone_212	clone_212_6	212	D2C1_R1_T4
6	clone_128	0	0	clone_128	clone_128_6	128	D2C1_R1_T4
6	clone_144	0	0	clone_144	clone_144_6	144	D2C1_R1_T4
6	clone_89	0	0	clone_89	clone_89_6	89	D2C1_R1_T4
6	clone_179	0	0	clone_179	clone_179_6	179	D2C1_R1_T4
6	clone_148	0	0	clone_148	clone_148_6	148	D2C1_R1_T4
6	clone_156	0	0	clone_156	clone_156_6	156	D2C1_R1_T4
6	clone_168	0	0	clone_168	clone_168_6	168	D2C1_R1_T4
6	clone_50	0	0	clone_50	clone_50_6	50	D2C1_R1_T4
6	clone_66	0	0	clone_66	clone_66_6	66	D2C1_R1_T4
6	clone_123	0	0	clone_123	clone_123_6	123	D2C1_R1_T4
6	clone_159	0	0	clone_159	clone_159_6	159	D2C1_R1_T4
6	clone_16	638	0.00444435	clone_16	clone_16_6	16	D2C1_R1_T4
6	clone_189	0	0	clone_189	clone_189_6	189	D2C1_R1_T4
6	clone_174	0	0	clone_174	clone_174_6	174	D2C1_R1_T4
6	clone_47	0	0	clone_47	clone_47_6	47	D2C1_R1_T4
6	clone_59	0	0	clone_59	clone_59_6	59	D2C1_R1_T4
6	clone_95	0	0	clone_95	clone_95_6	95	D2C1_R1_T4
6	clone_186	0	0	clone_186	clone_186_6	186	D2C1_R1_T4
6	clone_155	0	0	clone_155	clone_155_6	155	D2C1_R1_T4
6	clone_140	0	0	clone_140	clone_140_6	140	D2C1_R1_T4
6	clone_133	0	0	clone_133	clone_133_6	133	D2C1_R1_T4
6	clone_227	0	0	clone_227	clone_227_6	227	D2C1_R1_T4
6	clone_107	0	0	clone_107	clone_107_6	107	D2C1_R1_T4
6	clone_196	0	0	clone_196	clone_196_6	196	D2C1_R1_T4
6	clone_131	0	0	clone_131	clone_131_6	131	D2C1_R1_T4
6	clone_192	0	0	clone_192	clone_192_6	192	D2C1_R1_T4
6	clone_46	0	0	clone_46	clone_46_6	46	D2C1_R1_T4
6	clone_37	0	0	clone_37	clone_37_6	37	D2C1_R1_T4
6	clone_183	0	0	clone_183	clone_183_6	183	D2C1_R1_T4
6	clone_214	0	0	clone_214	clone_214_6	214	D2C1_R1_T4
6	clone_124	0	0	clone_124	clone_124_6	124	D2C1_R1_T4
6	clone_41	0	0	clone_41	clone_41_6	41	D2C1_R1_T4
6	clone_204	0	0	clone_204	clone_204_6	204	D2C1_R1_T4
6	clone_199	0	0	clone_199	clone_199_6	199	D2C1_R1_T4
6	clone_187	0	0	clone_187	clone_187_6	187	D2C1_R1_T4
6	clone_230	0	0	clone_230	clone_230_6	230	D2C1_R1_T4
6	clone_30	0	0	clone_30	clone_30_6	30	D2C1_R1_T4
6	clone_163	0	0	clone_163	clone_163_6	163	D2C1_R1_T4
6	clone_40	0	0	clone_40	clone_40_6	40	D2C1_R1_T4
6	clone_104	0	0	clone_104	clone_104_6	104	D2C1_R1_T4
6	clone_88	0	0	clone_88	clone_88_6	88	D2C1_R1_T4
6	clone_185	0	0	clone_185	clone_185_6	185	D2C1_R1_T4
6	clone_122	0	0	clone_122	clone_122_6	122	D2C1_R1_T4
6	clone_197	0	0	clone_197	clone_197_6	197	D2C1_R1_T4
6	clone_216	0	0	clone_216	clone_216_6	216	D2C1_R1_T4
6	clone_225	0	0	clone_225	clone_225_6	225	D2C1_R1_T4
6	clone_145	0	0	clone_145	clone_145_6	145	D2C1_R1_T4
6	clone_170	0	0	clone_170	clone_170_6	170	D2C1_R1_T4
6	clone_73	0	0	clone_73	clone_73_6	73	D2C1_R1_T4
6	clone_141	0	0	clone_141	clone_141_6	141	D2C1_R1_T4
6	clone_176	0	0	clone_176	clone_176_6	176	D2C1_R1_T4
6	clone_223	0	0	clone_223	clone_223_6	223	D2C1_R1_T4
6	clone_109	0	0	clone_109	clone_109_6	109	D2C1_R1_T4
6	clone_240	0	0	clone_240	clone_240_6	240	D2C1_R1_T4
6	clone_130	0	0	clone_130	clone_130_6	130	D2C1_R1_T4
6	clone_29	0	0	clone_29	clone_29_6	29	D2C1_R1_T4
6	clone_129	0	0	clone_129	clone_129_6	129	D2C1_R1_T4
6	clone_62	0	0	clone_62	clone_62_6	62	D2C1_R1_T4
6	clone_39	1314	0.00915341	clone_39	clone_39_6	39	D2C1_R1_T4
6	clone_45	0	0	clone_45	clone_45_6	45	D2C1_R1_T4
6	clone_81	0	0	clone_81	clone_81_6	81	D2C1_R1_T4
6	clone_98	0	0	clone_98	clone_98_6	98	D2C1_R1_T4
6	clone_74	0	0	clone_74	clone_74_6	74	D2C1_R1_T4
6	clone_114	0	0	clone_114	clone_114_6	114	D2C1_R1_T4
6	clone_291	0	0	clone_291	clone_291_6	291	D2C1_R1_T4
6	clone_100	0	0	clone_100	clone_100_6	100	D2C1_R1_T4
6	clone_101	0	0	clone_101	clone_101_6	101	D2C1_R1_T4
6	clone_1892	0	0	clone_1892	clone_1892_6	1892	D2C1_R1_T4
6	clone_1074	0	0	clone_1074	clone_1074_6	1074	D2C1_R1_T4
6	clone_111	0	0	clone_111	clone_111_6	111	D2C1_R1_T4
7	clone_10	0	0	clone_10	clone_10_7	10	D2C1_R1_T7
7	clone_36	0	0	clone_36	clone_36_7	36	D2C1_R1_T7
7	clone_2	49221	0.130595	clone_2	clone_2_7	2	D2C1_R1_T7
7	clone_35	0	0	clone_35	clone_35_7	35	D2C1_R1_T7
7	clone_33	0	0	clone_33	clone_33_7	33	D2C1_R1_T7
7	clone_57	0	0	clone_57	clone_57_7	57	D2C1_R1_T7
7	clone_80	0	0	clone_80	clone_80_7	80	D2C1_R1_T7
7	clone_22	0	0	clone_22	clone_22_7	22	D2C1_R1_T7
7	clone_11	0	0	clone_11	clone_11_7	11	D2C1_R1_T7
7	clone_20	0	0	clone_20	clone_20_7	20	D2C1_R1_T7
7	clone_78	0	0	clone_78	clone_78_7	78	D2C1_R1_T7
7	clone_184	0	0	clone_184	clone_184_7	184	D2C1_R1_T7
7	clone_4	32071	0.0850922	clone_4	clone_4_7	4	D2C1_R1_T7
7	clone_21	0	0	clone_21	clone_21_7	21	D2C1_R1_T7
7	clone_85	0	0	clone_85	clone_85_7	85	D2C1_R1_T7
7	clone_55	0	0	clone_55	clone_55_7	55	D2C1_R1_T7
7	clone_97	0	0	clone_97	clone_97_7	97	D2C1_R1_T7
7	clone_120	0	0	clone_120	clone_120_7	120	D2C1_R1_T7
7	clone_126	0	0	clone_126	clone_126_7	126	D2C1_R1_T7
7	clone_44	0	0	clone_44	clone_44_7	44	D2C1_R1_T7
7	clone_233	0	0	clone_233	clone_233_7	233	D2C1_R1_T7
7	clone_99	0	0	clone_99	clone_99_7	99	D2C1_R1_T7
7	clone_160	0	0	clone_160	clone_160_7	160	D2C1_R1_T7
7	clone_24	0	0	clone_24	clone_24_7	24	D2C1_R1_T7
7	clone_26	0	0	clone_26	clone_26_7	26	D2C1_R1_T7
7	clone_13	0	0	clone_13	clone_13_7	13	D2C1_R1_T7
7	clone_56	0	0	clone_56	clone_56_7	56	D2C1_R1_T7
7	clone_0	274001	0.726992	clone_0	clone_0_7	0	D2C1_R1_T7
7	clone_71	0	0	clone_71	clone_71_7	71	D2C1_R1_T7
7	clone_84	0	0	clone_84	clone_84_7	84	D2C1_R1_T7
7	clone_232	0	0	clone_232	clone_232_7	232	D2C1_R1_T7
7	clone_54	0	0	clone_54	clone_54_7	54	D2C1_R1_T7
7	clone_93	0	0	clone_93	clone_93_7	93	D2C1_R1_T7
7	clone_5	513	0.00136111	clone_5	clone_5_7	5	D2C1_R1_T7
7	clone_67	0	0	clone_67	clone_67_7	67	D2C1_R1_T7
7	clone_162	0	0	clone_162	clone_162_7	162	D2C1_R1_T7
7	clone_173	0	0	clone_173	clone_173_7	173	D2C1_R1_T7
7	clone_17	0	0	clone_17	clone_17_7	17	D2C1_R1_T7
7	clone_38	0	0	clone_38	clone_38_7	38	D2C1_R1_T7
7	clone_64	0	0	clone_64	clone_64_7	64	D2C1_R1_T7
7	clone_23	0	0	clone_23	clone_23_7	23	D2C1_R1_T7
7	clone_137	0	0	clone_137	clone_137_7	137	D2C1_R1_T7
7	clone_52	0	0	clone_52	clone_52_7	52	D2C1_R1_T7
7	clone_91	0	0	clone_91	clone_91_7	91	D2C1_R1_T7
7	clone_75	0	0	clone_75	clone_75_7	75	D2C1_R1_T7
7	clone_12	444	0.00117804	clone_12	clone_12_7	12	D2C1_R1_T7
7	clone_1	16449	0.0436432	clone_1	clone_1_7	1	D2C1_R1_T7
7	clone_32	0	0	clone_32	clone_32_7	32	D2C1_R1_T7
7	clone_63	0	0	clone_63	clone_63_7	63	D2C1_R1_T7
7	clone_58	0	0	clone_58	clone_58_7	58	D2C1_R1_T7
7	clone_48	0	0	clone_48	clone_48_7	48	D2C1_R1_T7
7	clone_90	0	0	clone_90	clone_90_7	90	D2C1_R1_T7
7	clone_161	0	0	clone_161	clone_161_7	161	D2C1_R1_T7
7	clone_77	0	0	clone_77	clone_77_7	77	D2C1_R1_T7
7	clone_61	0	0	clone_61	clone_61_7	61	D2C1_R1_T7
7	clone_149	0	0	clone_149	clone_149_7	149	D2C1_R1_T7
7	clone_69	0	0	clone_69	clone_69_7	69	D2C1_R1_T7
7	clone_103	0	0	clone_103	clone_103_7	103	D2C1_R1_T7
7	clone_25	0	0	clone_25	clone_25_7	25	D2C1_R1_T7
7	clone_3	982	0.00260549	clone_3	clone_3_7	3	D2C1_R1_T7
7	clone_135	0	0	clone_135	clone_135_7	135	D2C1_R1_T7
7	clone_18	0	0	clone_18	clone_18_7	18	D2C1_R1_T7
7	clone_79	0	0	clone_79	clone_79_7	79	D2C1_R1_T7
7	clone_6	0	0	clone_6	clone_6_7	6	D2C1_R1_T7
7	clone_42	0	0	clone_42	clone_42_7	42	D2C1_R1_T7
7	clone_43	0	0	clone_43	clone_43_7	43	D2C1_R1_T7
7	clone_121	0	0	clone_121	clone_121_7	121	D2C1_R1_T7
7	clone_193	0	0	clone_193	clone_193_7	193	D2C1_R1_T7
7	clone_146	0	0	clone_146	clone_146_7	146	D2C1_R1_T7
7	clone_65	0	0	clone_65	clone_65_7	65	D2C1_R1_T7
7	clone_96	0	0	clone_96	clone_96_7	96	D2C1_R1_T7
7	clone_8	1518	0.00402763	clone_8	clone_8_7	8	D2C1_R1_T7
7	clone_153	0	0	clone_153	clone_153_7	153	D2C1_R1_T7
7	clone_68	0	0	clone_68	clone_68_7	68	D2C1_R1_T7
7	clone_60	0	0	clone_60	clone_60_7	60	D2C1_R1_T7
7	clone_27	0	0	clone_27	clone_27_7	27	D2C1_R1_T7
7	clone_234	0	0	clone_234	clone_234_7	234	D2C1_R1_T7
7	clone_171	0	0	clone_171	clone_171_7	171	D2C1_R1_T7
7	clone_15	0	0	clone_15	clone_15_7	15	D2C1_R1_T7
7	clone_125	0	0	clone_125	clone_125_7	125	D2C1_R1_T7
7	clone_150	0	0	clone_150	clone_150_7	150	D2C1_R1_T7
7	clone_92	0	0	clone_92	clone_92_7	92	D2C1_R1_T7
7	clone_211	0	0	clone_211	clone_211_7	211	D2C1_R1_T7
7	clone_158	0	0	clone_158	clone_158_7	158	D2C1_R1_T7
7	clone_119	0	0	clone_119	clone_119_7	119	D2C1_R1_T7
7	clone_138	0	0	clone_138	clone_138_7	138	D2C1_R1_T7
7	clone_113	0	0	clone_113	clone_113_7	113	D2C1_R1_T7
7	clone_110	0	0	clone_110	clone_110_7	110	D2C1_R1_T7
7	clone_201	0	0	clone_201	clone_201_7	201	D2C1_R1_T7
7	clone_53	0	0	clone_53	clone_53_7	53	D2C1_R1_T7
7	clone_31	0	0	clone_31	clone_31_7	31	D2C1_R1_T7
7	clone_70	0	0	clone_70	clone_70_7	70	D2C1_R1_T7
7	clone_34	0	0	clone_34	clone_34_7	34	D2C1_R1_T7
7	clone_14	0	0	clone_14	clone_14_7	14	D2C1_R1_T7
7	clone_205	0	0	clone_205	clone_205_7	205	D2C1_R1_T7
7	clone_213	0	0	clone_213	clone_213_7	213	D2C1_R1_T7
7	clone_94	0	0	clone_94	clone_94_7	94	D2C1_R1_T7
7	clone_51	0	0	clone_51	clone_51_7	51	D2C1_R1_T7
7	clone_180	0	0	clone_180	clone_180_7	180	D2C1_R1_T7
7	clone_76	0	0	clone_76	clone_76_7	76	D2C1_R1_T7
7	clone_28	0	0	clone_28	clone_28_7	28	D2C1_R1_T7
7	clone_210	0	0	clone_210	clone_210_7	210	D2C1_R1_T7
7	clone_181	0	0	clone_181	clone_181_7	181	D2C1_R1_T7
7	clone_228	0	0	clone_228	clone_228_7	228	D2C1_R1_T7
7	clone_139	0	0	clone_139	clone_139_7	139	D2C1_R1_T7
7	clone_134	0	0	clone_134	clone_134_7	134	D2C1_R1_T7
7	clone_151	0	0	clone_151	clone_151_7	151	D2C1_R1_T7
7	clone_218	0	0	clone_218	clone_218_7	218	D2C1_R1_T7
7	clone_182	0	0	clone_182	clone_182_7	182	D2C1_R1_T7
7	clone_83	0	0	clone_83	clone_83_7	83	D2C1_R1_T7
7	clone_220	0	0	clone_220	clone_220_7	220	D2C1_R1_T7
7	clone_112	0	0	clone_112	clone_112_7	112	D2C1_R1_T7
7	clone_167	0	0	clone_167	clone_167_7	167	D2C1_R1_T7
7	clone_166	0	0	clone_166	clone_166_7	166	D2C1_R1_T7
7	clone_49	0	0	clone_49	clone_49_7	49	D2C1_R1_T7
7	clone_152	0	0	clone_152	clone_152_7	152	D2C1_R1_T7
7	clone_72	0	0	clone_72	clone_72_7	72	D2C1_R1_T7
7	clone_212	0	0	clone_212	clone_212_7	212	D2C1_R1_T7
7	clone_128	0	0	clone_128	clone_128_7	128	D2C1_R1_T7
7	clone_144	0	0	clone_144	clone_144_7	144	D2C1_R1_T7
7	clone_89	0	0	clone_89	clone_89_7	89	D2C1_R1_T7
7	clone_179	0	0	clone_179	clone_179_7	179	D2C1_R1_T7
7	clone_148	0	0	clone_148	clone_148_7	148	D2C1_R1_T7
7	clone_156	0	0	clone_156	clone_156_7	156	D2C1_R1_T7
7	clone_168	0	0	clone_168	clone_168_7	168	D2C1_R1_T7
7	clone_50	0	0	clone_50	clone_50_7	50	D2C1_R1_T7
7	clone_66	0	0	clone_66	clone_66_7	66	D2C1_R1_T7
7	clone_123	0	0	clone_123	clone_123_7	123	D2C1_R1_T7
7	clone_159	0	0	clone_159	clone_159_7	159	D2C1_R1_T7
7	clone_16	793	0.00210402	clone_16	clone_16_7	16	D2C1_R1_T7
7	clone_189	0	0	clone_189	clone_189_7	189	D2C1_R1_T7
7	clone_174	0	0	clone_174	clone_174_7	174	D2C1_R1_T7
7	clone_47	0	0	clone_47	clone_47_7	47	D2C1_R1_T7
7	clone_59	0	0	clone_59	clone_59_7	59	D2C1_R1_T7
7	clone_95	0	0	clone_95	clone_95_7	95	D2C1_R1_T7
7	clone_186	0	0	clone_186	clone_186_7	186	D2C1_R1_T7
7	clone_155	0	0	clone_155	clone_155_7	155	D2C1_R1_T7
7	clone_140	0	0	clone_140	clone_140_7	140	D2C1_R1_T7
7	clone_133	0	0	clone_133	clone_133_7	133	D2C1_R1_T7
7	clone_227	0	0	clone_227	clone_227_7	227	D2C1_R1_T7
7	clone_107	0	0	clone_107	clone_107_7	107	D2C1_R1_T7
7	clone_196	0	0	clone_196	clone_196_7	196	D2C1_R1_T7
7	clone_131	0	0	clone_131	clone_131_7	131	D2C1_R1_T7
7	clone_192	0	0	clone_192	clone_192_7	192	D2C1_R1_T7
7	clone_46	0	0	clone_46	clone_46_7	46	D2C1_R1_T7
7	clone_37	0	0	clone_37	clone_37_7	37	D2C1_R1_T7
7	clone_183	0	0	clone_183	clone_183_7	183	D2C1_R1_T7
7	clone_214	0	0	clone_214	clone_214_7	214	D2C1_R1_T7
7	clone_124	0	0	clone_124	clone_124_7	124	D2C1_R1_T7
7	clone_41	0	0	clone_41	clone_41_7	41	D2C1_R1_T7
7	clone_204	0	0	clone_204	clone_204_7	204	D2C1_R1_T7
7	clone_199	0	0	clone_199	clone_199_7	199	D2C1_R1_T7
7	clone_187	0	0	clone_187	clone_187_7	187	D2C1_R1_T7
7	clone_230	0	0	clone_230	clone_230_7	230	D2C1_R1_T7
7	clone_30	0	0	clone_30	clone_30_7	30	D2C1_R1_T7
7	clone_163	0	0	clone_163	clone_163_7	163	D2C1_R1_T7
7	clone_40	0	0	clone_40	clone_40_7	40	D2C1_R1_T7
7	clone_104	0	0	clone_104	clone_104_7	104	D2C1_R1_T7
7	clone_88	0	0	clone_88	clone_88_7	88	D2C1_R1_T7
7	clone_185	0	0	clone_185	clone_185_7	185	D2C1_R1_T7
7	clone_122	0	0	clone_122	clone_122_7	122	D2C1_R1_T7
7	clone_197	0	0	clone_197	clone_197_7	197	D2C1_R1_T7
7	clone_216	0	0	clone_216	clone_216_7	216	D2C1_R1_T7
7	clone_225	0	0	clone_225	clone_225_7	225	D2C1_R1_T7
7	clone_145	0	0	clone_145	clone_145_7	145	D2C1_R1_T7
7	clone_170	0	0	clone_170	clone_170_7	170	D2C1_R1_T7
7	clone_73	0	0	clone_73	clone_73_7	73	D2C1_R1_T7
7	clone_141	0	0	clone_141	clone_141_7	141	D2C1_R1_T7
7	clone_176	0	0	clone_176	clone_176_7	176	D2C1_R1_T7
7	clone_223	0	0	clone_223	clone_223_7	223	D2C1_R1_T7
7	clone_109	0	0	clone_109	clone_109_7	109	D2C1_R1_T7
7	clone_240	0	0	clone_240	clone_240_7	240	D2C1_R1_T7
7	clone_130	0	0	clone_130	clone_130_7	130	D2C1_R1_T7
7	clone_29	0	0	clone_29	clone_29_7	29	D2C1_R1_T7
7	clone_129	0	0	clone_129	clone_129_7	129	D2C1_R1_T7
7	clone_62	0	0	clone_62	clone_62_7	62	D2C1_R1_T7
7	clone_39	905	0.00240119	clone_39	clone_39_7	39	D2C1_R1_T7
7	clone_45	0	0	clone_45	clone_45_7	45	D2C1_R1_T7
7	clone_81	0	0	clone_81	clone_81_7	81	D2C1_R1_T7
7	clone_98	0	0	clone_98	clone_98_7	98	D2C1_R1_T7
7	clone_74	0	0	clone_74	clone_74_7	74	D2C1_R1_T7
7	clone_114	0	0	clone_114	clone_114_7	114	D2C1_R1_T7
7	clone_291	0	0	clone_291	clone_291_7	291	D2C1_R1_T7
7	clone_100	0	0	clone_100	clone_100_7	100	D2C1_R1_T7
7	clone_101	0	0	clone_101	clone_101_7	101	D2C1_R1_T7
7	clone_1892	0	0	clone_1892	clone_1892_7	1892	D2C1_R1_T7
7	clone_1074	0	0	clone_1074	clone_1074_7	1074	D2C1_R1_T7
7	clone_111	0	0	clone_111	clone_111_7	111	D2C1_R1_T7
8	clone_10	0	0	clone_10	clone_10_8	10	D2C1_R1_T8
8	clone_36	0	0	clone_36	clone_36_8	36	D2C1_R1_T8
8	clone_2	52791	0.0670376	clone_2	clone_2_8	2	D2C1_R1_T8
8	clone_35	0	0	clone_35	clone_35_8	35	D2C1_R1_T8
8	clone_33	0	0	clone_33	clone_33_8	33	D2C1_R1_T8
8	clone_57	0	0	clone_57	clone_57_8	57	D2C1_R1_T8
8	clone_80	0	0	clone_80	clone_80_8	80	D2C1_R1_T8
8	clone_22	0	0	clone_22	clone_22_8	22	D2C1_R1_T8
8	clone_11	0	0	clone_11	clone_11_8	11	D2C1_R1_T8
8	clone_20	0	0	clone_20	clone_20_8	20	D2C1_R1_T8
8	clone_78	0	0	clone_78	clone_78_8	78	D2C1_R1_T8
8	clone_184	0	0	clone_184	clone_184_8	184	D2C1_R1_T8
8	clone_4	23466	0.0297987	clone_4	clone_4_8	4	D2C1_R1_T8
8	clone_21	0	0	clone_21	clone_21_8	21	D2C1_R1_T8
8	clone_85	0	0	clone_85	clone_85_8	85	D2C1_R1_T8
8	clone_55	0	0	clone_55	clone_55_8	55	D2C1_R1_T8
8	clone_97	0	0	clone_97	clone_97_8	97	D2C1_R1_T8
8	clone_120	0	0	clone_120	clone_120_8	120	D2C1_R1_T8
8	clone_126	0	0	clone_126	clone_126_8	126	D2C1_R1_T8
8	clone_44	0	0	clone_44	clone_44_8	44	D2C1_R1_T8
8	clone_233	0	0	clone_233	clone_233_8	233	D2C1_R1_T8
8	clone_99	0	0	clone_99	clone_99_8	99	D2C1_R1_T8
8	clone_160	0	0	clone_160	clone_160_8	160	D2C1_R1_T8
8	clone_24	0	0	clone_24	clone_24_8	24	D2C1_R1_T8
8	clone_26	0	0	clone_26	clone_26_8	26	D2C1_R1_T8
8	clone_13	0	0	clone_13	clone_13_8	13	D2C1_R1_T8
8	clone_56	0	0	clone_56	clone_56_8	56	D2C1_R1_T8
8	clone_0	676778	0.859418	clone_0	clone_0_8	0	D2C1_R1_T8
8	clone_71	0	0	clone_71	clone_71_8	71	D2C1_R1_T8
8	clone_84	0	0	clone_84	clone_84_8	84	D2C1_R1_T8
8	clone_232	0	0	clone_232	clone_232_8	232	D2C1_R1_T8
8	clone_54	0	0	clone_54	clone_54_8	54	D2C1_R1_T8
8	clone_93	0	0	clone_93	clone_93_8	93	D2C1_R1_T8
8	clone_5	0	0	clone_5	clone_5_8	5	D2C1_R1_T8
8	clone_67	0	0	clone_67	clone_67_8	67	D2C1_R1_T8
8	clone_162	0	0	clone_162	clone_162_8	162	D2C1_R1_T8
8	clone_173	0	0	clone_173	clone_173_8	173	D2C1_R1_T8
8	clone_17	0	0	clone_17	clone_17_8	17	D2C1_R1_T8
8	clone_38	0	0	clone_38	clone_38_8	38	D2C1_R1_T8
8	clone_64	0	0	clone_64	clone_64_8	64	D2C1_R1_T8
8	clone_23	0	0	clone_23	clone_23_8	23	D2C1_R1_T8
8	clone_137	0	0	clone_137	clone_137_8	137	D2C1_R1_T8
8	clone_52	0	0	clone_52	clone_52_8	52	D2C1_R1_T8
8	clone_91	0	0	clone_91	clone_91_8	91	D2C1_R1_T8
8	clone_75	0	0	clone_75	clone_75_8	75	D2C1_R1_T8
8	clone_12	0	0	clone_12	clone_12_8	12	D2C1_R1_T8
8	clone_1	15021	0.0190747	clone_1	clone_1_8	1	D2C1_R1_T8
8	clone_32	0	0	clone_32	clone_32_8	32	D2C1_R1_T8
8	clone_63	0	0	clone_63	clone_63_8	63	D2C1_R1_T8
8	clone_58	0	0	clone_58	clone_58_8	58	D2C1_R1_T8
8	clone_48	0	0	clone_48	clone_48_8	48	D2C1_R1_T8
8	clone_90	0	0	clone_90	clone_90_8	90	D2C1_R1_T8
8	clone_161	0	0	clone_161	clone_161_8	161	D2C1_R1_T8
8	clone_77	0	0	clone_77	clone_77_8	77	D2C1_R1_T8
8	clone_61	0	0	clone_61	clone_61_8	61	D2C1_R1_T8
8	clone_149	0	0	clone_149	clone_149_8	149	D2C1_R1_T8
8	clone_69	0	0	clone_69	clone_69_8	69	D2C1_R1_T8
8	clone_103	0	0	clone_103	clone_103_8	103	D2C1_R1_T8
8	clone_25	0	0	clone_25	clone_25_8	25	D2C1_R1_T8
8	clone_3	0	0	clone_3	clone_3_8	3	D2C1_R1_T8
8	clone_135	0	0	clone_135	clone_135_8	135	D2C1_R1_T8
8	clone_18	0	0	clone_18	clone_18_8	18	D2C1_R1_T8
8	clone_79	0	0	clone_79	clone_79_8	79	D2C1_R1_T8
8	clone_6	0	0	clone_6	clone_6_8	6	D2C1_R1_T8
8	clone_42	0	0	clone_42	clone_42_8	42	D2C1_R1_T8
8	clone_43	0	0	clone_43	clone_43_8	43	D2C1_R1_T8
8	clone_121	0	0	clone_121	clone_121_8	121	D2C1_R1_T8
8	clone_193	0	0	clone_193	clone_193_8	193	D2C1_R1_T8
8	clone_146	0	0	clone_146	clone_146_8	146	D2C1_R1_T8
8	clone_65	0	0	clone_65	clone_65_8	65	D2C1_R1_T8
8	clone_96	0	0	clone_96	clone_96_8	96	D2C1_R1_T8
8	clone_8	1257	0.00159622	clone_8	clone_8_8	8	D2C1_R1_T8
8	clone_153	0	0	clone_153	clone_153_8	153	D2C1_R1_T8
8	clone_68	0	0	clone_68	clone_68_8	68	D2C1_R1_T8
8	clone_60	0	0	clone_60	clone_60_8	60	D2C1_R1_T8
8	clone_27	0	0	clone_27	clone_27_8	27	D2C1_R1_T8
8	clone_234	0	0	clone_234	clone_234_8	234	D2C1_R1_T8
8	clone_171	0	0	clone_171	clone_171_8	171	D2C1_R1_T8
8	clone_15	0	0	clone_15	clone_15_8	15	D2C1_R1_T8
8	clone_125	0	0	clone_125	clone_125_8	125	D2C1_R1_T8
8	clone_150	0	0	clone_150	clone_150_8	150	D2C1_R1_T8
8	clone_92	0	0	clone_92	clone_92_8	92	D2C1_R1_T8
8	clone_211	0	0	clone_211	clone_211_8	211	D2C1_R1_T8
8	clone_158	0	0	clone_158	clone_158_8	158	D2C1_R1_T8
8	clone_119	0	0	clone_119	clone_119_8	119	D2C1_R1_T8
8	clone_138	0	0	clone_138	clone_138_8	138	D2C1_R1_T8
8	clone_113	0	0	clone_113	clone_113_8	113	D2C1_R1_T8
8	clone_110	0	0	clone_110	clone_110_8	110	D2C1_R1_T8
8	clone_201	0	0	clone_201	clone_201_8	201	D2C1_R1_T8
8	clone_53	0	0	clone_53	clone_53_8	53	D2C1_R1_T8
8	clone_31	0	0	clone_31	clone_31_8	31	D2C1_R1_T8
8	clone_70	0	0	clone_70	clone_70_8	70	D2C1_R1_T8
8	clone_34	0	0	clone_34	clone_34_8	34	D2C1_R1_T8
8	clone_14	0	0	clone_14	clone_14_8	14	D2C1_R1_T8
8	clone_205	0	0	clone_205	clone_205_8	205	D2C1_R1_T8
8	clone_213	0	0	clone_213	clone_213_8	213	D2C1_R1_T8
8	clone_94	0	0	clone_94	clone_94_8	94	D2C1_R1_T8
8	clone_51	0	0	clone_51	clone_51_8	51	D2C1_R1_T8
8	clone_180	0	0	clone_180	clone_180_8	180	D2C1_R1_T8
8	clone_76	0	0	clone_76	clone_76_8	76	D2C1_R1_T8
8	clone_28	0	0	clone_28	clone_28_8	28	D2C1_R1_T8
8	clone_210	0	0	clone_210	clone_210_8	210	D2C1_R1_T8
8	clone_181	0	0	clone_181	clone_181_8	181	D2C1_R1_T8
8	clone_228	0	0	clone_228	clone_228_8	228	D2C1_R1_T8
8	clone_139	0	0	clone_139	clone_139_8	139	D2C1_R1_T8
8	clone_134	0	0	clone_134	clone_134_8	134	D2C1_R1_T8
8	clone_151	0	0	clone_151	clone_151_8	151	D2C1_R1_T8
8	clone_218	0	0	clone_218	clone_218_8	218	D2C1_R1_T8
8	clone_182	0	0	clone_182	clone_182_8	182	D2C1_R1_T8
8	clone_83	0	0	clone_83	clone_83_8	83	D2C1_R1_T8
8	clone_220	0	0	clone_220	clone_220_8	220	D2C1_R1_T8
8	clone_112	0	0	clone_112	clone_112_8	112	D2C1_R1_T8
8	clone_167	0	0	clone_167	clone_167_8	167	D2C1_R1_T8
8	clone_166	0	0	clone_166	clone_166_8	166	D2C1_R1_T8
8	clone_49	0	0	clone_49	clone_49_8	49	D2C1_R1_T8
8	clone_152	0	0	clone_152	clone_152_8	152	D2C1_R1_T8
8	clone_72	0	0	clone_72	clone_72_8	72	D2C1_R1_T8
8	clone_212	0	0	clone_212	clone_212_8	212	D2C1_R1_T8
8	clone_128	0	0	clone_128	clone_128_8	128	D2C1_R1_T8
8	clone_144	0	0	clone_144	clone_144_8	144	D2C1_R1_T8
8	clone_89	0	0	clone_89	clone_89_8	89	D2C1_R1_T8
8	clone_179	0	0	clone_179	clone_179_8	179	D2C1_R1_T8
8	clone_148	0	0	clone_148	clone_148_8	148	D2C1_R1_T8
8	clone_156	0	0	clone_156	clone_156_8	156	D2C1_R1_T8
8	clone_168	0	0	clone_168	clone_168_8	168	D2C1_R1_T8
8	clone_50	0	0	clone_50	clone_50_8	50	D2C1_R1_T8
8	clone_66	0	0	clone_66	clone_66_8	66	D2C1_R1_T8
8	clone_123	0	0	clone_123	clone_123_8	123	D2C1_R1_T8
8	clone_159	0	0	clone_159	clone_159_8	159	D2C1_R1_T8
8	clone_16	0	0	clone_16	clone_16_8	16	D2C1_R1_T8
8	clone_189	0	0	clone_189	clone_189_8	189	D2C1_R1_T8
8	clone_174	0	0	clone_174	clone_174_8	174	D2C1_R1_T8
8	clone_47	0	0	clone_47	clone_47_8	47	D2C1_R1_T8
8	clone_59	0	0	clone_59	clone_59_8	59	D2C1_R1_T8
8	clone_95	0	0	clone_95	clone_95_8	95	D2C1_R1_T8
8	clone_186	0	0	clone_186	clone_186_8	186	D2C1_R1_T8
8	clone_155	0	0	clone_155	clone_155_8	155	D2C1_R1_T8
8	clone_140	0	0	clone_140	clone_140_8	140	D2C1_R1_T8
8	clone_133	0	0	clone_133	clone_133_8	133	D2C1_R1_T8
8	clone_227	0	0	clone_227	clone_227_8	227	D2C1_R1_T8
8	clone_107	0	0	clone_107	clone_107_8	107	D2C1_R1_T8
8	clone_196	0	0	clone_196	clone_196_8	196	D2C1_R1_T8
8	clone_131	0	0	clone_131	clone_131_8	131	D2C1_R1_T8
8	clone_192	0	0	clone_192	clone_192_8	192	D2C1_R1_T8
8	clone_46	0	0	clone_46	clone_46_8	46	D2C1_R1_T8
8	clone_37	0	0	clone_37	clone_37_8	37	D2C1_R1_T8
8	clone_183	0	0	clone_183	clone_183_8	183	D2C1_R1_T8
8	clone_214	0	0	clone_214	clone_214_8	214	D2C1_R1_T8
8	clone_124	0	0	clone_124	clone_124_8	124	D2C1_R1_T8
8	clone_41	0	0	clone_41	clone_41_8	41	D2C1_R1_T8
8	clone_204	0	0	clone_204	clone_204_8	204	D2C1_R1_T8
8	clone_199	0	0	clone_199	clone_199_8	199	D2C1_R1_T8
8	clone_187	0	0	clone_187	clone_187_8	187	D2C1_R1_T8
8	clone_230	0	0	clone_230	clone_230_8	230	D2C1_R1_T8
8	clone_30	0	0	clone_30	clone_30_8	30	D2C1_R1_T8
8	clone_163	0	0	clone_163	clone_163_8	163	D2C1_R1_T8
8	clone_40	0	0	clone_40	clone_40_8	40	D2C1_R1_T8
8	clone_104	0	0	clone_104	clone_104_8	104	D2C1_R1_T8
8	clone_88	0	0	clone_88	clone_88_8	88	D2C1_R1_T8
8	clone_185	0	0	clone_185	clone_185_8	185	D2C1_R1_T8
8	clone_122	0	0	clone_122	clone_122_8	122	D2C1_R1_T8
8	clone_197	0	0	clone_197	clone_197_8	197	D2C1_R1_T8
8	clone_216	0	0	clone_216	clone_216_8	216	D2C1_R1_T8
8	clone_225	0	0	clone_225	clone_225_8	225	D2C1_R1_T8
8	clone_145	0	0	clone_145	clone_145_8	145	D2C1_R1_T8
8	clone_170	0	0	clone_170	clone_170_8	170	D2C1_R1_T8
8	clone_73	0	0	clone_73	clone_73_8	73	D2C1_R1_T8
8	clone_141	0	0	clone_141	clone_141_8	141	D2C1_R1_T8
8	clone_176	0	0	clone_176	clone_176_8	176	D2C1_R1_T8
8	clone_223	0	0	clone_223	clone_223_8	223	D2C1_R1_T8
8	clone_109	0	0	clone_109	clone_109_8	109	D2C1_R1_T8
8	clone_240	0	0	clone_240	clone_240_8	240	D2C1_R1_T8
8	clone_130	0	0	clone_130	clone_130_8	130	D2C1_R1_T8
8	clone_29	0	0	clone_29	clone_29_8	29	D2C1_R1_T8
8	clone_129	0	0	clone_129	clone_129_8	129	D2C1_R1_T8
8	clone_62	0	0	clone_62	clone_62_8	62	D2C1_R1_T8
8	clone_39	0	0	clone_39	clone_39_8	39	D2C1_R1_T8
8	clone_45	9070	0.0115177	clone_45	clone_45_8	45	D2C1_R1_T8
8	clone_81	2798	0.00355309	clone_81	clone_81_8	81	D2C1_R1_T8
8	clone_98	3182	0.00404072	clone_98	clone_98_8	98	D2C1_R1_T8
8	clone_74	2225	0.00282545	clone_74	clone_74_8	74	D2C1_R1_T8
8	clone_114	896	0.0011378	clone_114	clone_114_8	114	D2C1_R1_T8
8	clone_291	0	0	clone_291	clone_291_8	291	D2C1_R1_T8
8	clone_100	0	0	clone_100	clone_100_8	100	D2C1_R1_T8
8	clone_101	0	0	clone_101	clone_101_8	101	D2C1_R1_T8
8	clone_1892	0	0	clone_1892	clone_1892_8	1892	D2C1_R1_T8
8	clone_1074	0	0	clone_1074	clone_1074_8	1074	D2C1_R1_T8
8	clone_111	0	0	clone_111	clone_111_8	111	D2C1_R1_T8
9	clone_10	0	0	clone_10	clone_10_9	10	D2C1_R1_T12
9	clone_36	0	0	clone_36	clone_36_9	36	D2C1_R1_T12
9	clone_2	19072	0.0247099	clone_2	clone_2_9	2	D2C1_R1_T12
9	clone_35	0	0	clone_35	clone_35_9	35	D2C1_R1_T12
9	clone_33	0	0	clone_33	clone_33_9	33	D2C1_R1_T12
9	clone_57	0	0	clone_57	clone_57_9	57	D2C1_R1_T12
9	clone_80	0	0	clone_80	clone_80_9	80	D2C1_R1_T12
9	clone_22	0	0	clone_22	clone_22_9	22	D2C1_R1_T12
9	clone_11	0	0	clone_11	clone_11_9	11	D2C1_R1_T12
9	clone_20	0	0	clone_20	clone_20_9	20	D2C1_R1_T12
9	clone_78	0	0	clone_78	clone_78_9	78	D2C1_R1_T12
9	clone_184	0	0	clone_184	clone_184_9	184	D2C1_R1_T12
9	clone_4	0	0	clone_4	clone_4_9	4	D2C1_R1_T12
9	clone_21	0	0	clone_21	clone_21_9	21	D2C1_R1_T12
9	clone_85	0	0	clone_85	clone_85_9	85	D2C1_R1_T12
9	clone_55	0	0	clone_55	clone_55_9	55	D2C1_R1_T12
9	clone_97	0	0	clone_97	clone_97_9	97	D2C1_R1_T12
9	clone_120	0	0	clone_120	clone_120_9	120	D2C1_R1_T12
9	clone_126	0	0	clone_126	clone_126_9	126	D2C1_R1_T12
9	clone_44	0	0	clone_44	clone_44_9	44	D2C1_R1_T12
9	clone_233	0	0	clone_233	clone_233_9	233	D2C1_R1_T12
9	clone_99	0	0	clone_99	clone_99_9	99	D2C1_R1_T12
9	clone_160	0	0	clone_160	clone_160_9	160	D2C1_R1_T12
9	clone_24	0	0	clone_24	clone_24_9	24	D2C1_R1_T12
9	clone_26	0	0	clone_26	clone_26_9	26	D2C1_R1_T12
9	clone_13	0	0	clone_13	clone_13_9	13	D2C1_R1_T12
9	clone_56	0	0	clone_56	clone_56_9	56	D2C1_R1_T12
9	clone_0	750870	0.972837	clone_0	clone_0_9	0	D2C1_R1_T12
9	clone_71	0	0	clone_71	clone_71_9	71	D2C1_R1_T12
9	clone_84	0	0	clone_84	clone_84_9	84	D2C1_R1_T12
9	clone_232	0	0	clone_232	clone_232_9	232	D2C1_R1_T12
9	clone_54	0	0	clone_54	clone_54_9	54	D2C1_R1_T12
9	clone_93	0	0	clone_93	clone_93_9	93	D2C1_R1_T12
9	clone_5	0	0	clone_5	clone_5_9	5	D2C1_R1_T12
9	clone_67	0	0	clone_67	clone_67_9	67	D2C1_R1_T12
9	clone_162	0	0	clone_162	clone_162_9	162	D2C1_R1_T12
9	clone_173	0	0	clone_173	clone_173_9	173	D2C1_R1_T12
9	clone_17	0	0	clone_17	clone_17_9	17	D2C1_R1_T12
9	clone_38	0	0	clone_38	clone_38_9	38	D2C1_R1_T12
9	clone_64	0	0	clone_64	clone_64_9	64	D2C1_R1_T12
9	clone_23	0	0	clone_23	clone_23_9	23	D2C1_R1_T12
9	clone_137	0	0	clone_137	clone_137_9	137	D2C1_R1_T12
9	clone_52	0	0	clone_52	clone_52_9	52	D2C1_R1_T12
9	clone_91	0	0	clone_91	clone_91_9	91	D2C1_R1_T12
9	clone_75	0	0	clone_75	clone_75_9	75	D2C1_R1_T12
9	clone_12	0	0	clone_12	clone_12_9	12	D2C1_R1_T12
9	clone_1	1893	0.0024526	clone_1	clone_1_9	1	D2C1_R1_T12
9	clone_32	0	0	clone_32	clone_32_9	32	D2C1_R1_T12
9	clone_63	0	0	clone_63	clone_63_9	63	D2C1_R1_T12
9	clone_58	0	0	clone_58	clone_58_9	58	D2C1_R1_T12
9	clone_48	0	0	clone_48	clone_48_9	48	D2C1_R1_T12
9	clone_90	0	0	clone_90	clone_90_9	90	D2C1_R1_T12
9	clone_161	0	0	clone_161	clone_161_9	161	D2C1_R1_T12
9	clone_77	0	0	clone_77	clone_77_9	77	D2C1_R1_T12
9	clone_61	0	0	clone_61	clone_61_9	61	D2C1_R1_T12
9	clone_149	0	0	clone_149	clone_149_9	149	D2C1_R1_T12
9	clone_69	0	0	clone_69	clone_69_9	69	D2C1_R1_T12
9	clone_103	0	0	clone_103	clone_103_9	103	D2C1_R1_T12
9	clone_25	0	0	clone_25	clone_25_9	25	D2C1_R1_T12
9	clone_3	0	0	clone_3	clone_3_9	3	D2C1_R1_T12
9	clone_135	0	0	clone_135	clone_135_9	135	D2C1_R1_T12
9	clone_18	0	0	clone_18	clone_18_9	18	D2C1_R1_T12
9	clone_79	0	0	clone_79	clone_79_9	79	D2C1_R1_T12
9	clone_6	0	0	clone_6	clone_6_9	6	D2C1_R1_T12
9	clone_42	0	0	clone_42	clone_42_9	42	D2C1_R1_T12
9	clone_43	0	0	clone_43	clone_43_9	43	D2C1_R1_T12
9	clone_121	0	0	clone_121	clone_121_9	121	D2C1_R1_T12
9	clone_193	0	0	clone_193	clone_193_9	193	D2C1_R1_T12
9	clone_146	0	0	clone_146	clone_146_9	146	D2C1_R1_T12
9	clone_65	0	0	clone_65	clone_65_9	65	D2C1_R1_T12
9	clone_96	0	0	clone_96	clone_96_9	96	D2C1_R1_T12
9	clone_8	0	0	clone_8	clone_8_9	8	D2C1_R1_T12
9	clone_153	0	0	clone_153	clone_153_9	153	D2C1_R1_T12
9	clone_68	0	0	clone_68	clone_68_9	68	D2C1_R1_T12
9	clone_60	0	0	clone_60	clone_60_9	60	D2C1_R1_T12
9	clone_27	0	0	clone_27	clone_27_9	27	D2C1_R1_T12
9	clone_234	0	0	clone_234	clone_234_9	234	D2C1_R1_T12
9	clone_171	0	0	clone_171	clone_171_9	171	D2C1_R1_T12
9	clone_15	0	0	clone_15	clone_15_9	15	D2C1_R1_T12
9	clone_125	0	0	clone_125	clone_125_9	125	D2C1_R1_T12
9	clone_150	0	0	clone_150	clone_150_9	150	D2C1_R1_T12
9	clone_92	0	0	clone_92	clone_92_9	92	D2C1_R1_T12
9	clone_211	0	0	clone_211	clone_211_9	211	D2C1_R1_T12
9	clone_158	0	0	clone_158	clone_158_9	158	D2C1_R1_T12
9	clone_119	0	0	clone_119	clone_119_9	119	D2C1_R1_T12
9	clone_138	0	0	clone_138	clone_138_9	138	D2C1_R1_T12
9	clone_113	0	0	clone_113	clone_113_9	113	D2C1_R1_T12
9	clone_110	0	0	clone_110	clone_110_9	110	D2C1_R1_T12
9	clone_201	0	0	clone_201	clone_201_9	201	D2C1_R1_T12
9	clone_53	0	0	clone_53	clone_53_9	53	D2C1_R1_T12
9	clone_31	0	0	clone_31	clone_31_9	31	D2C1_R1_T12
9	clone_70	0	0	clone_70	clone_70_9	70	D2C1_R1_T12
9	clone_34	0	0	clone_34	clone_34_9	34	D2C1_R1_T12
9	clone_14	0	0	clone_14	clone_14_9	14	D2C1_R1_T12
9	clone_205	0	0	clone_205	clone_205_9	205	D2C1_R1_T12
9	clone_213	0	0	clone_213	clone_213_9	213	D2C1_R1_T12
9	clone_94	0	0	clone_94	clone_94_9	94	D2C1_R1_T12
9	clone_51	0	0	clone_51	clone_51_9	51	D2C1_R1_T12
9	clone_180	0	0	clone_180	clone_180_9	180	D2C1_R1_T12
9	clone_76	0	0	clone_76	clone_76_9	76	D2C1_R1_T12
9	clone_28	0	0	clone_28	clone_28_9	28	D2C1_R1_T12
9	clone_210	0	0	clone_210	clone_210_9	210	D2C1_R1_T12
9	clone_181	0	0	clone_181	clone_181_9	181	D2C1_R1_T12
9	clone_228	0	0	clone_228	clone_228_9	228	D2C1_R1_T12
9	clone_139	0	0	clone_139	clone_139_9	139	D2C1_R1_T12
9	clone_134	0	0	clone_134	clone_134_9	134	D2C1_R1_T12
9	clone_151	0	0	clone_151	clone_151_9	151	D2C1_R1_T12
9	clone_218	0	0	clone_218	clone_218_9	218	D2C1_R1_T12
9	clone_182	0	0	clone_182	clone_182_9	182	D2C1_R1_T12
9	clone_83	0	0	clone_83	clone_83_9	83	D2C1_R1_T12
9	clone_220	0	0	clone_220	clone_220_9	220	D2C1_R1_T12
9	clone_112	0	0	clone_112	clone_112_9	112	D2C1_R1_T12
9	clone_167	0	0	clone_167	clone_167_9	167	D2C1_R1_T12
9	clone_166	0	0	clone_166	clone_166_9	166	D2C1_R1_T12
9	clone_49	0	0	clone_49	clone_49_9	49	D2C1_R1_T12
9	clone_152	0	0	clone_152	clone_152_9	152	D2C1_R1_T12
9	clone_72	0	0	clone_72	clone_72_9	72	D2C1_R1_T12
9	clone_212	0	0	clone_212	clone_212_9	212	D2C1_R1_T12
9	clone_128	0	0	clone_128	clone_128_9	128	D2C1_R1_T12
9	clone_144	0	0	clone_144	clone_144_9	144	D2C1_R1_T12
9	clone_89	0	0	clone_89	clone_89_9	89	D2C1_R1_T12
9	clone_179	0	0	clone_179	clone_179_9	179	D2C1_R1_T12
9	clone_148	0	0	clone_148	clone_148_9	148	D2C1_R1_T12
9	clone_156	0	0	clone_156	clone_156_9	156	D2C1_R1_T12
9	clone_168	0	0	clone_168	clone_168_9	168	D2C1_R1_T12
9	clone_50	0	0	clone_50	clone_50_9	50	D2C1_R1_T12
9	clone_66	0	0	clone_66	clone_66_9	66	D2C1_R1_T12
9	clone_123	0	0	clone_123	clone_123_9	123	D2C1_R1_T12
9	clone_159	0	0	clone_159	clone_159_9	159	D2C1_R1_T12
9	clone_16	0	0	clone_16	clone_16_9	16	D2C1_R1_T12
9	clone_189	0	0	clone_189	clone_189_9	189	D2C1_R1_T12
9	clone_174	0	0	clone_174	clone_174_9	174	D2C1_R1_T12
9	clone_47	0	0	clone_47	clone_47_9	47	D2C1_R1_T12
9	clone_59	0	0	clone_59	clone_59_9	59	D2C1_R1_T12
9	clone_95	0	0	clone_95	clone_95_9	95	D2C1_R1_T12
9	clone_186	0	0	clone_186	clone_186_9	186	D2C1_R1_T12
9	clone_155	0	0	clone_155	clone_155_9	155	D2C1_R1_T12
9	clone_140	0	0	clone_140	clone_140_9	140	D2C1_R1_T12
9	clone_133	0	0	clone_133	clone_133_9	133	D2C1_R1_T12
9	clone_227	0	0	clone_227	clone_227_9	227	D2C1_R1_T12
9	clone_107	0	0	clone_107	clone_107_9	107	D2C1_R1_T12
9	clone_196	0	0	clone_196	clone_196_9	196	D2C1_R1_T12
9	clone_131	0	0	clone_131	clone_131_9	131	D2C1_R1_T12
9	clone_192	0	0	clone_192	clone_192_9	192	D2C1_R1_T12
9	clone_46	0	0	clone_46	clone_46_9	46	D2C1_R1_T12
9	clone_37	0	0	clone_37	clone_37_9	37	D2C1_R1_T12
9	clone_183	0	0	clone_183	clone_183_9	183	D2C1_R1_T12
9	clone_214	0	0	clone_214	clone_214_9	214	D2C1_R1_T12
9	clone_124	0	0	clone_124	clone_124_9	124	D2C1_R1_T12
9	clone_41	0	0	clone_41	clone_41_9	41	D2C1_R1_T12
9	clone_204	0	0	clone_204	clone_204_9	204	D2C1_R1_T12
9	clone_199	0	0	clone_199	clone_199_9	199	D2C1_R1_T12
9	clone_187	0	0	clone_187	clone_187_9	187	D2C1_R1_T12
9	clone_230	0	0	clone_230	clone_230_9	230	D2C1_R1_T12
9	clone_30	0	0	clone_30	clone_30_9	30	D2C1_R1_T12
9	clone_163	0	0	clone_163	clone_163_9	163	D2C1_R1_T12
9	clone_40	0	0	clone_40	clone_40_9	40	D2C1_R1_T12
9	clone_104	0	0	clone_104	clone_104_9	104	D2C1_R1_T12
9	clone_88	0	0	clone_88	clone_88_9	88	D2C1_R1_T12
9	clone_185	0	0	clone_185	clone_185_9	185	D2C1_R1_T12
9	clone_122	0	0	clone_122	clone_122_9	122	D2C1_R1_T12
9	clone_197	0	0	clone_197	clone_197_9	197	D2C1_R1_T12
9	clone_216	0	0	clone_216	clone_216_9	216	D2C1_R1_T12
9	clone_225	0	0	clone_225	clone_225_9	225	D2C1_R1_T12
9	clone_145	0	0	clone_145	clone_145_9	145	D2C1_R1_T12
9	clone_170	0	0	clone_170	clone_170_9	170	D2C1_R1_T12
9	clone_73	0	0	clone_73	clone_73_9	73	D2C1_R1_T12
9	clone_141	0	0	clone_141	clone_141_9	141	D2C1_R1_T12
9	clone_176	0	0	clone_176	clone_176_9	176	D2C1_R1_T12
9	clone_223	0	0	clone_223	clone_223_9	223	D2C1_R1_T12
9	clone_109	0	0	clone_109	clone_109_9	109	D2C1_R1_T12
9	clone_240	0	0	clone_240	clone_240_9	240	D2C1_R1_T12
9	clone_130	0	0	clone_130	clone_130_9	130	D2C1_R1_T12
9	clone_29	0	0	clone_29	clone_29_9	29	D2C1_R1_T12
9	clone_129	0	0	clone_129	clone_129_9	129	D2C1_R1_T12
9	clone_62	0	0	clone_62	clone_62_9	62	D2C1_R1_T12
9	clone_39	0	0	clone_39	clone_39_9	39	D2C1_R1_T12
9	clone_45	0	0	clone_45	clone_45_9	45	D2C1_R1_T12
9	clone_81	0	0	clone_81	clone_81_9	81	D2C1_R1_T12
9	clone_98	0	0	clone_98	clone_98_9	98	D2C1_R1_T12
9	clone_74	0	0	clone_74	clone_74_9	74	D2C1_R1_T12
9	clone_114	0	0	clone_114	clone_114_9	114	D2C1_R1_T12
9	clone_291	0	0	clone_291	clone_291_9	291	D2C1_R1_T12
9	clone_100	0	0	clone_100	clone_100_9	100	D2C1_R1_T12
9	clone_101	0	0	clone_101	clone_101_9	101	D2C1_R1_T12
9	clone_1892	0	0	clone_1892	clone_1892_9	1892	D2C1_R1_T12
9	clone_1074	0	0	clone_1074	clone_1074_9	1074	D2C1_R1_T12
9	clone_111	0	0	clone_111	clone_111_9	111	D2C1_R1_T12
10	clone_10	0	0	clone_10	clone_10_10	10	D2C1_R1_T13
10	clone_36	0	0	clone_36	clone_36_10	36	D2C1_R1_T13
10	clone_2	60	0.00589217	clone_2	clone_2_10	2	D2C1_R1_T13
10	clone_35	0	0	clone_35	clone_35_10	35	D2C1_R1_T13
10	clone_33	0	0	clone_33	clone_33_10	33	D2C1_R1_T13
10	clone_57	0	0	clone_57	clone_57_10	57	D2C1_R1_T13
10	clone_80	0	0	clone_80	clone_80_10	80	D2C1_R1_T13
10	clone_22	0	0	clone_22	clone_22_10	22	D2C1_R1_T13
10	clone_11	0	0	clone_11	clone_11_10	11	D2C1_R1_T13
10	clone_20	0	0	clone_20	clone_20_10	20	D2C1_R1_T13
10	clone_78	0	0	clone_78	clone_78_10	78	D2C1_R1_T13
10	clone_184	0	0	clone_184	clone_184_10	184	D2C1_R1_T13
10	clone_4	0	0	clone_4	clone_4_10	4	D2C1_R1_T13
10	clone_21	0	0	clone_21	clone_21_10	21	D2C1_R1_T13
10	clone_85	0	0	clone_85	clone_85_10	85	D2C1_R1_T13
10	clone_55	0	0	clone_55	clone_55_10	55	D2C1_R1_T13
10	clone_97	0	0	clone_97	clone_97_10	97	D2C1_R1_T13
10	clone_120	0	0	clone_120	clone_120_10	120	D2C1_R1_T13
10	clone_126	0	0	clone_126	clone_126_10	126	D2C1_R1_T13
10	clone_44	0	0	clone_44	clone_44_10	44	D2C1_R1_T13
10	clone_233	0	0	clone_233	clone_233_10	233	D2C1_R1_T13
10	clone_99	0	0	clone_99	clone_99_10	99	D2C1_R1_T13
10	clone_160	0	0	clone_160	clone_160_10	160	D2C1_R1_T13
10	clone_24	0	0	clone_24	clone_24_10	24	D2C1_R1_T13
10	clone_26	0	0	clone_26	clone_26_10	26	D2C1_R1_T13
10	clone_13	0	0	clone_13	clone_13_10	13	D2C1_R1_T13
10	clone_56	0	0	clone_56	clone_56_10	56	D2C1_R1_T13
10	clone_0	9886	0.970834	clone_0	clone_0_10	0	D2C1_R1_T13
10	clone_71	0	0	clone_71	clone_71_10	71	D2C1_R1_T13
10	clone_84	0	0	clone_84	clone_84_10	84	D2C1_R1_T13
10	clone_232	0	0	clone_232	clone_232_10	232	D2C1_R1_T13
10	clone_54	0	0	clone_54	clone_54_10	54	D2C1_R1_T13
10	clone_93	0	0	clone_93	clone_93_10	93	D2C1_R1_T13
10	clone_5	0	0	clone_5	clone_5_10	5	D2C1_R1_T13
10	clone_67	0	0	clone_67	clone_67_10	67	D2C1_R1_T13
10	clone_162	0	0	clone_162	clone_162_10	162	D2C1_R1_T13
10	clone_173	0	0	clone_173	clone_173_10	173	D2C1_R1_T13
10	clone_17	0	0	clone_17	clone_17_10	17	D2C1_R1_T13
10	clone_38	0	0	clone_38	clone_38_10	38	D2C1_R1_T13
10	clone_64	0	0	clone_64	clone_64_10	64	D2C1_R1_T13
10	clone_23	0	0	clone_23	clone_23_10	23	D2C1_R1_T13
10	clone_137	0	0	clone_137	clone_137_10	137	D2C1_R1_T13
10	clone_52	0	0	clone_52	clone_52_10	52	D2C1_R1_T13
10	clone_91	0	0	clone_91	clone_91_10	91	D2C1_R1_T13
10	clone_75	0	0	clone_75	clone_75_10	75	D2C1_R1_T13
10	clone_12	0	0	clone_12	clone_12_10	12	D2C1_R1_T13
10	clone_1	28	0.00274968	clone_1	clone_1_10	1	D2C1_R1_T13
10	clone_32	0	0	clone_32	clone_32_10	32	D2C1_R1_T13
10	clone_63	0	0	clone_63	clone_63_10	63	D2C1_R1_T13
10	clone_58	0	0	clone_58	clone_58_10	58	D2C1_R1_T13
10	clone_48	0	0	clone_48	clone_48_10	48	D2C1_R1_T13
10	clone_90	0	0	clone_90	clone_90_10	90	D2C1_R1_T13
10	clone_161	0	0	clone_161	clone_161_10	161	D2C1_R1_T13
10	clone_77	0	0	clone_77	clone_77_10	77	D2C1_R1_T13
10	clone_61	0	0	clone_61	clone_61_10	61	D2C1_R1_T13
10	clone_149	0	0	clone_149	clone_149_10	149	D2C1_R1_T13
10	clone_69	0	0	clone_69	clone_69_10	69	D2C1_R1_T13
10	clone_103	0	0	clone_103	clone_103_10	103	D2C1_R1_T13
10	clone_25	0	0	clone_25	clone_25_10	25	D2C1_R1_T13
10	clone_3	0	0	clone_3	clone_3_10	3	D2C1_R1_T13
10	clone_135	0	0	clone_135	clone_135_10	135	D2C1_R1_T13
10	clone_18	0	0	clone_18	clone_18_10	18	D2C1_R1_T13
10	clone_79	0	0	clone_79	clone_79_10	79	D2C1_R1_T13
10	clone_6	0	0	clone_6	clone_6_10	6	D2C1_R1_T13
10	clone_42	0	0	clone_42	clone_42_10	42	D2C1_R1_T13
10	clone_43	0	0	clone_43	clone_43_10	43	D2C1_R1_T13
10	clone_121	0	0	clone_121	clone_121_10	121	D2C1_R1_T13
10	clone_193	0	0	clone_193	clone_193_10	193	D2C1_R1_T13
10	clone_146	0	0	clone_146	clone_146_10	146	D2C1_R1_T13
10	clone_65	0	0	clone_65	clone_65_10	65	D2C1_R1_T13
10	clone_96	0	0	clone_96	clone_96_10	96	D2C1_R1_T13
10	clone_8	0	0	clone_8	clone_8_10	8	D2C1_R1_T13
10	clone_153	0	0	clone_153	clone_153_10	153	D2C1_R1_T13
10	clone_68	0	0	clone_68	clone_68_10	68	D2C1_R1_T13
10	clone_60	0	0	clone_60	clone_60_10	60	D2C1_R1_T13
10	clone_27	0	0	clone_27	clone_27_10	27	D2C1_R1_T13
10	clone_234	0	0	clone_234	clone_234_10	234	D2C1_R1_T13
10	clone_171	0	0	clone_171	clone_171_10	171	D2C1_R1_T13
10	clone_15	0	0	clone_15	clone_15_10	15	D2C1_R1_T13
10	clone_125	0	0	clone_125	clone_125_10	125	D2C1_R1_T13
10	clone_150	0	0	clone_150	clone_150_10	150	D2C1_R1_T13
10	clone_92	0	0	clone_92	clone_92_10	92	D2C1_R1_T13
10	clone_211	0	0	clone_211	clone_211_10	211	D2C1_R1_T13
10	clone_158	0	0	clone_158	clone_158_10	158	D2C1_R1_T13
10	clone_119	0	0	clone_119	clone_119_10	119	D2C1_R1_T13
10	clone_138	0	0	clone_138	clone_138_10	138	D2C1_R1_T13
10	clone_113	0	0	clone_113	clone_113_10	113	D2C1_R1_T13
10	clone_110	0	0	clone_110	clone_110_10	110	D2C1_R1_T13
10	clone_201	0	0	clone_201	clone_201_10	201	D2C1_R1_T13
10	clone_53	0	0	clone_53	clone_53_10	53	D2C1_R1_T13
10	clone_31	0	0	clone_31	clone_31_10	31	D2C1_R1_T13
10	clone_70	0	0	clone_70	clone_70_10	70	D2C1_R1_T13
10	clone_34	0	0	clone_34	clone_34_10	34	D2C1_R1_T13
10	clone_14	0	0	clone_14	clone_14_10	14	D2C1_R1_T13
10	clone_205	0	0	clone_205	clone_205_10	205	D2C1_R1_T13
10	clone_213	0	0	clone_213	clone_213_10	213	D2C1_R1_T13
10	clone_94	0	0	clone_94	clone_94_10	94	D2C1_R1_T13
10	clone_51	0	0	clone_51	clone_51_10	51	D2C1_R1_T13
10	clone_180	0	0	clone_180	clone_180_10	180	D2C1_R1_T13
10	clone_76	0	0	clone_76	clone_76_10	76	D2C1_R1_T13
10	clone_28	0	0	clone_28	clone_28_10	28	D2C1_R1_T13
10	clone_210	0	0	clone_210	clone_210_10	210	D2C1_R1_T13
10	clone_181	0	0	clone_181	clone_181_10	181	D2C1_R1_T13
10	clone_228	0	0	clone_228	clone_228_10	228	D2C1_R1_T13
10	clone_139	0	0	clone_139	clone_139_10	139	D2C1_R1_T13
10	clone_134	0	0	clone_134	clone_134_10	134	D2C1_R1_T13
10	clone_151	0	0	clone_151	clone_151_10	151	D2C1_R1_T13
10	clone_218	0	0	clone_218	clone_218_10	218	D2C1_R1_T13
10	clone_182	0	0	clone_182	clone_182_10	182	D2C1_R1_T13
10	clone_83	0	0	clone_83	clone_83_10	83	D2C1_R1_T13
10	clone_220	0	0	clone_220	clone_220_10	220	D2C1_R1_T13
10	clone_112	0	0	clone_112	clone_112_10	112	D2C1_R1_T13
10	clone_167	0	0	clone_167	clone_167_10	167	D2C1_R1_T13
10	clone_166	0	0	clone_166	clone_166_10	166	D2C1_R1_T13
10	clone_49	0	0	clone_49	clone_49_10	49	D2C1_R1_T13
10	clone_152	0	0	clone_152	clone_152_10	152	D2C1_R1_T13
10	clone_72	0	0	clone_72	clone_72_10	72	D2C1_R1_T13
10	clone_212	0	0	clone_212	clone_212_10	212	D2C1_R1_T13
10	clone_128	0	0	clone_128	clone_128_10	128	D2C1_R1_T13
10	clone_144	0	0	clone_144	clone_144_10	144	D2C1_R1_T13
10	clone_89	0	0	clone_89	clone_89_10	89	D2C1_R1_T13
10	clone_179	0	0	clone_179	clone_179_10	179	D2C1_R1_T13
10	clone_148	0	0	clone_148	clone_148_10	148	D2C1_R1_T13
10	clone_156	0	0	clone_156	clone_156_10	156	D2C1_R1_T13
10	clone_168	0	0	clone_168	clone_168_10	168	D2C1_R1_T13
10	clone_50	0	0	clone_50	clone_50_10	50	D2C1_R1_T13
10	clone_66	0	0	clone_66	clone_66_10	66	D2C1_R1_T13
10	clone_123	0	0	clone_123	clone_123_10	123	D2C1_R1_T13
10	clone_159	0	0	clone_159	clone_159_10	159	D2C1_R1_T13
10	clone_16	0	0	clone_16	clone_16_10	16	D2C1_R1_T13
10	clone_189	0	0	clone_189	clone_189_10	189	D2C1_R1_T13
10	clone_174	0	0	clone_174	clone_174_10	174	D2C1_R1_T13
10	clone_47	0	0	clone_47	clone_47_10	47	D2C1_R1_T13
10	clone_59	0	0	clone_59	clone_59_10	59	D2C1_R1_T13
10	clone_95	0	0	clone_95	clone_95_10	95	D2C1_R1_T13
10	clone_186	0	0	clone_186	clone_186_10	186	D2C1_R1_T13
10	clone_155	0	0	clone_155	clone_155_10	155	D2C1_R1_T13
10	clone_140	0	0	clone_140	clone_140_10	140	D2C1_R1_T13
10	clone_133	0	0	clone_133	clone_133_10	133	D2C1_R1_T13
10	clone_227	0	0	clone_227	clone_227_10	227	D2C1_R1_T13
10	clone_107	0	0	clone_107	clone_107_10	107	D2C1_R1_T13
10	clone_196	0	0	clone_196	clone_196_10	196	D2C1_R1_T13
10	clone_131	0	0	clone_131	clone_131_10	131	D2C1_R1_T13
10	clone_192	0	0	clone_192	clone_192_10	192	D2C1_R1_T13
10	clone_46	0	0	clone_46	clone_46_10	46	D2C1_R1_T13
10	clone_37	0	0	clone_37	clone_37_10	37	D2C1_R1_T13
10	clone_183	0	0	clone_183	clone_183_10	183	D2C1_R1_T13
10	clone_214	0	0	clone_214	clone_214_10	214	D2C1_R1_T13
10	clone_124	0	0	clone_124	clone_124_10	124	D2C1_R1_T13
10	clone_41	0	0	clone_41	clone_41_10	41	D2C1_R1_T13
10	clone_204	0	0	clone_204	clone_204_10	204	D2C1_R1_T13
10	clone_199	0	0	clone_199	clone_199_10	199	D2C1_R1_T13
10	clone_187	0	0	clone_187	clone_187_10	187	D2C1_R1_T13
10	clone_230	0	0	clone_230	clone_230_10	230	D2C1_R1_T13
10	clone_30	0	0	clone_30	clone_30_10	30	D2C1_R1_T13
10	clone_163	0	0	clone_163	clone_163_10	163	D2C1_R1_T13
10	clone_40	0	0	clone_40	clone_40_10	40	D2C1_R1_T13
10	clone_104	0	0	clone_104	clone_104_10	104	D2C1_R1_T13
10	clone_88	0	0	clone_88	clone_88_10	88	D2C1_R1_T13
10	clone_185	0	0	clone_185	clone_185_10	185	D2C1_R1_T13
10	clone_122	0	0	clone_122	clone_122_10	122	D2C1_R1_T13
10	clone_197	0	0	clone_197	clone_197_10	197	D2C1_R1_T13
10	clone_216	0	0	clone_216	clone_216_10	216	D2C1_R1_T13
10	clone_225	0	0	clone_225	clone_225_10	225	D2C1_R1_T13
10	clone_145	0	0	clone_145	clone_145_10	145	D2C1_R1_T13
10	clone_170	0	0	clone_170	clone_170_10	170	D2C1_R1_T13
10	clone_73	0	0	clone_73	clone_73_10	73	D2C1_R1_T13
10	clone_141	0	0	clone_141	clone_141_10	141	D2C1_R1_T13
10	clone_176	0	0	clone_176	clone_176_10	176	D2C1_R1_T13
10	clone_223	0	0	clone_223	clone_223_10	223	D2C1_R1_T13
10	clone_109	0	0	clone_109	clone_109_10	109	D2C1_R1_T13
10	clone_240	0	0	clone_240	clone_240_10	240	D2C1_R1_T13
10	clone_130	0	0	clone_130	clone_130_10	130	D2C1_R1_T13
10	clone_29	0	0	clone_29	clone_29_10	29	D2C1_R1_T13
10	clone_129	0	0	clone_129	clone_129_10	129	D2C1_R1_T13
10	clone_62	16	0.00157125	clone_62	clone_62_10	62	D2C1_R1_T13
10	clone_39	36	0.0035353	clone_39	clone_39_10	39	D2C1_R1_T13
10	clone_45	0	0	clone_45	clone_45_10	45	D2C1_R1_T13
10	clone_81	0	0	clone_81	clone_81_10	81	D2C1_R1_T13
10	clone_98	0	0	clone_98	clone_98_10	98	D2C1_R1_T13
10	clone_74	0	0	clone_74	clone_74_10	74	D2C1_R1_T13
10	clone_114	0	0	clone_114	clone_114_10	114	D2C1_R1_T13
10	clone_291	35	0.0034371	clone_291	clone_291_10	291	D2C1_R1_T13
10	clone_100	65	0.00638319	clone_100	clone_100_10	100	D2C1_R1_T13
10	clone_101	33	0.0032407	clone_101	clone_101_10	101	D2C1_R1_T13
10	clone_1892	11	0.00108023	clone_1892	clone_1892_10	1892	D2C1_R1_T13
10	clone_1074	13	0.00127664	clone_1074	clone_1074_10	1074	D2C1_R1_T13
10	clone_111	0	0	clone_111	clone_111_10	111	D2C1_R1_T13
11	clone_10	0	0	clone_10	clone_10_11	10	D2C1_R1_T15
11	clone_36	0	0	clone_36	clone_36_11	36	D2C1_R1_T15
11	clone_2	7	0.00114435	clone_2	clone_2_11	2	D2C1_R1_T15
11	clone_35	0	0	clone_35	clone_35_11	35	D2C1_R1_T15
11	clone_33	0	0	clone_33	clone_33_11	33	D2C1_R1_T15
11	clone_57	0	0	clone_57	clone_57_11	57	D2C1_R1_T15
11	clone_80	0	0	clone_80	clone_80_11	80	D2C1_R1_T15
11	clone_22	0	0	clone_22	clone_22_11	22	D2C1_R1_T15
11	clone_11	0	0	clone_11	clone_11_11	11	D2C1_R1_T15
11	clone_20	0	0	clone_20	clone_20_11	20	D2C1_R1_T15
11	clone_78	0	0	clone_78	clone_78_11	78	D2C1_R1_T15
11	clone_184	0	0	clone_184	clone_184_11	184	D2C1_R1_T15
11	clone_4	0	0	clone_4	clone_4_11	4	D2C1_R1_T15
11	clone_21	0	0	clone_21	clone_21_11	21	D2C1_R1_T15
11	clone_85	0	0	clone_85	clone_85_11	85	D2C1_R1_T15
11	clone_55	0	0	clone_55	clone_55_11	55	D2C1_R1_T15
11	clone_97	0	0	clone_97	clone_97_11	97	D2C1_R1_T15
11	clone_120	0	0	clone_120	clone_120_11	120	D2C1_R1_T15
11	clone_126	0	0	clone_126	clone_126_11	126	D2C1_R1_T15
11	clone_44	0	0	clone_44	clone_44_11	44	D2C1_R1_T15
11	clone_233	0	0	clone_233	clone_233_11	233	D2C1_R1_T15
11	clone_99	0	0	clone_99	clone_99_11	99	D2C1_R1_T15
11	clone_160	0	0	clone_160	clone_160_11	160	D2C1_R1_T15
11	clone_24	0	0	clone_24	clone_24_11	24	D2C1_R1_T15
11	clone_26	0	0	clone_26	clone_26_11	26	D2C1_R1_T15
11	clone_13	0	0	clone_13	clone_13_11	13	D2C1_R1_T15
11	clone_56	0	0	clone_56	clone_56_11	56	D2C1_R1_T15
11	clone_0	6053	0.989537	clone_0	clone_0_11	0	D2C1_R1_T15
11	clone_71	0	0	clone_71	clone_71_11	71	D2C1_R1_T15
11	clone_84	0	0	clone_84	clone_84_11	84	D2C1_R1_T15
11	clone_232	0	0	clone_232	clone_232_11	232	D2C1_R1_T15
11	clone_54	0	0	clone_54	clone_54_11	54	D2C1_R1_T15
11	clone_93	0	0	clone_93	clone_93_11	93	D2C1_R1_T15
11	clone_5	0	0	clone_5	clone_5_11	5	D2C1_R1_T15
11	clone_67	0	0	clone_67	clone_67_11	67	D2C1_R1_T15
11	clone_162	0	0	clone_162	clone_162_11	162	D2C1_R1_T15
11	clone_173	0	0	clone_173	clone_173_11	173	D2C1_R1_T15
11	clone_17	0	0	clone_17	clone_17_11	17	D2C1_R1_T15
11	clone_38	0	0	clone_38	clone_38_11	38	D2C1_R1_T15
11	clone_64	0	0	clone_64	clone_64_11	64	D2C1_R1_T15
11	clone_23	0	0	clone_23	clone_23_11	23	D2C1_R1_T15
11	clone_137	0	0	clone_137	clone_137_11	137	D2C1_R1_T15
11	clone_52	0	0	clone_52	clone_52_11	52	D2C1_R1_T15
11	clone_91	0	0	clone_91	clone_91_11	91	D2C1_R1_T15
11	clone_75	0	0	clone_75	clone_75_11	75	D2C1_R1_T15
11	clone_12	0	0	clone_12	clone_12_11	12	D2C1_R1_T15
11	clone_1	7	0.00114435	clone_1	clone_1_11	1	D2C1_R1_T15
11	clone_32	0	0	clone_32	clone_32_11	32	D2C1_R1_T15
11	clone_63	0	0	clone_63	clone_63_11	63	D2C1_R1_T15
11	clone_58	0	0	clone_58	clone_58_11	58	D2C1_R1_T15
11	clone_48	0	0	clone_48	clone_48_11	48	D2C1_R1_T15
11	clone_90	0	0	clone_90	clone_90_11	90	D2C1_R1_T15
11	clone_161	0	0	clone_161	clone_161_11	161	D2C1_R1_T15
11	clone_77	0	0	clone_77	clone_77_11	77	D2C1_R1_T15
11	clone_61	0	0	clone_61	clone_61_11	61	D2C1_R1_T15
11	clone_149	0	0	clone_149	clone_149_11	149	D2C1_R1_T15
11	clone_69	0	0	clone_69	clone_69_11	69	D2C1_R1_T15
11	clone_103	0	0	clone_103	clone_103_11	103	D2C1_R1_T15
11	clone_25	0	0	clone_25	clone_25_11	25	D2C1_R1_T15
11	clone_3	0	0	clone_3	clone_3_11	3	D2C1_R1_T15
11	clone_135	0	0	clone_135	clone_135_11	135	D2C1_R1_T15
11	clone_18	0	0	clone_18	clone_18_11	18	D2C1_R1_T15
11	clone_79	0	0	clone_79	clone_79_11	79	D2C1_R1_T15
11	clone_6	0	0	clone_6	clone_6_11	6	D2C1_R1_T15
11	clone_42	0	0	clone_42	clone_42_11	42	D2C1_R1_T15
11	clone_43	0	0	clone_43	clone_43_11	43	D2C1_R1_T15
11	clone_121	0	0	clone_121	clone_121_11	121	D2C1_R1_T15
11	clone_193	0	0	clone_193	clone_193_11	193	D2C1_R1_T15
11	clone_146	0	0	clone_146	clone_146_11	146	D2C1_R1_T15
11	clone_65	0	0	clone_65	clone_65_11	65	D2C1_R1_T15
11	clone_96	0	0	clone_96	clone_96_11	96	D2C1_R1_T15
11	clone_8	0	0	clone_8	clone_8_11	8	D2C1_R1_T15
11	clone_153	0	0	clone_153	clone_153_11	153	D2C1_R1_T15
11	clone_68	0	0	clone_68	clone_68_11	68	D2C1_R1_T15
11	clone_60	0	0	clone_60	clone_60_11	60	D2C1_R1_T15
11	clone_27	0	0	clone_27	clone_27_11	27	D2C1_R1_T15
11	clone_234	0	0	clone_234	clone_234_11	234	D2C1_R1_T15
11	clone_171	0	0	clone_171	clone_171_11	171	D2C1_R1_T15
11	clone_15	0	0	clone_15	clone_15_11	15	D2C1_R1_T15
11	clone_125	0	0	clone_125	clone_125_11	125	D2C1_R1_T15
11	clone_150	0	0	clone_150	clone_150_11	150	D2C1_R1_T15
11	clone_92	0	0	clone_92	clone_92_11	92	D2C1_R1_T15
11	clone_211	0	0	clone_211	clone_211_11	211	D2C1_R1_T15
11	clone_158	0	0	clone_158	clone_158_11	158	D2C1_R1_T15
11	clone_119	0	0	clone_119	clone_119_11	119	D2C1_R1_T15
11	clone_138	0	0	clone_138	clone_138_11	138	D2C1_R1_T15
11	clone_113	0	0	clone_113	clone_113_11	113	D2C1_R1_T15
11	clone_110	0	0	clone_110	clone_110_11	110	D2C1_R1_T15
11	clone_201	0	0	clone_201	clone_201_11	201	D2C1_R1_T15
11	clone_53	0	0	clone_53	clone_53_11	53	D2C1_R1_T15
11	clone_31	0	0	clone_31	clone_31_11	31	D2C1_R1_T15
11	clone_70	0	0	clone_70	clone_70_11	70	D2C1_R1_T15
11	clone_34	0	0	clone_34	clone_34_11	34	D2C1_R1_T15
11	clone_14	0	0	clone_14	clone_14_11	14	D2C1_R1_T15
11	clone_205	0	0	clone_205	clone_205_11	205	D2C1_R1_T15
11	clone_213	0	0	clone_213	clone_213_11	213	D2C1_R1_T15
11	clone_94	0	0	clone_94	clone_94_11	94	D2C1_R1_T15
11	clone_51	0	0	clone_51	clone_51_11	51	D2C1_R1_T15
11	clone_180	0	0	clone_180	clone_180_11	180	D2C1_R1_T15
11	clone_76	0	0	clone_76	clone_76_11	76	D2C1_R1_T15
11	clone_28	0	0	clone_28	clone_28_11	28	D2C1_R1_T15
11	clone_210	0	0	clone_210	clone_210_11	210	D2C1_R1_T15
11	clone_181	0	0	clone_181	clone_181_11	181	D2C1_R1_T15
11	clone_228	0	0	clone_228	clone_228_11	228	D2C1_R1_T15
11	clone_139	0	0	clone_139	clone_139_11	139	D2C1_R1_T15
11	clone_134	0	0	clone_134	clone_134_11	134	D2C1_R1_T15
11	clone_151	0	0	clone_151	clone_151_11	151	D2C1_R1_T15
11	clone_218	0	0	clone_218	clone_218_11	218	D2C1_R1_T15
11	clone_182	0	0	clone_182	clone_182_11	182	D2C1_R1_T15
11	clone_83	0	0	clone_83	clone_83_11	83	D2C1_R1_T15
11	clone_220	0	0	clone_220	clone_220_11	220	D2C1_R1_T15
11	clone_112	0	0	clone_112	clone_112_11	112	D2C1_R1_T15
11	clone_167	0	0	clone_167	clone_167_11	167	D2C1_R1_T15
11	clone_166	0	0	clone_166	clone_166_11	166	D2C1_R1_T15
11	clone_49	0	0	clone_49	clone_49_11	49	D2C1_R1_T15
11	clone_152	0	0	clone_152	clone_152_11	152	D2C1_R1_T15
11	clone_72	0	0	clone_72	clone_72_11	72	D2C1_R1_T15
11	clone_212	0	0	clone_212	clone_212_11	212	D2C1_R1_T15
[truncated: 22,672 more rows]

## Sheet: 5D
Donor 2, Culture 1
barcode	RG	rep	RG_rep	time	Freq	Deriv		Donor 2, Culture 1
RG0_R1_T1	RG0	R1	RG0_R1	T1	0.253323	0.0767033
RG0_R1_T2	RG0	R1	RG0_R1	T2	0.274846	0.0792768
RG0_R1_T3	RG0	R1	RG0_R1	T3	0.313281	0.082008
RG0_R1_T4	RG0	R1	RG0_R1	T4	0.523684	0.0838927
RG0_R1_T7	RG0	R1	RG0_R1	T7	0.723326	0.0915922
RG0_R1_T8	RG0	R1	RG0_R1	T8	0.854835	0.0938131
RG0_R1_T12	RG0	R1	RG0_R1	T12	0.968905	0.103603
RG0_R1_T13	RG0	R1	RG0_R1	T13	0.967319	0.106069
RG0_R1_T15	RG0	R1	RG0_R1	T15	0.985349	0.111072
RG0_R1_T17	RG0	R1	RG0_R1	T17	0.997264	0.116173
RG0_R1_T18	RG0	R1	RG0_R1	T18	0.996071	0.118447
RG0_R2_T1	RG0	R2	RG0_R2	T1	0.248565	0.0779615
RG0_R2_T2	RG0	R2	RG0_R2	T2	0.240827	0.0794236
RG0_R2_T3	RG0	R2	RG0_R2	T3	0.283557	0.0809933
RG0_R2_T4	RG0	R2	RG0_R2	T4	0.475147	0.0820786
RG0_R2_T6	RG0	R2	RG0_R2	T6	0.344859	0.0851135
RG0_R2_T7	RG0	R2	RG0_R2	T7	0.240869	0.0865412
RG0_R2_T8	RG0	R2	RG0_R2	T8	0.337693	0.0878988
RG0_R2_T12	RG0	R2	RG0_R2	T12	0.0838897	0.0935058
RG0_R2_T13	RG0	R2	RG0_R2	T13	0.077389	0.0944705
RG0_R2_T14	RG0	R2	RG0_R2	T14	0.064217	0.0952726
RG0_R2_T15	RG0	R2	RG0_R2	T15	0.0766304	0.0964028
RG0_R2_T17	RG0	R2	RG0_R2	T17	0.0243102	0.0987786
RG0_R2_T18	RG0	R2	RG0_R2	T18	0.00614685	0.0998579
RG0_R3_T1	RG0	R3	RG0_R3	T1	0.248218	0.0759254
RG0_R3_T2	RG0	R3	RG0_R3	T2	0.253655	0.0789055
RG0_R3_T3	RG0	R3	RG0_R3	T3	0.29266	0.0821094
RG0_R3_T4	RG0	R3	RG0_R3	T4	0.538402	0.0843195
RG0_R3_T6	RG0	R3	RG0_R3	T6	0.577156	0.0905137		Donor 2, Culture 2
RG0_R3_T7	RG0	R3	RG0_R3	T7	0.67828	0.0932944
RG0_R3_T8	RG0	R3	RG0_R3	T8	0.843249	0.0959776
RG0_R3_T12	RG0	R3	RG0_R3	T12	0.978785	0.107078
RG0_R3_T13	RG0	R3	RG0_R3	T13	0.993714	0.109639
RG0_R3_T15	RG0	R3	RG0_R3	T15	0.996191	0.115008
RG0_R3_T17	RG0	R3	RG0_R3	T17	0.9975	0.120578
RG0_R3_T18	RG0	R3	RG0_R3	T18	0.995227	0.123075
RG1_R1_T1	RG1	R1	RG1_R1	T1	0.0655294	0.0660906
RG1_R1_T2	RG1	R1	RG1_R1	T2	0.0796515	0.0683604
RG1_R1_T3	RG1	R1	RG1_R1	T3	0.0885442	0.0706565
RG1_R1_T4	RG1	R1	RG1_R1	T4	0.0802528	0.072144
RG1_R1_T7	RG1	R1	RG1_R1	T7	0.0434232	0.0787719
RG1_R1_T8	RG1	R1	RG1_R1	T8	0.018973	0.080849
RG1_R1_T12	RG1	R1	RG1_R1	T12	0.00244268	0.0899912
RG1_R1_T13	RG1	R1	RG1_R1	T13	0.00273973	0.0926236
RG1_R1_T15	RG1	R1	RG1_R1	T15	0.00113951	0.0983464
RG1_R1_T17	RG1	R1	RG1_R1	T17	0.000694712	0.103667
RG1_R1_T18	RG1	R1	RG1_R1	T18	0.000345143	0.105995
RG1_R2_T1	RG1	R2	RG1_R2	T1	0.069767	0.0824914
RG1_R2_T2	RG1	R2	RG1_R2	T2	0.0710777	0.0848061
RG1_R2_T3	RG1	R2	RG1_R2	T3	0.0848767	0.087322
RG1_R2_T4	RG1	R2	RG1_R2	T4	0.0847715	0.0890797
RG1_R2_T6	RG1	R2	RG1_R2	T6	0.208888	0.0941604
RG1_R2_T7	RG1	R2	RG1_R2	T7	0.317838	0.0963119
RG1_R2_T8	RG1	R2	RG1_R2	T8	0.283107	0.0982301
RG1_R2_T12	RG1	R2	RG1_R2	T12	0.830936	0.106636
RG1_R2_T13	RG1	R2	RG1_R2	T13	0.87761	0.108177
RG1_R2_T14	RG1	R2	RG1_R2	T14	0.905669	0.109511		Donor 3, Culture 2
RG1_R2_T15	RG1	R2	RG1_R2	T15	0.909247	0.111265
RG1_R2_T17	RG1	R2	RG1_R2	T17	0.973939	0.114953
RG1_R2_T18	RG1	R2	RG1_R2	T18	0.990386	0.116627
RG1_R3_T1	RG1	R3	RG1_R3	T1	0.0575569	0.0568898
RG1_R3_T2	RG1	R3	RG1_R3	T2	0.0610352	0.0604098
RG1_R3_T3	RG1	R3	RG1_R3	T3	0.0638419	0.0638353
RG1_R3_T4	RG1	R3	RG1_R3	T4	0.0312992	0.0661537
RG1_R3_T6	RG1	R3	RG1_R3	T6	0.0418184	0.0730844
RG1_R3_T7	RG1	R3	RG1_R3	T7	0.0146527	0.0764062
RG1_R3_T8	RG1	R3	RG1_R3	T8	0.00639479	0.0784849
RG1_R3_T12	RG1	R3	RG1_R3	T12	0.000453646	0.0940391
RG1_R3_T13	RG1	R3	RG1_R3	T13	0.000144515	0.0994639
RG1_R3_T15	RG1	R3	RG1_R3	T15	0.000370313	0.107989
RG1_R3_T17	RG1	R3	RG1_R3	T17	0.000339741	0.116816
RG1_R3_T18	RG1	R3	RG1_R3	T18	0.000327383	0.120769
RG2_R1_T1	RG2	R1	RG2_R1	T1	0.0564707	0.0855677
RG2_R1_T2	RG2	R1	RG2_R1	T2	0.0727277	0.0849844
RG2_R1_T3	RG2	R1	RG2_R1	T3	0.10449	0.0844705
RG2_R1_T4	RG2	R1	RG2_R1	T4	0.0831049	0.0841828
RG2_R1_T7	RG2	R1	RG2_R1	T7	0.129937	0.0826421
RG2_R1_T8	RG2	R1	RG2_R1	T8	0.0666801	0.0820883
RG2_R1_T12	RG2	R1	RG2_R1	T12	0.02461	0.0794483
RG2_R1_T13	RG2	R1	RG2_R1	T13	0.00587084	0.0783275
RG2_R1_T15	RG2	R1	RG2_R1	T15	0.00113951	0.0755271
RG2_R1_T17	RG2	R1	RG2_R1	T17	5.31755e-05	0.0733619
RG2_R1_T18	RG2	R1	RG2_R1	T18	9.67692e-06	0.0724536
RG2_R2_T1	RG2	R2	RG2_R2	T1	0.0742911	0.0939999
RG2_R2_T2	RG2	R2	RG2_R2	T2	0.102051	0.0929171
RG2_R2_T3	RG2	R2	RG2_R2	T3	0.18071	0.0918346
RG2_R2_T4	RG2	R2	RG2_R2	T4	0.0986049	0.0911339
RG2_R2_T6	RG2	R2	RG2_R2	T6	0.384486	0.0893441
RG2_R2_T7	RG2	R2	RG2_R2	T7	0.3627	0.0883116
RG2_R2_T8	RG2	R2	RG2_R2	T8	0.329002	0.0872282
RG2_R2_T12	RG2	R2	RG2_R2	T12	0.0806964	0.0825001
RG2_R2_T13	RG2	R2	RG2_R2	T13	0.0398933	0.0806281
RG2_R2_T14	RG2	R2	RG2_R2	T14	0.0210906	0.078476
RG2_R2_T15	RG2	R2	RG2_R2	T15	0.00970963	0.0769069
RG2_R2_T17	RG2	R2	RG2_R2	T17	0.000151425	0.0737069
RG2_R2_T18	RG2	R2	RG2_R2	T18	0.000247675	0.0722954
RG2_R3_T1	RG2	R3	RG2_R3	T1	0.0719659	0.0783037
RG2_R3_T2	RG2	R3	RG2_R3	T2	0.092467	0.0790944
RG2_R3_T3	RG2	R3	RG2_R3	T3	0.108141	0.0799246
RG2_R3_T4	RG2	R3	RG2_R3	T4	0.0564	0.0805184
RG2_R3_T6	RG2	R3	RG2_R3	T6	0.168977	0.0820893
RG2_R3_T7	RG2	R3	RG2_R3	T7	0.123411	0.0827492
RG2_R3_T8	RG2	R3	RG2_R3	T8	0.0770439	0.0831185
RG2_R3_T12	RG2	R3	RG2_R3	T12	0.0162672	0.0865578
RG2_R3_T13	RG2	R3	RG2_R3	T13	0.00222553	0.0878558
RG2_R3_T15	RG2	R3	RG2_R3	T15	0.00078108	0.0898371
RG2_R3_T17	RG2	R3	RG2_R3	T17	8.85239e-05	0.0919162
RG2_R3_T18	RG2	R3	RG2_R3	T18	0.000192984	0.0928564
RG3_R1_T1	RG3	R1	RG3_R1	T1	0.251469	0.0356553
RG3_R1_T2	RG3	R1	RG3_R1	T2	0.198775	0.039955
RG3_R1_T3	RG3	R1	RG3_R1	T3	0.132154	0.0441439
RG3_R1_T4	RG3	R1	RG3_R1	T4	0.0894375	0.0468415
RG3_R1_T7	RG3	R1	RG3_R1	T7	0.00259235	0.0594632
RG3_R1_T8	RG3	R1	RG3_R1	T8	0.00083238	0.061206
RG3_R1_T12	RG3	R1	RG3_R1	T12	2.58075e-06	0.0831322
RG3_R1_T13	RG3	R1	RG3_R1	T13	0	0.0884709
RG3_R1_T15	RG3	R1	RG3_R1	T15	0	0.0991926
RG3_R1_T17	RG3	R1	RG3_R1	T17	1.71534e-06	0.110361
RG3_R1_T18	RG3	R1	RG3_R1	T18	3.22564e-06	0.115384
RG3_R2_T1	RG3	R2	RG3_R2	T1	0.227288	0.0497053
RG3_R2_T2	RG3	R2	RG3_R2	T2	0.217255	0.0526846
RG3_R2_T3	RG3	R2	RG3_R2	T3	0.130965	0.0556118
RG3_R2_T4	RG3	R2	RG3_R2	T4	0.141654	0.0574792
RG3_R2_T6	RG3	R2	RG3_R2	T6	0.0109009	0.0634182
RG3_R2_T7	RG3	R2	RG3_R2	T7	0.00489398	0.0664275
RG3_R2_T8	RG3	R2	RG3_R2	T8	0.00271712	0.068723
RG3_R2_T12	RG3	R2	RG3_R2	T12	6.02988e-05	0.0819284
RG3_R2_T13	RG3	R2	RG3_R2	T13	1.04242e-05	0.0859543
RG3_R2_T14	RG3	R2	RG3_R2	T14	9.75636e-05	0.089375
RG3_R2_T15	RG3	R2	RG3_R2	T15	7.07184e-05	0.0927802
RG3_R2_T17	RG3	R2	RG3_R2	T17	5.13306e-06	0.0997828
RG3_R2_T18	RG3	R2	RG3_R2	T18	0	NA
RG3_R3_T1	RG3	R3	RG3_R3	T1	0.217881	0.0525623
RG3_R3_T2	RG3	R3	RG3_R3	T2	0.18322	0.0542705
RG3_R3_T3	RG3	R3	RG3_R3	T3	0.146782	0.0556465
RG3_R3_T4	RG3	R3	RG3_R3	T4	0.141706	0.0565999
RG3_R3_T6	RG3	R3	RG3_R3	T6	0.0274445	0.05914
RG3_R3_T7	RG3	R3	RG3_R3	T7	0.00544566	0.0563953
RG3_R3_T8	RG3	R3	RG3_R3	T8	0.00159989	0.0610876
RG3_R3_T12	RG3	R3	RG3_R3	T12	1.68642e-06	0.0793868
RG3_R3_T13	RG3	R3	RG3_R3	T13	0	0.0838016
RG3_R3_T15	RG3	R3	RG3_R3	T15	1.24475e-05	0.0925341
RG3_R3_T17	RG3	R3	RG3_R3	T17	0	NA
RG3_R3_T18	RG3	R3	RG3_R3	T18	0	NA
RG4_R1_T1	RG4	R1	RG4_R1	T1	0.0359541	0.0780668
RG4_R1_T2	RG4	R1	RG4_R1	T2	0.0842039	0.0772739
RG4_R1_T3	RG4	R1	RG4_R1	T3	0.124401	0.0765523
RG4_R1_T4	RG4	R1	RG4_R1	T4	0.0550326	0.0758718
RG4_R1_T7	RG4	R1	RG4_R1	T7	0.0846632	0.0728097
RG4_R1_T8	RG4	R1	RG4_R1	T8	0.0296398	0.0724397
RG4_R1_T12	RG4	R1	RG4_R1	T12	0.000125166	0.0737712
RG4_R1_T13	RG4	R1	RG4_R1	T13	0	0.0743418
RG4_R1_T15	RG4	R1	RG4_R1	T15	0	0.0757708
RG4_R1_T17	RG4	R1	RG4_R1	T17	5.14602e-06	0.0776551
RG4_R1_T18	RG4	R1	RG4_R1	T18	0	NA
RG4_R2_T1	RG4	R2	RG4_R2	T1	0.0315478	0.0790567
RG4_R2_T2	RG4	R2	RG4_R2	T2	0.086167	0.0780798
RG4_R2_T3	RG4	R2	RG4_R2	T3	0.113666	0.0767714
RG4_R2_T4	RG4	R2	RG4_R2	T4	0.0696611	0.075789
RG4_R2_T6	RG4	R2	RG4_R2	T6	0.0412624	0.0733411
RG4_R2_T7	RG4	R2	RG4_R2	T7	0.0646015	0.0723905
RG4_R2_T8	RG4	R2	RG4_R2	T8	0.0142391	0.0703455
RG4_R2_T12	RG4	R2	RG4_R2	T12	0.00046058	0.0705346
RG4_R2_T13	RG4	R2	RG4_R2	T13	1.04242e-05	0.0728619
RG4_R2_T14	RG4	R2	RG4_R2	T14	6.72852e-06	0.0735381
RG4_R2_T15	RG4	R2	RG4_R2	T15	4.95028e-05	0.0741622
RG4_R2_T17	RG4	R2	RG4_R2	T17	2.56653e-06	0.0752897
RG4_R2_T18	RG4	R2	RG4_R2	T18	0	NA
RG4_R3_T1	RG4	R3	RG4_R3	T1	0.0357062	0.0837764
RG4_R3_T2	RG4	R3	RG4_R3	T2	0.0858727	0.0823769
RG4_R3_T3	RG4	R3	RG4_R3	T3	0.127457	0.0807436
RG4_R3_T4	RG4	R3	RG4_R3	T4	0.0508884	0.0796156
RG4_R3_T6	RG4	R3	RG4_R3	T6	0.100795	0.0763432
RG4_R3_T7	RG4	R3	RG4_R3	T7	0.136309	0.074207
RG4_R3_T8	RG4	R3	RG4_R3	T8	0.0201679	0.0734249
RG4_R3_T12	RG4	R3	RG4_R3	T12	0.000254649	0.0715376
RG4_R3_T13	RG4	R3	RG4_R3	T13	0	0.0710772
RG4_R3_T15	RG4	R3	RG4_R3	T15	2.80068e-05	0.0701605
RG4_R3_T17	RG4	R3	RG4_R3	T17	0	NA
RG4_R3_T18	RG4	R3	RG4_R3	T18	0	NA
RG5_R1_T1	RG5	R1	RG5_R1	T1	0.103728	0.0829158
RG5_R1_T2	RG5	R1	RG5_R1	T2	0.0882944	0.0744345
RG5_R1_T3	RG5	R1	RG5_R1	T3	0.0810153	0.0653726
RG5_R1_T4	RG5	R1	RG5_R1	T4	0.0945824	0.0594719
RG5_R1_T7	RG5	R1	RG5_R1	T7	0.00135425	0.0308009
RG5_R1_T8	RG5	R1	RG5_R1	T8	0.000219779	0.0225693
RG5_R1_T12	RG5	R1	RG5_R1	T12	0	NA
RG5_R1_T13	RG5	R1	RG5_R1	T13	0	NA
RG5_R1_T15	RG5	R1	RG5_R1	T15	0	NA
RG5_R1_T17	RG5	R1	RG5_R1	T17	0	NA
RG5_R1_T18	RG5	R1	RG5_R1	T18	0	NA
RG5_R2_T1	RG5	R2	RG5_R2	T1	0.132316	0.00535201
RG5_R2_T2	RG5	R2	RG5_R2	T2	0.0880828	0.013583
RG5_R2_T3	RG5	R2	RG5_R2	T3	0.0667203	0.0226428
RG5_R2_T4	RG5	R2	RG5_R2	T4	0.038695	0.0288014
RG5_R2_T6	RG5	R2	RG5_R2	T6	6.82964e-05	0.0433078
RG5_R2_T7	RG5	R2	RG5_R2	T7	4.66538e-06	0.0536241
RG5_R2_T8	RG5	R2	RG5_R2	T8	6.32992e-06	0.063943
RG5_R2_T12	RG5	R2	RG5_R2	T12	0	0.10893
RG5_R2_T13	RG5	R2	RG5_R2	T13	0	0.119915
RG5_R2_T14	RG5	R2	RG5_R2	T14	6.72852e-06	0.130867
RG5_R2_T15	RG5	R2	RG5_R2	T15	0	NA
RG5_R2_T17	RG5	R2	RG5_R2	T17	0	NA
RG5_R2_T18	RG5	R2	RG5_R2	T18	0	NA
RG5_R3_T1	RG5	R3	RG5_R3	T1	0.123497	0.0689154
RG5_R3_T2	RG5	R3	RG5_R3	T2	0.0839483	0.0697155
RG5_R3_T3	RG5	R3	RG5_R3	T3	0.0652189	0.0705997
RG5_R3_T4	RG5	R3	RG5_R3	T4	0.0683818	0.0712484
RG5_R3_T6	RG5	R3	RG5_R3	T6	0.032192	0.0728371
RG5_R3_T7	RG5	R3	RG5_R3	T7	0.0226185	0.074317
RG5_R3_T8	RG5	R3	RG5_R3	T8	0.0192535	0.074194
RG5_R3_T12	RG5	R3	RG5_R3	T12	0.000409799	0.076622
RG5_R3_T13	RG5	R3	RG5_R3	T13	0	0.0772589
RG5_R3_T15	RG5	R3	RG5_R3	T15	2.17831e-05	0.0785804
RG5_R3_T17	RG5	R3	RG5_R3	T17	0	NA
RG5_R3_T18	RG5	R3	RG5_R3	T18	0	NA
RG6_R1_T1	RG6	R1	RG6_R1	T1	0.0412622	0.0804064
RG6_R1_T2	RG6	R1	RG6_R1	T2	0.0338494	0.0705683
RG6_R1_T3	RG6	R1	RG6_R1	T3	0.0281822	0.0602132
RG6_R1_T4	RG6	R1	RG6_R1	T4	0.0189634	0.05406
RG6_R1_T7	RG6	R1	RG6_R1	T7	0.000266627	0.0167644
RG6_R1_T8	RG6	R1	RG6_R1	T8	1.01048e-05	0.00573025
RG6_R1_T12	RG6	R1	RG6_R1	T12	0	NA
RG6_R1_T13	RG6	R1	RG6_R1	T13	0	NA
RG6_R1_T15	RG6	R1	RG6_R1	T15	0	NA
RG6_R1_T17	RG6	R1	RG6_R1	T17	0	NA
RG6_R1_T18	RG6	R1	RG6_R1	T18	0	NA
RG6_R2_T1	RG6	R2	RG6_R2	T1	0.0409746	0.0432462
RG6_R2_T2	RG6	R2	RG6_R2	T2	0.0450197	0.0473421
RG6_R2_T3	RG6	R2	RG6_R2	T3	0.0319129	0.0515095
RG6_R2_T4	RG6	R2	RG6_R2	T4	0.0163413	0.0542495
RG6_R2_T6	RG6	R2	RG6_R2	T6	0.00158599	0.0627354
RG6_R2_T7	RG6	R2	RG6_R2	T7	0.000368565	0.0627091
RG6_R2_T8	RG6	R2	RG6_R2	T8	0.000123433	0.069896
RG6_R2_T12	RG6	R2	RG6_R2	T12	0	0.089451
RG6_R2_T13	RG6	R2	RG6_R2	T13	0	0.0940463
RG6_R2_T14	RG6	R2	RG6_R2	T14	1.68213e-05	0.0985598
RG6_R2_T15	RG6	R2	RG6_R2	T15	7.07184e-06	0.102988
RG6_R2_T17	RG6	R2	RG6_R2	T17	0	NA
RG6_R2_T18	RG6	R2	RG6_R2	T18	0	NA
RG6_R3_T1	RG6	R3	RG6_R3	T1	0.0508491	0.0747991
RG6_R3_T2	RG6	R3	RG6_R3	T2	0.0508296	0.0722027
RG6_R3_T3	RG6	R3	RG6_R3	T3	0.0435342	0.069778
RG6_R3_T4	RG6	R3	RG6_R3	T4	0.0347542	0.0676745
RG6_R3_T6	RG6	R3	RG6_R3	T6	0.0181619	0.0600429
RG6_R3_T7	RG6	R3	RG6_R3	T7	0.00407484	0.054264
RG6_R3_T8	RG6	R3	RG6_R3	T8	0.00115163	0.0500134
RG6_R3_T12	RG6	R3	RG6_R3	T12	0	NA
RG6_R3_T13	RG6	R3	RG6_R3	T13	0	NA
RG6_R3_T15	RG6	R3	RG6_R3	T15	0	NA
RG6_R3_T17	RG6	R3	RG6_R3	T17	0	NA
RG6_R3_T18	RG6	R3	RG6_R3	T18	0	NA
RG8_R1_T1	RG8	R1	RG8_R1	T1	0.0372988	0.0781128
RG8_R1_T2	RG8	R1	RG8_R1	T2	0.056087	0.074131
RG8_R1_T3	RG8	R1	RG8_R1	T3	0.0706308	0.0699175
RG8_R1_T4	RG8	R1	RG8_R1	T4	0.0245917	0.0666709
RG8_R1_T7	RG8	R1	RG8_R1	T7	0.00400732	0.0580673
RG8_R1_T8	RG8	R1	RG8_R1	T8	0.00158771	0.0556035
RG8_R1_T12	RG8	R1	RG8_R1	T12	0	NA
RG8_R1_T13	RG8	R1	RG8_R1	T13	0	NA
RG8_R1_T15	RG8	R1	RG8_R1	T15	0	NA
RG8_R1_T17	RG8	R1	RG8_R1	T17	0	NA
RG8_R1_T18	RG8	R1	RG8_R1	T18	0	NA
RG8_R2_T1	RG8	R2	RG8_R2	T1	0.0224731	0.0605157
RG8_R2_T2	RG8	R2	RG8_R2	T2	0.0396084	0.0615351
RG8_R2_T3	RG8	R2	RG8_R2	T3	0.0423221	0.0627354
RG8_R2_T4	RG8	R2	RG8_R2	T4	0.026013	0.0635011
RG8_R2_T6	RG8	R2	RG8_R2	T6	0.0023107	0.0645581
RG8_R2_T7	RG8	R2	RG8_R2	T7	0.00205743	0.0665606
RG8_R2_T8	RG8	R2	RG8_R2	T8	0.000367135	0.068714
RG8_R2_T12	RG8	R2	RG8_R2	T12	0	0.0779684
RG8_R2_T13	RG8	R2	RG8_R2	T13	0	0.0801947
RG8_R2_T14	RG8	R2	RG8_R2	T14	6.72852e-06	0.082401
RG8_R2_T15	RG8	R2	RG8_R2	T15	0	NA
RG8_R2_T17	RG8	R2	RG8_R2	T17	0	NA
RG8_R2_T18	RG8	R2	RG8_R2	T18	0	NA
RG8_R3_T1	RG8	R3	RG8_R3	T1	0.0324102	0.0750294
RG8_R3_T2	RG8	R3	RG8_R3	T2	0.0587319	0.0728304
RG8_R3_T3	RG8	R3	RG8_R3	T3	0.075135	0.0705301
RG8_R3_T4	RG8	R3	RG8_R3	T4	0.0384131	0.0688638
RG8_R3_T6	RG8	R3	RG8_R3	T6	0.0168993	0.0636541
RG8_R3_T7	RG8	R3	RG8_R3	T7	0.00710486	0.063169
RG8_R3_T8	RG8	R3	RG8_R3	T8	0.00129589	0.0623907
RG8_R3_T12	RG8	R3	RG8_R3	T12	1.51778e-05	0.0582687
RG8_R3_T13	RG8	R3	RG8_R3	T13	0	NA
RG8_R3_T15	RG8	R3	RG8_R3	T15	0	NA
RG8_R3_T17	RG8	R3	RG8_R3	T17	0	NA
RG8_R3_T18	RG8	R3	RG8_R3	T18	0	NA
Donor 2, Culture 2
barcode	RG	rep	RG_rep	time	Freq	Deriv
RG0_R1_T1	RG0	R1	RG0_R1	T1	0.0106481	0.103758
RG0_R1_T2	RG0	R1	RG0_R1	T2	0.0254614	0.103409
RG0_R1_T3	RG0	R1	RG0_R1	T3	0.0401185	0.103018
RG0_R1_T4	RG0	R1	RG0_R1	T4	0.105946	0.102757
RG0_R1_T6	RG0	R1	RG0_R1	T6	0.374863	0.10226
RG0_R1_T7	RG0	R1	RG0_R1	T7	0.504817	0.101402
RG0_R1_T8	RG0	R1	RG0_R1	T8	0.738866	0.100735
RG0_R1_T12	RG0	R1	RG0_R1	T12	0.781606	0.0980844
RG0_R2_T1	RG0	R2	RG0_R2	T1	0.0107707	0.0936882
RG0_R2_T2	RG0	R2	RG0_R2	T2	0.0201742	0.094812
RG0_R2_T3	RG0	R2	RG0_R2	T3	0.0286874	0.0959882
RG0_R2_T4	RG0	R2	RG0_R2	T4	0.0442112	0.096807
RG0_R2_T6	RG0	R2	RG0_R2	T6	0.155937	0.0994367
RG0_R2_T7	RG0	R2	RG0_R2	T7	0.275449	0.0996246
RG0_R2_T8	RG0	R2	RG0_R2	T8	0.467892	0.09995
RG0_R2_T12	RG0	R2	RG0_R2	T12	0.858845	0.101714
RG0_R3_T1	RG0	R3	RG0_R3	T1	0.00865335	0.0973365
RG0_R3_T2	RG0	R3	RG0_R3	T2	0.0152701	0.0990736
RG0_R3_T3	RG0	R3	RG0_R3	T3	0.0179908	0.100892
RG0_R3_T4	RG0	R3	RG0_R3	T4	0.0233612	0.102143
RG0_R3_T6	RG0	R3	RG0_R3	T6	0.0994317	0.106206
RG0_R3_T7	RG0	R3	RG0_R3	T7	0.228223	0.106432
RG0_R3_T8	RG0	R3	RG0_R3	T8	0.330069	0.10688
RG0_R3_T12	RG0	R3	RG0_R3	T12	0.593562	0.109369
RG1_R1_T1	RG1	R1	RG1_R1	T1	0.19231	0.0786962
RG1_R1_T2	RG1	R1	RG1_R1	T2	0.277823	0.0786113
RG1_R1_T3	RG1	R1	RG1_R1	T3	0.258621	0.0785655
RG1_R1_T4	RG1	R1	RG1_R1	T4	0.428924	0.0784859
RG1_R1_T6	RG1	R1	RG1_R1	T6	0.176141	0.0776301
RG1_R1_T7	RG1	R1	RG1_R1	T7	0.0910322	0.0794282
RG1_R1_T8	RG1	R1	RG1_R1	T8	0.0366209	0.0807737
RG1_R1_T12	RG1	R1	RG1_R1	T12	0.0115733	0.0859534
RG1_R2_T1	RG1	R2	RG1_R2	T1	0.191195	0.0806476
RG1_R2_T2	RG1	R2	RG1_R2	T2	0.298325	0.0797995
RG1_R2_T3	RG1	R2	RG1_R2	T3	0.295517	0.078926
RG1_R2_T4	RG1	R2	RG1_R2	T4	0.394559	0.0782792
RG1_R2_T6	RG1	R2	RG1_R2	T6	0.232183	0.0760442
RG1_R2_T7	RG1	R2	RG1_R2	T7	0.139681	0.0765283
RG1_R2_T8	RG1	R2	RG1_R2	T8	0.0610406	0.0767488
RG1_R2_T12	RG1	R2	RG1_R2	T12	0.0121487	0.0772108
RG1_R3_T1	RG1	R3	RG1_R3	T1	0.19874	0.0896912
RG1_R3_T2	RG1	R3	RG1_R3	T2	0.307588	0.0878574
RG1_R3_T3	RG1	R3	RG1_R3	T3	0.321325	0.0859297
RG1_R3_T4	RG1	R3	RG1_R3	T4	0.607342	0.0845838
RG1_R3_T6	RG1	R3	RG1_R3	T6	0.252309	0.080361
RG1_R3_T7	RG1	R3	RG1_R3	T7	0.135404	0.0799144
RG1_R3_T8	RG1	R3	RG1_R3	T8	0.063861	0.0792986
RG1_R3_T12	RG1	R3	RG1_R3	T12	0.00515996	0.0761431
RG6_R1_T1	RG6	R1	RG6_R1	T1	0.0162921	0.071873
RG6_R1_T2	RG6	R1	RG6_R1	T2	0.0133337	0.0738254
RG6_R1_T3	RG6	R1	RG6_R1	T3	0.010744	0.075892
RG6_R1_T4	RG6	R1	RG6_R1	T4	0.00338678	0.0772339
RG6_R1_T6	RG6	R1	RG6_R1	T6	0.00921952	0.0814726
RG6_R1_T7	RG6	R1	RG6_R1	T7	0.00630107	0.0824434
RG6_R1_T8	RG6	R1	RG6_R1	T8	0.00271251	0.0834868
RG6_R1_T12	RG6	R1	RG6_R1	T12	0.000683383	0.0883499
RG6_R2_T1	RG6	R2	RG6_R2	T1	0.0150695	0.0795131
RG6_R2_T2	RG6	R2	RG6_R2	T2	0.0064616	0.0823983
RG6_R2_T3	RG6	R2	RG6_R2	T3	0.00745085	0.0853906
RG6_R2_T4	RG6	R2	RG6_R2	T4	0.0051406	0.0874873
RG6_R2_T6	RG6	R2	RG6_R2	T6	0.0238691	0.0946963
RG6_R2_T7	RG6	R2	RG6_R2	T7	0.0498686	0.0940328
RG6_R2_T8	RG6	R2	RG6_R2	T8	0.0636152	0.0941225
RG6_R2_T12	RG6	R2	RG6_R2	T12	0.0371567	0.0959333
RG6_R3_T1	RG6	R3	RG6_R3	T1	0.0153805	0.0786874
RG6_R3_T2	RG6	R3	RG6_R3	T2	0.0123826	0.0833779
RG6_R3_T3	RG6	R3	RG6_R3	T3	0.0118454	0.0883364
RG6_R3_T4	RG6	R3	RG6_R3	T4	0.00484317	0.091729
RG6_R3_T6	RG6	R3	RG6_R3	T6	0.0279685	0.102063
RG6_R3_T7	RG6	R3	RG6_R3	T7	0.0467107	0.104476
RG6_R3_T8	RG6	R3	RG6_R3	T8	0.0710761	0.107045
RG6_R3_T12	RG6	R3	RG6_R3	T12	0.217939	0.119029
RG9_R1_T1	RG9	R1	RG9_R1	T1	0.0198726	0.0923294
RG9_R1_T2	RG9	R1	RG9_R1	T2	0.0226991	0.0837417
RG9_R1_T3	RG9	R1	RG9_R1	T3	0.0420736	0.0749785
RG9_R1_T4	RG9	R1	RG9_R1	T4	0.0102888	0.0686097
RG9_R1_T6	RG9	R1	RG9_R1	T6	0.00569583	0.0487532
RG9_R1_T7	RG9	R1	RG9_R1	T7	0.00079678	0.0373311
RG9_R1_T8	RG9	R1	RG9_R1	T8	0.000100977	0.0278583
RG9_R1_T12	RG9	R1	RG9_R1	T12	0	NA
RG9_R2_T1	RG9	R2	RG9_R2	T1	0.0259316	0.0868282
RG9_R2_T2	RG9	R2	RG9_R2	T2	0.0361613	0.0834945
RG9_R2_T3	RG9	R2	RG9_R2	T3	0.0702773	0.0799781
RG9_R2_T4	RG9	R2	RG9_R2	T4	0.0559274	0.0775005
RG9_R2_T6	RG9	R2	RG9_R2	T6	0.0370412	0.0700513
RG9_R2_T7	RG9	R2	RG9_R2	T7	0.0147941	0.0684293
RG9_R2_T8	RG9	R2	RG9_R2	T8	0.00403859	0.0666862
RG9_R2_T12	RG9	R2	RG9_R2	T12	0.000153558	0.0584765
RG9_R3_T1	RG9	R3	RG9_R3	T1	0.0296606	0.0884728
RG9_R3_T2	RG9	R3	RG9_R3	T2	0.0318889	0.0811257
RG9_R3_T3	RG9	R3	RG9_R3	T3	0.0486305	0.0735588
RG9_R3_T4	RG9	R3	RG9_R3	T4	0.00779632	0.0682432
RG9_R3_T6	RG9	R3	RG9_R3	T6	0.00417882	0.0515695
RG9_R3_T7	RG9	R3	RG9_R3	T7	0.000667296	0.0419105
RG9_R3_T8	RG9	R3	RG9_R3	T8	8.11715e-05	0.0338602
RG9_R3_T12	RG9	R3	RG9_R3	T12	0	NA
RG11_R1_T1	RG11	R1	RG11_R1	T1	0.0103773	0.0813069
RG11_R1_T2	RG11	R1	RG11_R1	T2	0.0164601	0.082704
RG11_R1_T3	RG11	R1	RG11_R1	T3	0.0386456	0.0842392
RG11_R1_T4	RG11	R1	RG11_R1	T4	0.0107257	0.0851833
RG11_R1_T6	RG11	R1	RG11_R1	T6	0.0311077	0.0874363
RG11_R1_T7	RG11	R1	RG11_R1	T7	0.0269239	0.0900818
RG11_R1_T8	RG11	R1	RG11_R1	T8	0.0098383	0.092233
RG11_R1_T12	RG11	R1	RG11_R1	T12	0.0183221	0.100999
RG11_R2_T1	RG11	R2	RG11_R2	T1	0.00700197	0.0978102
RG11_R2_T2	RG11	R2	RG11_R2	T2	0.00751882	0.0941971
RG11_R2_T3	RG11	R2	RG11_R2	T3	0.0199519	0.0903309
RG11_R2_T4	RG11	R2	RG11_R2	T4	0.0196385	0.0876588
RG11_R2_T6	RG11	R2	RG11_R2	T6	0.0376179	0.0803929
RG11_R2_T7	RG11	R2	RG11_R2	T7	0.023235	0.0765703
RG11_R2_T8	RG11	R2	RG11_R2	T8	0.0105137	0.0732091
RG11_R2_T12	RG11	R2	RG11_R2	T12	0.000377315	0.0587648
RG11_R3_T1	RG11	R3	RG11_R3	T1	0.00768123	0.0772017
RG11_R3_T2	RG11	R3	RG11_R3	T2	0.0106053	0.078649
RG11_R3_T3	RG11	R3	RG11_R3	T3	0.0138422	0.0802417
RG11_R3_T4	RG11	R3	RG11_R3	T4	0.00190391	0.0814436
RG11_R3_T6	RG11	R3	RG11_R3	T6	0.00827745	0.0840497
RG11_R3_T7	RG11	R3	RG11_R3	T7	0.00301097	0.0842106
RG11_R3_T8	RG11	R3	RG11_R3	T8	0.00195466	0.0845653
RG11_R3_T12	RG11	R3	RG11_R3	T12	0	NA
RG13_R1_T1	RG13	R1	RG13_R1	T1	0.0258162	0.0687597
RG13_R1_T2	RG13	R1	RG13_R1	T2	0.0177752	0.0687842
RG13_R1_T3	RG13	R1	RG13_R1	T3	0.0105582	0.0687979
RG13_R1_T4	RG13	R1	RG13_R1	T4	0.00380306	0.0687241
RG13_R1_T6	RG13	R1	RG13_R1	T6	0.00347981	0.0689118
RG13_R1_T7	RG13	R1	RG13_R1	T7	0.00212204	0.0682767
RG13_R1_T8	RG13	R1	RG13_R1	T8	0.000392027	0.0678155
RG13_R1_T12	RG13	R1	RG13_R1	T12	1.01997e-05	0.0660141
RG13_R2_T1	RG13	R2	RG13_R2	T1	0.0259003	0.0613662
RG13_R2_T2	RG13	R2	RG13_R2	T2	0.0157297	0.0612398
RG13_R2_T3	RG13	R2	RG13_R2	T3	0.0109394	0.0613498
RG13_R2_T4	RG13	R2	RG13_R2	T4	0.00274231	0.0612394
RG13_R2_T6	RG13	R2	RG13_R2	T6	0.00188867	0.0593606
RG13_R2_T7	RG13	R2	RG13_R2	T7	0.000457764	0.0564412
RG13_R2_T8	RG13	R2	RG13_R2	T8	0.000138016	0.0546123
RG13_R2_T12	RG13	R2	RG13_R2	T12	0	NA
RG13_R3_T1	RG13	R3	RG13_R3	T1	0.0307773	0.0730364
RG13_R3_T2	RG13	R3	RG13_R3	T2	0.0408679	0.0728914
RG13_R3_T3	RG13	R3	RG13_R3	T3	0.027028	0.0724833
RG13_R3_T4	RG13	R3	RG13_R3	T4	0.00730297	0.0726113
RG13_R3_T6	RG13	R3	RG13_R3	T6	0.00545653	0.0735091
RG13_R3_T7	RG13	R3	RG13_R3	T7	0.00240064	0.0746258
RG13_R3_T8	RG13	R3	RG13_R3	T8	0.00132624	0.0750992
RG13_R3_T12	RG13	R3	RG13_R3	T12	0	NA
RG39_R1_T1	RG39	R1	RG39_R1	T1	0.00370754	0.0886366
RG39_R1_T2	RG39	R1	RG39_R1	T2	0.00410478	0.0829589
RG39_R1_T3	RG39	R1	RG39_R1	T3	0.00648443	0.0768961
RG39_R1_T4	RG39	R1	RG39_R1	T4	0.00358207	0.0730871
RG39_R1_T6	RG39	R1	RG39_R1	T6	0.000842527	0.0611992
RG39_R1_T7	RG39	R1	RG39_R1	T7	0.00079678	0.0545936
RG39_R1_T8	RG39	R1	RG39_R1	T8	9.70168e-05	0.0491398
RG39_R1_T12	RG39	R1	RG39_R1	T12	0	NA
RG39_R2_T1	RG39	R2	RG39_R2	T1	0.00409515	0.0754296
RG39_R2_T2	RG39	R2	RG39_R2	T2	0.00525831	0.075701
RG39_R2_T3	RG39	R2	RG39_R2	T3	0.0066038	0.0760303
RG39_R2_T4	RG39	R2	RG39_R2	T4	0.00406924	0.0761737
RG39_R2_T6	RG39	R2	RG39_R2	T6	0.00393932	0.0761485
RG39_R2_T7	RG39	R2	RG39_R2	T7	0.00221946	0.0778204
RG39_R2_T8	RG39	R2	RG39_R2	T8	0.000762314	0.0791031
RG39_R2_T12	RG39	R2	RG39_R2	T12	0.000346603	0.0841235
RG39_R3_T1	RG39	R3	RG39_R3	T1	0.00359036	0.0953507
RG39_R3_T2	RG39	R3	RG39_R3	T2	0.00726984	0.0912175
RG39_R3_T3	RG39	R3	RG39_R3	T3	0.00944289	0.086719
RG39_R3_T4	RG39	R3	RG39_R3	T4	0.00509332	0.0838321
RG39_R3_T6	RG39	R3	RG39_R3	T6	0.00454388	0.0756252
RG39_R3_T7	RG39	R3	RG39_R3	T7	0.00231112	0.0718535
RG39_R3_T8	RG39	R3	RG39_R3	T8	0.00098715	0.0682747
RG39_R3_T12	RG39	R3	RG39_R3	T12	0	NA
Donor 3, Culture 2
barcode	RG	rep	RG_rep	time	Freq	Deriv
RG0_R1_T1	RG0	R1	RG0_R1	T1	0.0477224	0.0828935
RG0_R1_T2	RG0	R1	RG0_R1	T2	0.297165	0.0848166
RG0_R1_T3	RG0	R1	RG0_R1	T3	0.497239	0.0863377
RG0_R1_T5	RG0	R1	RG0_R1	T5	0.927902	0.0906884
RG0_R1_T6	RG0	R1	RG0_R1	T6	0.929201	0.0926927
RG0_R1_T8	RG0	R1	RG0_R1	T8	0.975592	0.0967748
RG0_R1_T9	RG0	R1	RG0_R1	T9	0.982116	0.0983213
RG0_R1_T10	RG0	R1	RG0_R1	T10	0.992741	0.100309
RG0_R1_T13	RG0	R1	RG0_R1	T13	0.992199	0.108923
RG0_R1_T15	RG0	R1	RG0_R1	T15	0.994562	0.114177
RG0_R1_T19	RG0	R1	RG0_R1	T19	0.998646	0.124319
RG0_R2_T1	RG0	R2	RG0_R2	T1	0.0461484	0.0729794
RG0_R2_T2	RG0	R2	RG0_R2	T2	0.185513	0.0755039
RG0_R2_T3	RG0	R2	RG0_R2	T3	0.243177	0.0773356
RG0_R2_T5	RG0	R2	RG0_R2	T5	0.403584	0.0836516
RG0_R2_T6	RG0	R2	RG0_R2	T6	0.542851	0.0864869
RG0_R2_T8	RG0	R2	RG0_R2	T8	0.739369	0.0948356
RG0_R2_T9	RG0	R2	RG0_R2	T9	0.784007	0.0986599
RG0_R2_T10	RG0	R2	RG0_R2	T10	0.833255	0.102361
RG0_R3_T1	RG0	R3	RG0_R3	T1	0.0256725	0.0858401
RG0_R3_T2	RG0	R3	RG0_R3	T2	0.144344	0.0876226
RG0_R3_T3	RG0	R3	RG0_R3	T3	0.264344	0.0890095
RG0_R3_T5	RG0	R3	RG0_R3	T5	0.748299	0.0930208
RG0_R3_T6	RG0	R3	RG0_R3	T6	0.768218	0.0948784
RG0_R3_T8	RG0	R3	RG0_R3	T8	0.887022	0.0986796
RG0_R3_T9	RG0	R3	RG0_R3	T9	0.846101	0.100017
RG0_R3_T10	RG0	R3	RG0_R3	T10	0.886156	0.101789
RG0_R3_T13	RG0	R3	RG0_R3	T13	0.870233	0.109706
RG0_R3_T15	RG0	R3	RG0_R3	T15	0.992359	0.114502
RG0_R3_T17	RG0	R3	RG0_R3	T17	0.992224	0.119214
RG0_R3_T19	RG0	R3	RG0_R3	T19	0.99855	0.12384
RG1_R1_T1	RG1	R1	RG1_R1	T1	0.030847	0.0642519
RG1_R1_T2	RG1	R1	RG1_R1	T2	0.037635	0.0662326
RG1_R1_T3	RG1	R1	RG1_R1	T3	0.10522	0.0678139
RG1_R1_T5	RG1	R1	RG1_R1	T5	0.0329162	0.0724305
RG1_R1_T6	RG1	R1	RG1_R1	T6	0.0167038	0.0744746
RG1_R1_T8	RG1	R1	RG1_R1	T8	0.00713259	0.0777016
RG1_R1_T9	RG1	R1	RG1_R1	T9	0.00428703	0.0799851
RG1_R1_T10	RG1	R1	RG1_R1	T10	0.00260032	0.0827155
RG1_R1_T13	RG1	R1	RG1_R1	T13	0.000299773	0.0908618
RG1_R1_T15	RG1	R1	RG1_R1	T15	0	0.0960961
RG1_R1_T19	RG1	R1	RG1_R1	T19	1.10079e-05	0.106091
RG1_R2_T1	RG1	R2	RG1_R2	T1	0.0629762	0.0767948
RG1_R2_T2	RG1	R2	RG1_R2	T2	0.163554	0.0768661
RG1_R2_T3	RG1	R2	RG1_R2	T3	0.489082	0.0766404
RG1_R2_T5	RG1	R2	RG1_R2	T5	0.531113	0.0770367
RG1_R2_T6	RG1	R2	RG1_R2	T6	0.377924	0.0769208
RG1_R2_T8	RG1	R2	RG1_R2	T8	0.228544	0.0822995
RG1_R2_T9	RG1	R2	RG1_R2	T9	0.18043	0.0843428
RG1_R2_T10	RG1	R2	RG1_R2	T10	0.157836	0.0862281
RG1_R3_T1	RG1	R3	RG1_R3	T1	0.0385697	0.0823215
RG1_R3_T2	RG1	R3	RG1_R3	T2	0.0445086	0.0832269
RG1_R3_T3	RG1	R3	RG1_R3	T3	0.189773	0.0840045
RG1_R3_T5	RG1	R3	RG1_R3	T5	0.193072	0.0861715
RG1_R3_T6	RG1	R3	RG1_R3	T6	0.161438	0.0871376
RG1_R3_T8	RG1	R3	RG1_R3	T8	0.0863704	0.0890466
RG1_R3_T9	RG1	R3	RG1_R3	T9	0.127004	0.0898299
RG1_R3_T10	RG1	R3	RG1_R3	T10	0.105795	0.0907466
RG1_R3_T13	RG1	R3	RG1_R3	T13	0.0519301	0.0942974
RG1_R3_T15	RG1	R3	RG1_R3	T15	0.00468755	0.0964934
RG1_R3_T17	RG1	R3	RG1_R3	T17	0.00254191	0.098646
RG1_R3_T19	RG1	R3	RG1_R3	T19	0.000537627	0.100754
RG2_R1_T1	RG2	R1	RG2_R1	T1	0.120655	0.0972529
RG2_R1_T2	RG2	R1	RG2_R1	T2	0.28149	0.0702909
RG2_R1_T3	RG2	R1	RG2_R1	T3	0.189517	0.0470747
RG2_R1_T5	RG2	R1	RG2_R1	T5	0.000891961	-0.00663765
RG2_R1_T6	RG2	R1	RG2_R1	T6	0.000126257	-0.0193738
RG2_R1_T8	RG2	R1	RG2_R1	T8	0	NA
RG2_R1_T9	RG2	R1	RG2_R1	T9	0	NA
RG2_R1_T10	RG2	R1	RG2_R1	T10	0	NA
RG2_R1_T13	RG2	R1	RG2_R1	T13	0	NA
RG2_R1_T15	RG2	R1	RG2_R1	T15	0	NA
RG2_R1_T19	RG2	R1	RG2_R1	T19	0	NA
RG2_R2_T1	RG2	R2	RG2_R2	T1	0.0439843	0.0888
RG2_R2_T2	RG2	R2	RG2_R2	T2	0.287492	0.064265
RG2_R2_T3	RG2	R2	RG2_R2	T3	0.126476	0.0427881
RG2_R2_T5	RG2	R2	RG2_R2	T5	0.000875676	0.00372416
RG2_R2_T6	RG2	R2	RG2_R2	T6	0.000579173	0.00689021
RG2_R2_T8	RG2	R2	RG2_R2	T8	0	NA
RG2_R2_T9	RG2	R2	RG2_R2	T9	0	NA
RG2_R2_T10	RG2	R2	RG2_R2	T10	0	NA
RG2_R3_T1	RG2	R3	RG2_R3	T1	0.030762	0.0260274
RG2_R3_T2	RG2	R3	RG2_R3	T2	0.069656	0.0319955
RG2_R3_T3	RG2	R3	RG2_R3	T3	0.0430825	0.0371093
RG2_R3_T5	RG2	R3	RG2_R3	T5	0.000654492	0.0503079
RG2_R3_T6	RG2	R3	RG2_R3	T6	0.000237746	0.0576167
RG2_R3_T8	RG2	R3	RG2_R3	T8	0	0.0720279
RG2_R3_T9	RG2	R3	RG2_R3	T9	0	0.0795989
RG2_R3_T10	RG2	R3	RG2_R3	T10	0	0.0874136
RG2_R3_T13	RG2	R3	RG2_R3	T13	1.46778e-05	0.112313
RG2_R3_T15	RG2	R3	RG2_R3	T15	0	NA
RG2_R3_T17	RG2	R3	RG2_R3	T17	0	NA
RG2_R3_T19	RG2	R3	RG2_R3	T19	0	NA
RG3_R1_T1	RG3	R1	RG3_R1	T1	0.0224413	0.0731481
RG3_R1_T2	RG3	R1	RG3_R1	T2	0.0263597	0.0714143
RG3_R1_T3	RG3	R1	RG3_R1	T3	0.0221869	0.0699481
RG3_R1_T5	RG3	R1	RG3_R1	T5	0.008353	0.0658414
RG3_R1_T6	RG3	R1	RG3_R1	T6	0.00721769	0.0641034
RG3_R1_T8	RG3	R1	RG3_R1	T8	0.00101456	0.0594262
RG3_R1_T9	RG3	R1	RG3_R1	T9	0.000357826	0.0571994
RG3_R1_T10	RG3	R1	RG3_R1	T10	7.50092e-05	0.0549919
RG3_R1_T13	RG3	R1	RG3_R1	T13	0	NA
RG3_R1_T15	RG3	R1	RG3_R1	T15	0	NA
RG3_R1_T19	RG3	R1	RG3_R1	T19	0	NA
RG3_R2_T1	RG3	R2	RG3_R2	T1	0.045848	0.0409192
RG3_R2_T2	RG3	R2	RG3_R2	T2	0.0418131	0.0461627
RG3_R2_T3	RG3	R2	RG3_R2	T3	0.0276321	0.0505808
RG3_R2_T5	RG3	R2	RG3_R2	T5	0.00854912	0.0627246
RG3_R2_T6	RG3	R2	RG3_R2	T6	0.0118766	0.0679228
RG3_R2_T8	RG3	R2	RG3_R2	T8	0.00335005	0.0813301
RG3_R2_T9	RG3	R2	RG3_R2	T9	0.00169397	0.0876375
RG3_R2_T10	RG3	R2	RG3_R2	T10	0.00254562	0.0938872
RG3_R3_T1	RG3	R3	RG3_R3	T1	0.0291499	0.058918
RG3_R3_T2	RG3	R3	RG3_R3	T2	0.0613266	0.0611218
RG3_R3_T3	RG3	R3	RG3_R3	T3	0.0607611	0.0629408
RG3_R3_T5	RG3	R3	RG3_R3	T5	0.00926224	0.0681359
RG3_R3_T6	RG3	R3	RG3_R3	T6	0.0106755	0.0704412
RG3_R3_T8	RG3	R3	RG3_R3	T8	0.00328319	0.0743884
RG3_R3_T9	RG3	R3	RG3_R3	T9	0.00166097	0.076852
RG3_R3_T10	RG3	R3	RG3_R3	T10	0.000587391	0.0796423
RG3_R3_T13	RG3	R3	RG3_R3	T13	0	0.0878223
RG3_R3_T15	RG3	R3	RG3_R3	T15	0	0.0932292
RG3_R3_T17	RG3	R3	RG3_R3	T17	3.13429e-06	0.0985991
RG3_R3_T19	RG3	R3	RG3_R3	T19	1.82866e-06	0.10393
RG4_R1_T1	RG4	R1	RG4_R1	T1	0.139295	0.0230495
RG4_R1_T2	RG4	R1	RG4_R1	T2	0.0288755	0.0275598
RG4_R1_T3	RG4	R1	RG4_R1	T3	0.00886979	0.0314201
RG4_R1_T5	RG4	R1	RG4_R1	T5	0.000596485	0.0412984
RG4_R1_T6	RG4	R1	RG4_R1	T6	0.000214637	0.0459495
RG4_R1_T8	RG4	R1	RG4_R1	T8	4.71888e-06	0.0596287
RG4_R1_T9	RG4	R1	RG4_R1	T9	0	0.0658751
RG4_R1_T10	RG4	R1	RG4_R1	T10	2.77812e-06	0.0721215
RG4_R1_T13	RG4	R1	RG4_R1	T13	0	NA
RG4_R1_T15	RG4	R1	RG4_R1	T15	0	NA
RG4_R1_T19	RG4	R1	RG4_R1	T19	0	NA
RG4_R2_T1	RG4	R2	RG4_R2	T1	0.160393	-0.00527284
RG4_R2_T2	RG4	R2	RG4_R2	T2	0.048502	0.00610484
RG4_R2_T3	RG4	R2	RG4_R2	T3	0.0145833	0.0156719
RG4_R2_T5	RG4	R2	RG4_R2	T5	0.000153469	0.0440615
RG4_R2_T6	RG4	R2	RG4_R2	T6	0.000304752	0.0582371
RG4_R2_T8	RG4	R2	RG4_R2	T8	0.000425697	0.0723916
RG4_R2_T9	RG4	R2	RG4_R2	T9	9.94288e-05	0.0809911
RG4_R2_T10	RG4	R2	RG4_R2	T10	7.05159e-06	0.0895999
RG4_R3_T1	RG4	R3	RG4_R3	T1	0.109823	0.0482816
RG4_R3_T2	RG4	R3	RG4_R3	T2	0.0624586	0.0463772
RG4_R3_T3	RG4	R3	RG4_R3	T3	0.0539218	0.0444364
RG4_R3_T5	RG4	R3	RG4_R3	T5	0.00125931	0.0398884
RG4_R3_T6	RG4	R3	RG4_R3	T6	0.00105419	0.0387398
RG4_R3_T8	RG4	R3	RG4_R3	T8	1.34321e-05	0.0378327
RG4_R3_T9	RG4	R3	RG4_R3	T9	4.25889e-06	0.036946
RG4_R3_T10	RG4	R3	RG4_R3	T10	0	NA
RG4_R3_T13	RG4	R3	RG4_R3	T13	0	NA
RG4_R3_T15	RG4	R3	RG4_R3	T15	0	NA
RG4_R3_T17	RG4	R3	RG4_R3	T17	0	NA
RG4_R3_T19	RG4	R3	RG4_R3	T19	0	NA
RG5_R1_T1	RG5	R1	RG5_R1	T1	0.00357295	0.0735428
RG5_R1_T2	RG5	R1	RG5_R1	T2	0.00482319	0.0630326
RG5_R1_T3	RG5	R1	RG5_R1	T3	0.00183545	0.0542101
RG5_R1_T5	RG5	R1	RG5_R1	T5	0.000225757	0.0278499
RG5_R1_T6	RG5	R1	RG5_R1	T6	2.10428e-05	0.0142172
RG5_R1_T8	RG5	R1	RG5_R1	T8	0	NA
RG5_R1_T9	RG5	R1	RG5_R1	T9	0	NA
RG5_R1_T10	RG5	R1	RG5_R1	T10	0	NA
RG5_R1_T13	RG5	R1	RG5_R1	T13	0	NA
RG5_R1_T15	RG5	R1	RG5_R1	T15	0	NA
RG5_R1_T19	RG5	R1	RG5_R1	T19	0	NA
RG5_R2_T1	RG5	R2	RG5_R2	T1	0.00294913	0.0268437
RG5_R2_T2	RG5	R2	RG5_R2	T2	0.00132859	0.0340422
RG5_R2_T3	RG5	R2	RG5_R2	T3	0.000805884	0.0402325
RG5_R2_T5	RG5	R2	RG5_R2	T5	9.93034e-05	0.0581429
RG5_R2_T6	RG5	R2	RG5_R2	T6	0.000186317	0.0651314
RG5_R2_T8	RG5	R2	RG5_R2	T8	8.7495e-05	0.075559
RG5_R2_T9	RG5	R2	RG5_R2	T9	1.47302e-05	0.0814068
RG5_R2_T10	RG5	R2	RG5_R2	T10	0	NA
RG5_R3_T1	RG5	R3	RG5_R3	T1	0.0134502	0.0581995
RG5_R3_T2	RG5	R3	RG5_R3	T2	0.0639242	0.0612412
RG5_R3_T3	RG5	R3	RG5_R3	T3	0.100622	0.0637936
RG5_R3_T5	RG5	R3	RG5_R3	T5	0.0111234	0.0707276
RG5_R3_T6	RG5	R3	RG5_R3	T6	0.00831098	0.0739556
RG5_R3_T8	RG5	R3	RG5_R3	T8	0.00184212	0.0805918
RG5_R3_T9	RG5	R3	RG5_R3	T9	0.00325379	0.0837797
RG5_R3_T10	RG5	R3	RG5_R3	T10	0.00194684	0.0872201
RG5_R3_T13	RG5	R3	RG5_R3	T13	0.000719213	0.0990568
RG5_R3_T15	RG5	R3	RG5_R3	T15	0.000134792	0.10651
RG5_R3_T17	RG5	R3	RG5_R3	T17	0.0002194	0.113792
RG5_R3_T19	RG5	R3	RG5_R3	T19	0	NA
RG8_R1_T1	RG8	R1	RG8_R1	T1	0.0178648	0.0325553
RG8_R1_T2	RG8	R1	RG8_R1	T2	0.0118018	0.0313784
RG8_R1_T3	RG8	R1	RG8_R1	T3	0.0031243	0.029675
RG8_R1_T5	RG8	R1	RG8_R1	T5	2.32397e-05	0.0456786
RG8_R1_T6	RG8	R1	RG8_R1	T6	7.78585e-05	0.0732397
RG8_R1_T8	RG8	R1	RG8_R1	T8	0	NA
RG8_R1_T9	RG8	R1	RG8_R1	T9	0	NA
RG8_R1_T10	RG8	R1	RG8_R1	T10	0	NA
RG8_R1_T13	RG8	R1	RG8_R1	T13	0	NA
RG8_R1_T15	RG8	R1	RG8_R1	T15	0	NA
RG8_R1_T19	RG8	R1	RG8_R1	T19	0	NA
RG8_R2_T1	RG8	R2	RG8_R2	T1	0.010752	0.0417394
RG8_R2_T2	RG8	R2	RG8_R2	T2	0.014787	0.0303614
RG8_R2_T3	RG8	R2	RG8_R2	T3	0.00200099	0.0205884
RG8_R2_T5	RG8	R2	RG8_R2	T5	0	-0.00295134
RG8_R2_T6	RG8	R2	RG8_R2	T6	2.88864e-06	-0.00909618
RG8_R2_T8	RG8	R2	RG8_R2	T8	0	NA
RG8_R2_T9	RG8	R2	RG8_R2	T9	0	NA
RG8_R2_T10	RG8	R2	RG8_R2	T10	0	NA
RG8_R3_T1	RG8	R3	RG8_R3	T1	0.0353923	0.100836
RG8_R3_T2	RG8	R3	RG8_R3	T2	0.0789756	0.0700256
RG8_R3_T3	RG8	R3	RG8_R3	T3	0.0386619	0.0439146
RG8_R3_T5	RG8	R3	RG8_R3	T5	0	-0.0285606
RG8_R3_T6	RG8	R3	RG8_R3	T6	4.60748e-06	-0.0600254
RG8_R3_T8	RG8	R3	RG8_R3	T8	0	NA
RG8_R3_T9	RG8	R3	RG8_R3	T9	0	NA
RG8_R3_T10	RG8	R3	RG8_R3	T10	0	NA
RG8_R3_T13	RG8	R3	RG8_R3	T13	0	NA
RG8_R3_T15	RG8	R3	RG8_R3	T15	0	NA
RG8_R3_T17	RG8	R3	RG8_R3	T17	0	NA
RG8_R3_T19	RG8	R3	RG8_R3	T19	0	NA

## Sheet: 6C
Barcode	Type	Time_annotation	Time point	Days	Alteration	Percentage	Clone	Parent
cna0	Longi	Longi_W12	0	87	No_alteration	1	1	0
cna0	Longi	Longi_W14_ECB_insertion	1	101	No_alteration	1	1	0
cna1	Longi	Longi_W14_ECB_insertion	1	101	3p-	0.8259	2	1
cna2	Longi	Longi_W14_ECB_insertion	1	101	3p-,9p-	0.7815	3	2
cna0	Longi	Longi_W16_FACS	2	101	No_alteration	1	1	0
cna1	Longi	Longi_W16_FACS	2	115	3p-	0.9738	2	1
cna2	Longi	Longi_W16_FACS	2	115	3p-,9p-	0.9439	3	2
cna3	Longi	Longi_W16_FACS	2	115	3p-,3q+,9p-	0.5147	4	3
cna4	Longi	Longi_W16_FACS	2	115	3p-,3q+,9p-,9q+	0.3744	5	4
9	ECB	Selection	3	122	9p-,9q+	0.1	6	1
6	ECB	Selection	3	122	3p-	0.1	7	2
13	ECB	Selection	3	122	3p-,9p-,9q+,13-	0.1	8	4
11	ECB	Selection	3	122	3p-,9p-,9q+,4q-,10p+,10q-	0.1	9	4
56	ECB	Selection	3	122	3p-,9p-,9q+,4p-,10q+	0.1	10	4
1	ECB	Selection	3	122	3p-,9p-,3q+,9q+	0.1	11	5
39	ECB	Selection	3	122	3p-,9p-,3q+,9q+,14q-,15+	0.1	12	5
other	ECB	Selection	3	122	3p-,9p-,3q+,9q+	0.1	13	5
0b	ECB	Selection	3	122	3p-,9p-,3q+,9q+	0.1	14	5
0a	ECB	Selection	3	122	3p-,9p-,3q+,9q+,4q-,20q+	0	15	14
9	ECB	Parent_1	4	129	9p-,9q+	0.0018	6	1
6	ECB	Parent_1	4	129	3p-	0.0244	7	2
13	ECB	Parent_1	4	129	3p-,9p-,9q+,13-	0.0098	8	4
11	ECB	Parent_1	4	129	3p-,9p-,9q+,4q-,10p+,10q-	0.0087	9	4
56	ECB	Parent_1	4	129	3p-,9p-,9q+,4p-,10q+	0.0051	10	4
1	ECB	Parent_1	4	129	3p-,9p-,3q+,9q+	0.035	11	5
39	ECB	Parent_1	4	129	3p-,9p-,3q+,9q+,14q-,15+	0.0048	12	5
other	ECB	Parent_1	4	129	3p-,9p-,3q+,9q+	0.9097	13	5
0b	ECB	Parent_1	4	129	3p-,9p-,3q+,9q+	0.0007	14	5
0a	ECB	Parent_1	4	129	3p-,9p-,3q+,9q+,4q-,20q+	0.0001	15	14
9	ECB	Parent_2	5	143	9p-,9q+	0.0144	6	1
6	ECB	Parent_2	5	143	3p-	0.0157	7	2
13	ECB	Parent_2	5	143	3p-,9p-,9q+,13-	0.0282	8	4
11	ECB	Parent_2	5	143	3p-,9p-,9q+,4q-,10p+,10q-	0.007	9	4
56	ECB	Parent_2	5	143	3p-,9p-,3q+,9q+	0.0049	10	4
1	ECB	Parent_2	5	143	3p-,9p-,3q+,9q+	0.0976	11	5
39	ECB	Parent_2	5	143	3p-,9p-,9q+,4p-,10q+	0.0027	12	5
other	ECB	Parent_2	5	143	3p-,9p-,3q+,9q+,14q-,15+	0.8235	13	5
0b	ECB	Parent_2	5	143	3p-,9p-,3q+,9q+	0.0061	14	5
0a	ECB	Parent_2	5	143	3p-,9p-,3q+,9q+,4q-,20q+	0.0001	15	14
9	ECB	T1	6	157	9p-,9q+	0.0259	6	1
6	ECB	T1	6	157	3p-	0.0151	7	2
13	ECB	T1	6	157	3p-,9p-,9q+,13-	0.0259	8	4
11	ECB	T1	6	157	3p-,9p-,9q+,4q-,10p+,10q-	0.007	9	4
56	ECB	T1	6	157	3p-,9p-,3q+,9q+	0.004	10	4
1	ECB	T1	6	157	3p-,9p-,3q+,9q+	0.1912	11	5
39	ECB	T1	6	157	3p-,9p-,9q+,4p-,10q+	0.0041	12	5
other	ECB	T1	6	157	3p-,9p-,3q+,9q+,14q-,15+	0.7161	13	5
0b	ECB	T1	6	157	3p-,9p-,3q+,9q+	0.0108	14	5
0a	ECB	T1	6	157	3p-,9p-,3q+,9q+,4q-,20q+	0.001	15	14
9	ECB	T2	7	173	9p-,9q+	0.0362	6	1
6	ECB	T2	7	173	3p-	0.0065	7	2
13	ECB	T2	7	173	3p-,9p-,9q+,13-	0.0157	8	4
11	ECB	T2	7	173	3p-,9p-,9q+,4q-,10p+,10q-	0.0075	9	4
56	ECB	T2	7	173	3p-,9p-,3q+,9q+	0.006	10	4
1	ECB	T2	7	173	3p-,9p-,3q+,9q+	0.2983	11	5
39	ECB	T2	7	173	3p-,9p-,9q+,4p-,10q+	0.0053	12	5
other	ECB	T2	7	173	3p-,9p-,3q+,9q+,14q-,15+	0.6044	13	5
0b	ECB	T2	7	173	3p-,9p-,3q+,9q+	0.0202	14	5
0a	ECB	T2	7	173	3p-,9p-,3q+,9q+,4q-,20q+	0.0041	15	14
9	ECB	T3	8	189	9p-,9q+	0.0703	6	1
6	ECB	T3	8	189	3p-	0.0075	7	2
13	ECB	T3	8	189	3p-,9p-,9q+,13-	0.0109	8	4
11	ECB	T3	8	189	3p-,9p-,9q+,4q-,10p+,10q-	0.02	9	4
56	ECB	T3	8	189	3p-,9p-,3q+,9q+	0.0037	10	4
1	ECB	T3	8	189	3p-,9p-,3q+,9q+	0.2955	11	5
39	ECB	T3	8	189	3p-,9p-,9q+,4p-,10q+	0.0066	12	5
other	ECB	T3	8	189	3p-,9p-,3q+,9q+,14q-,15+	0.5569	13	5
0b	ECB	T3	8	189	3p-,9p-,3q+,9q+	0.0287	14	5
0a	ECB	T3	8	189	3p-,9p-,3q+,9q+,4q-,20q+	0.01	15	14
9	ECB	T4	9	200	9p-,9q+	0.0559	6	1
6	ECB	T4	9	200	3p-	0.0051	7	2
13	ECB	T4	9	200	3p-,9p-,9q+,13-	0.0027	8	4
11	ECB	T4	9	200	3p-,9p-,9q+,4q-,10p+,10q-	0.0196	9	4
56	ECB	T4	9	200	3p-,9p-,3q+,9q+	0.0034	10	4
1	ECB	T4	9	200	3p-,9p-,3q+,9q+	0.3946	11	5
39	ECB	T4	9	200	3p-,9p-,9q+,4p-,10q+	0.0041	12	5
other	ECB	T4	9	200	3p-,9p-,3q+,9q+,14q-,15+	0.4704	13	5
0b	ECB	T4	9	200	3p-,9p-,3q+,9q+	0.0442	14	5
0a	ECB	T4	9	200	3p-,9p-,3q+,9q+,4q-,20q+	0.01	15	14
9	ECB	T6	10	231	9p-,9q+	0.037	6	1
6	ECB	T6	10	231	3p-	0.0239	7	2
13	ECB	T6	10	231	3p-,9p-,9q+,13-	0.0019	8	4
11	ECB	T6	10	231	3p-,9p-,9q+,4q-,10p+,10q-	0.0376	9	4
56	ECB	T6	10	231	3p-,9p-,3q+,9q+	0.0007	10	4
1	ECB	T6	10	231	3p-,9p-,3q+,9q+	0.2322	11	5
39	ECB	T6	10	231	3p-,9p-,9q+,4p-,10q+	0.0039	12	5
other	ECB	T6	10	231	3p-,9p-,3q+,9q+,14q-,15+	0.5068	13	5
0b	ECB	T6	10	231	3p-,9p-,3q+,9q+	0.1559	14	5
0a	ECB	T6	10	231	3p-,9p-,3q+,9q+,4q-,20q+	0.1559	15	14
9	ECB	T7	11	245	9p-,9q+	0.0148	6	1
6	ECB	T7	11	245	3p-	0.0499	7	2
13	ECB	T7	11	245	3p-,9p-,9q+,13-	0.0005	8	4
11	ECB	T7	11	245	3p-,9p-,9q+,4q-,10p+,10q-	0.0232	9	4
56	ECB	T7	11	245	3p-,9p-,3q+,9q+	0.0002	10	4
1	ECB	T7	11	245	3p-,9p-,3q+,9q+	0.1397	11	5
39	ECB	T7	11	245	3p-,9p-,9q+,4p-,10q+	0.0022	12	5
other	ECB	T7	11	245	3p-,9p-,3q+,9q+,14q-,15+	0.4941	13	5
0b	ECB	T7	11	245	3p-,9p-,3q+,9q+	0.2754	14	5
0a	ECB	T7	11	245	3p-,9p-,3q+,9q+,4q-,20q+	0.2754	15	14
9	ECB	T8	12	258	9p-,9q+	0.004	6	1
6	ECB	T8	12	258	3p-	0.0636	7	2
13	ECB	T8	12	258	3p-,9p-,9q+,13-	0.0001	8	4
11	ECB	T8	12	258	3p-,9p-,9q+,4q-,10p+,10q-	0.0105	9	4
56	ECB	T8	12	258	3p-,9p-,3q+,9q+	0	10	4
1	ECB	T8	12	258	3p-,9p-,3q+,9q+	0.061	11	5
39	ECB	T8	12	258	3p-,9p-,9q+,4p-,10q+	0.0008	12	5
other	ECB	T8	12	258	3p-,9p-,3q+,9q+,14q-,15+	0.392	13	5
0b	ECB	T8	12	258	3p-,9p-,3q+,9q+	0.4679	14	5
0a	ECB	T8	12	258	3p-,9p-,3q+,9q+,4q-,20q+	0.4679	15	14
0a	ECB	T8	12	258	3p-,9p-,3q+,9q+,4q-,20q+,13-	0.38	16	15
9	ECB	T9	13	273	9p-,9q+	0.0024	6	1
6	ECB	T9	13	273	3p-	0.0391	7	2
13	ECB	T9	13	273	3p-,9p-,9q+,13-	0.0001	8	4
11	ECB	T9	13	273	3p-,9p-,9q+,4q-,10p+,10q-	0.0033	9	4
56	ECB	T9	13	273	3p-,9p-,3q+,9q+	0	10	4
1	ECB	T9	13	273	3p-,9p-,3q+,9q+	0.0409	11	5
39	ECB	T9	13	273	3p-,9p-,9q+,4p-,10q+	0.0006	12	5
other	ECB	T9	13	273	3p-,9p-,3q+,9q+,14q-,15+	0.2746	13	5
0b	ECB	T9	13	273	3p-,9p-,3q+,9q+	0.6391	14	5
0a	ECB	T9	13	273	3p-,9p-,3q+,9q+,4q-,20q+	0.6391	15	14
0a	ECB	T9	13	273	3p-,9p-,3q+,9q+,4q-,20q+,13-	0.55	16	15
9	ECB	T12	14	315	9p-,9q+	0.0002	6	1
6	ECB	T12	14	315	3p-	0.0372	7	2
13	ECB	T12	14	315	3p-,9p-,9q+,13-	0	8	4
11	ECB	T12	14	315	3p-,9p-,9q+,4q-,10p+,10q-	0.0004	9	4
56	ECB	T12	14	315	3p-,9p-,3q+,9q+	0	10	4
1	ECB	T12	14	315	3p-,9p-,3q+,9q+	0.0121	11	5
39	ECB	T12	14	315	3p-,9p-,9q+,4p-,10q+	0.0003	12	5
other	ECB	T12	14	315	3p-,9p-,3q+,9q+,14q-,15+	0.091	13	5
0b	ECB	T12	14	315	3p-,9p-,3q+,9q+	0.8588	14	5
0a	ECB	T12	14	315	3p-,9p-,3q+,9q+,4q-,20q+	0.8588	15	14
0a	ECB	T12	14	315	3p-,9p-,3q+,9q+,4q-,20q+,13-	0.83	16	15
OUTPUT FROM RESCALING (Figure_6B_fishplot.py)
	C1	C2	C3	C4	C5	C6	C7	C8	C9	C10	C11	C12	C13	C14	C15	C16
0	100	79.984	59.988	39.992	19.996	0	0	0	0	0	0	0	0	0	0	0
1	100	79.984	59.988	39.992	19.996	0	0	0	0	0	0	0	0	0	0	0
2	100	79.984	59.988	39.992	19.996	0	0	0	0	0	0	0	0	0	0	0
3	20	17.7763	15.5526	15.5492	8.8848	2.22037	2.22037	2.22037	2.22037	2.22037	2.22037	2.22037	2.22037	2.22037	0	0
4	100	97.2755	82.6092	82.5775	54.7161	2.69269	14.6345	10.4557	9.9103	7.46364	16.2872	7.18589	31.2112	0	0	0
5	100	89.8805	79.434	79.4078	53.3676	10.0932	10.4203	12.6365	7.36361	6.0139	17.3347	3.75862	25.4051	6.84284	0	0
6	100	88.4387	78.7902	78.7656	55.3912	11.5367	9.62395	11.5367	6.89849	4.91459	18.6237	5.00212	23.305	8.4358	0	0
7	100	87.5276	81.0113	80.9873	58.2093	12.4484	6.4922	9.55085	6.98853	6.21457	19.7634	5.7843	22.2126	10.425	4.89389	0
8	100	85.9184	79.2347	79.2118	57.0639	14.0587	6.66079	7.8967	9.90319	4.32505	18.8054	6.23822	20.9003	11.0971	7.61181	0
9	100	85.7131	79.9134	79.8888	61.4582	14.2623	5.77516	3.52077	10.5473	4.3379	21.1897	5.00151	21.8126	13.4299	8.16196	0
10	100	87.5991	76.6963	76.6726	62.0165	12.3771	10.8791	2.20007	12.4322	0	18.6726	4.66499	21.348	17.3071	17.3071	0
11	100	90.1159	75.785	75.7597	64.2309	9.85875	14.3055	0	11.5034	0	18.072	2.88469	22.6937	20.5552	20.5552	0
12	100	94.2322	77.0122	76.9835	67.2204	5.73908	17.1913	0	9.7344	0	17.0185	0	24.7203	25.453	25.453	24.5916
13	100	95.9066	78.8675	78.8354	73.2647	4.06122	17.0069	0	5.53854	0	17.2157	0	26.0491	29.9678	29.9678	29.2713
14	100	99.9601	79.1496	79.1098	79.07	0	20.7708	0	0	0	14.3201	0	25.9087	38.8013	38.8013	38.6054
ADJUSTED FREQUENCIES
	C1	C2	C3	C4	C5	C6	C7	C8	C9	C10	C11	C12	C13	C14	C15	C16
0	100	8	5	1	1	0	0	0	0	0	0	0	0	0	0	0
1	100	60	25	8	5	0	0	0	0	0	0	0	0	0	0	0
2	100	80	50	35	20	1	1	1	1	1	1	1	1	1	0	0
3	1	0.888814	0.777629	0.777462	0.44424	0.111019	0.111019	0.111019	0.111019	0.111019	0.111019	0.111019	0.111019	0.111019	0	0
4	100	97.2755	82.6092	82.5775	54.7161	2.69269	14.6345	10.4557	9.9103	7.46364	15.2872	7.18589	29.2112	3	0	0
5	100	89.8805	79.434	79.4078	53.3676	10.0932	10.4203	12.6365	7.36361	6.0139	17.3347	3.75862	25.4051	6.84284	0	0
6	100	88.4387	78.7902	78.7656	55.3912	11.5367	9.62395	11.5367	6.89849	4.91459	18.6237	5.00212	23.305	8.4358	1	0
7	100	87.5276	81.0113	80.9873	58.2093	12.4484	6.4922	9.55085	6.98853	6.21457	19.7634	5.7843	22.2126	10.425	4.89389	0
8	100	85.9184	79.2347	79.2118	57.0639	14.0587	6.66079	7.8967	9.90319	4.32505	18.8054	6.23822	20.9003	11.0971	7.61181	0
9	100	85.7131	79.9134	79.8888	61.4582	14.2623	5.77516	3.52077	10.5473	4.3379	21.1897	5.00151	21.8126	13.4299	8.16196	0
10	100	87.5991	76.6963	76.6726	62.0165	12.3771	10.8791	2.20007	12.4322	0	18.6726	4.66499	21.348	17.3071	17.3071	1
11	100	90.1159	75.785	75.7597	64.2309	9.85875	14.3055	0	11.5034	0	18.072	2.88469	22.6937	20.5552	20.5552	5
12	100	94.2322	77.0122	76.9835	67.2204	5.73908	17.1913	0	9.7344	0	17.0185	0	24.7203	25.453	25.453	24.5916
13	100	95.9066	78.8675	78.8354	73.2647	4.06122	17.0069	0	5.53854	0	17.2157	0	26.0491	29.9678	29.9678	29.2713
14	100	99.9601	79.1496	79.1098	79.07	0	20.7708	0	0	0	14.3201	0	25.9087	38.8013	38.8013	38.6054

## Sheet: 6D
	D2C2_Parent1	D2C2_R2_T1
RG0	0.000288905	0.00956516
RG1	0.0153542	0.169796
RG2	0.00854735	0.0825308
RG4	0.000593664	0.000790912
RG6	0.0107247	0.0133829
RG7	0.000304759	0.00651053
RG9	0.000787442	0.0230292
RG10	0.00219673	0.0236323
RG11	0.00383504	0.00621828
RG12	0.00610576	0.0380658
RG13	0.00430539	0.0230014
RG14	0.00138815	0.00406821
RG15	0.00340344	0.0102308
RG16	0.00326956	0.0326709
RG17	0.001744	0.0015308
RG18	0.00118381	0.00451585
RG20	0.00127012	0.00283429
RG21	0.00243455	0.0074406
RG22	0.000836767	0.0158437
RG23	0.0166473	0.0179405
RG24	0.00366768	0.0221107
RG27	0.00103759	0.00869771
RG28	0.00607229	0.0169779
RG29	0.0024416	0.00527661
RG30	0.00164182	0.0143269
RG31	0.00090547	0.00329121
RG32	0.000745163	0.00184159
RG33	0.0028591	0.00748003
RG34	0.000650036	0.00079555
RG35	0.000480921	0.000514904
RG37	0.00490786	0.00449266
RG38	0.00229186	0.00195293
RG39	0.00212451	0.0036368
RG40	0.0020329	0.0019854
RG41	0.0025931	0.00789288
RG42	0.00114329	0.00892733
RG43	0.00130183	0.00727129
RG44	0.00269175	0.00767022
RG45	0.00282035	0.00736406
RG46	0.00310749	0.00257452
RG47	0.00328717	0.0026441
RG48	0.000887854	0.00571497
RG49	0.00201	0.00545752
RG50	0.00100588	0.0024168
RG51	0.00116267	0.00350228
RG52	0.00173343	0.0054065
RG53	0.00114153	0.00232635
RG54	0.00263361	0.00511425
RG55	0.00286086	0.00263251
RG56	0.0022443	0.00351387
RG57	0.000863191	0.00349996
RG58	0.00119437	0.00484984
RG59	0.000871999	0.00460167
RG60	0.00122432	0.00354867
RG61	0.000204347	0.000287604
RG62	0.00145686	0.0045576
RG63	0.00283972	0.00426304
RG64	0.00149385	0.00431406
RG65	0.00240813	0.00390121
RG66	0.00233942	0.0022846
RG67	0.00149561	0.00306391
RG68	0.000868476	0.0032773
RG69	0.00159955	0.00342806
RG70	0.000607757	0.0021176
RG71	0.00310044	0.00289692
RG72	0.000901947	0.00266962
RG73	0.000813866	0.00284589
RG74	0.00162245	0.00152848
RG75	0.00170172	0.00225677
RG76	0.000771587	0.00154471
RG77	0.000787442	0.00199699
RG78	0.00151147	0.00236578
RG79	0.00327484	0.00211992
RG80	0.00191135	0.00209673
RG81	0.000440404	0.00123855
RG82	0.00279921	0.00162357
RG83	0.000540816	0.00215703
RG84	0.000986504	0.00194829
RG85	0.00100588	0.00200859
RG86	0.0036025	0.00121304
RG87	0.00192016	0.00167692
RG88	0.00186203	0.00166532
RG89	0.00193954	0.00132669
RG90	0.000685268	0.00226604
RG91	0.00198358	0.00126175
RG92	0.000463305	0.00188102
RG93	0.00127893	0.00182072
RG94	0.000835005	0.00148209
RG95	0.00322728	0.00126175
RG96	0.000241341	0.000320076
RG97	0.00913926	3.24714e-05
RG98	0.000761018	0.00148209
RG99	0.000359369	0.00176737
RG100	0.00213508	0.00120608
RG101	0.000528484	0.00175114
RG102	0.000278335	0.00238665
RG103	0.000924848	0.0020573
RG104	0.00661134	0.000120608
RG105	0.00133178	0.00129654
RG106	0.000528484	0.00150992
RG107	0.00149385	0.000960227
RG108	0.00056724	0.00138699
RG109	0.000243103	0.00137772
RG110	0.0011292	0.0013754
RG111	0.000193778	0.00123855
RG112	0.000422788	0.00192045
RG113	0.00165063	0.00110635
RG114	0.000280097	0.00127798
RG115	0.000341753	0.000992699
RG116	0.00630658	0.000176274
RG117	3.87555e-05	4.1749e-05
RG118	0.000435119	0.0015192
RG119	0.00107635	0.00107388
RG120	0.000443927	0.00150528
RG121	0.00168058	0.000995018
RG122	0.000967127	0.000781634
RG123	0.000829721	0.00141947
RG124	0.000532008	0.00209905
RG125	0.000801535	0.00138236
RG126	0.00128246	0.00103445
RG127	0.000288905	0.00105068
RG128	0.00161012	0.00130814
RG129	0.000833244	0.000904562
RG130	0.000463305	0.00124783
RG131	0.00039284	0.00165836
RG132	0	4.63878e-06
RG133	0.00101645	0.00120144
RG134	0.00141282	0.000916159
RG135	0.00101821	0.000828022
RG136	0.00106578	0.000719011
RG137	0.00383856	0.000549695
RG138	0.000743401	0.000862813
RG139	0.00245745	0.00095095
RG140	0.000287143	0.00122464
RG141	0.00133354	0.00133597
RG142	0.000440404	0.000953269
RG143	0.00602472	4.63878e-05
RG144	0.000646513	0.00127334
RG145	0.000540816	0.00112954
RG146	0.000454497	0.00100893
RG147	0.000251911	0.00111331
RG148	6.51797e-05	0.00104373
RG149	0.000197301	0.000932394
RG150	0.000709931	0.00135916
RG151	0.00136701	0.00104373
RG152	0.00172638	0.000642471
RG153	0.00274636	0.000433726
RG154	0.00149209	0.00101589
RG155	0.00113976	0.00114114
RG156	0.000188493	0.00101821
RG157	0.00143395	0.00115738
RG158	0.000424549	0.00105996
RG159	0.00507874	0.000136844
RG160	0.000997074	0.00095095
RG161	0.000399887	0.000909201
RG162	0.000359369	0.00130582
RG163	0.00165592	0.000832661
RG164	0.00102174	0.000869771
RG165	0.00127541	0.000749163
RG166	0.000216679	0.00118753
RG167	0.00254025	0.000403574
RG168	0.000480921	0.000786273
RG169	0.00016383	0
RG170	0.000452735	0.00125943
RG171	0.000190254	0.00103677
RG172	0.00148504	0.000853535
RG173	0.00165768	0.000788592
RG174	0.000417503	0.000426768
RG175	6.51797e-05	0.00124783
RG176	0.000304759	0.000892965
RG177	0.000288905	0.000667984
RG178	0.00101117	0.00095095
RG179	0.00134235	0.000364144
RG180	0.00240637	0.000371102
RG181	0	2.31939e-06
RG182	0.000253673	0.000781634
RG183	0.000755733	0.000816425
RG184	0.00102174	0.000633193
RG185	0.000727547	0.000484752
RG186	0.00106225	0.00108084
RG187	0.000287143	0.00095095
RG188	0.00108692	0.000967185
RG189	0.000125075	0.000790912
RG190	0.00156431	0.000772357
RG191	0.000361131	0.00098574
RG192	0.00134587	0.000786273
RG193	0.000613042	0.000603041
RG194	0.000701123	0.000786273
RG195	0.000755733	0.000946311
RG196	0.000465066	0.000626235
RG197	0.00027305	0.000535779
RG198	0.000618327	0.00076076
RG199	0.000669414	0.000941672
RG200	0.000554909	0.000763079
RG201	0.00109925	0.000693497
RG202	0.000759256	0.000656387
RG203	0.000753971	0.00060768
RG204	0.000417503	0.000841938
RG205	0.000266004	0.000517224
RG206	0.00147095	0.000503307
RG207	0.000251911	0.000753801
RG208	0.000644751	0.000654068
RG209	0.0013494	0.000489391
RG210	0.000186731	0.000693497
RG211	0	0
RG212	0.00021844	0.000609999
RG213	7.39878e-05	0
RG214	0.00159778	0.000614638
RG215	0.000667652	0.00083498
RG216	0.00395659	9.5095e-05
RG217	0.000271289	0.000259772
RG218	0.00056724	0.000844258
RG219	0.000297713	0.000700456
RG220	0.00110629	0.000301521
RG221	0.000783919	0.00053346
RG222	0.000544339	0.000389657
RG223	0.000107459	0.000489391
RG224	0.00107282	0.00030384
RG225	0.00111863	0.000461558
RG226	0.000287143	0.00079555
RG227	0.00152204	0.000387338
RG228	0.000463305	0.000974143
RG229	0.000783919	0.000846577
RG230	0.00107811	0.000433726
RG231	4.75636e-05	0.000127566
RG232	0.0012437	0.000452281
RG233	0.00080682	0.000674942
RG234	0.000269527	0.000524182
RG235	0.000266004	0.000385019
RG236	0.000660606	0.000480114
RG237	0.000361131	0.000728288
RG238	0.000701123	0.000322395
RG239	0.00153789	0.000354867
RG240	0.000276574	0.000373422
RG241	0.000602472	0.000440684
RG242	0.000530246	0.000635513
RG243	0.000237818	0.000596083
RG244	0.000672937	0.00064479
RG245	0.000805058	0.000289924
RG246	0.000301236	0.000447642
RG247	0.000810343	0.000524182
RG248	0.00101469	0.000475475
RG249	0.000110982	0.00011365
RG250	0.000708169	0.000443003
RG251	0.000604234	0.000600722
RG252	0.00272522	5.56653e-05
RG253	0.000662367	0.000526501
RG254	0.0012208	0.000215703
RG255	0.00155727	0.000125247
RG256	0.000165592	0.000614638
RG257	0.000574286	0.000473155
RG258	0.00304231	2.55133e-05
RG259	0.000864953	0.000366463
RG260	0.000924848	0.000252813
RG261	0.00122785	0.000364144
RG262	0.000484444	0.000491711
RG263	0.000586618	0.000320076
RG264	6.69414e-05	0.00087441
RG265	0.000204347	0.000584486
RG266	3.52323e-06	0.000164677
RG267	0.00252263	2.31939e-05
RG268	0.000102174	0.000433726
RG269	8.80807e-05	0.000862813
RG270	0.000334707	0.000459239
RG271	0.00023958	0.000558973
RG272	0	0
RG273	0.000118028	0.000640151
RG274	0.000979458	0.000405893
RG275	0.000868476	0.000503307
RG276	0.000709931	0.00038038
RG277	0.000361131	0.000436045
RG278	0.00220906	1.62357e-05
RG279	0	0
RG280	0.00133883	0.000206426
RG281	0.00127893	0.000224981
RG282	0.000313567	0.00034095
RG283	0.000285382	0.000565931
RG284	0.000398125	0.000709733
RG285	0.000516153	0.000183232
RG286	0.00157841	0.000160038
RG287	0.0015097	0.00102981
RG288	0.000482682	0.000122928
RG289	0.00045802	0.000134525
RG290	0.000907232	0.000422129
RG291	0.000394602	0.000489391
RG292	0.000183208	0.000540418
RG293	0.000357608	0.000301521
RG294	0.0013952	0.00019019
RG295	0.00050206	0.00022962
RG296	0.000651797	0.000218023
RG297	0.000690553	0.000187871
RG298	0.00023958	0.000463878
RG299	0	0
RG300	0.00143748	0.000187871
RG301	0.000452735	0.000324714
RG302	0.000140929	0.000294562
RG303	0.00109749	0.000224981
RG304	0.000347038	0.000317756
RG305	0.00121728	0.000419809
RG306	0.000701123	0.000313118
RG307	0.000147976	0.000438365
RG308	0.000188493	0.000443003
RG309	0.00132473	0.000157718
RG310	0.000253673	0.000459239
RG311	0.000653559	0.000347908
RG312	0.00131416	0.000301521
RG313	5.63717e-05	0.000345589
RG314	0.00160483	0.000111331
RG315	8.10343e-05	7.65398e-05
RG316	0.000910755	0.000199467
RG317	0.000835005	0.000262091
RG318	0.000274812	0.000364144
RG319	0.00123665	0.000173954
RG320	3.34707e-05	0.000315437
RG321	0.000267765	0.000245855
RG322	0.00164887	0.000169315
RG323	0.000812104	0.000510266
RG324	0.00108692	0.000208745
RG325	0.000761018	0.000299201
RG326	0.000352323	0.000322395
RG327	0.00175281	8.81368e-05
RG328	0.000181446	0.000443003
RG329	6.69414e-05	0.000419809
RG330	7.57494e-05	0.000385019
RG331	0.000347038	0.000438365
RG332	0.00135468	0.000171635
RG333	0.00111863	8.58174e-05
RG334	0	0
RG335	0.000873761	0.000292243
RG336	0.000209632	0.000336311
RG337	0.000565478	0.000394296
RG338	0.000813866	0.000125247
RG339	0.000842052	0.000282965
RG340	3.17091e-05	5.56653e-05
RG341	0.000311806	0.000389657
RG342	0.000359369	0.000347908
RG343	0.000366416	0.000589125
RG344	0.000729309	0.000204106
RG345	0.000709931	0.000164677
RG346	0.000551385	0.000375741
RG347	0.00123313	0.000185551
RG348	0.000376986	0.000102053
RG349	0.0015326	7.19011e-05
RG350	0.000487967	0.000419809
RG351	0.000142691	0.000436045
RG352	0.00029419	0.000248175
RG353	0.00154141	5.56653e-05
RG354	0.000118028	0.000257452
RG355	0.000618327	0.000125247
RG356	6.8703e-05	0.00026673
RG357	0.000123313	0.000593764
RG358	0.000648274	0.000398935
RG359	1.23313e-05	4.87072e-05
RG360	0.000158545	0.000269049
RG361	0.00109572	0.000106692
RG362	0.000526723	0.00015076
RG363	0.000863191	0.000185551
RG364	0.000415741	9.74143e-05
RG365	0.000618327	0.000231939
RG366	0.000304759	0.000324714
RG367	0.0013265	7.42205e-05
RG368	7.57494e-05	0.00026673
RG369	0.00194482	0
RG370	7.39878e-05	0.000475475
RG371	0.000443927	0.000278327
RG372	0.000530246	0.000387338
RG373	0.000329422	0.00022962
RG374	0.00205757	0
RG375	0.000274812	0.000563612
RG376	0.0003488	0.000415171
RG377	0.000253673	0.000357186
RG378	0.000332945	0.000317756
RG379	0.000234295	0.000445323
RG380	0.000368177	0.000129886
RG381	0.000972411	0.000269049
RG382	0.000297713	0.000220342
RG383	0.000220202	0.000382699
RG384	0.00162421	0
RG385	0.000320614	0.000389657
RG386	6.8703e-05	0.00037806
RG387	0.000486206	0.000206426
RG388	0.000295951	0.000192509
RG389	7.22262e-05	0.000166996
RG390	0.0014181	8.58174e-05
RG391	0.000459781	0.000294562
RG392	0.000630658	0.000199467
RG393	0.000405171	0.000171635
RG394	0.000406933	0.000157718
RG395	0.000419264	0.000347908
RG396	0.000384032	0.000292243
RG397	0.000190254	0.000238897
RG398	0.000133883	5.79847e-05
RG399	0.000227248	0.00038038
RG400	0.0010006	0.000143802
RG401	0.000105697	0.000129886
RG402	0.000431596	0.000245855
RG403	0.000479159	0.00053346
RG404	0.000783919	0.000204106
RG405	0.000139168	0.000218023
RG406	9.86504e-05	0.000333992
RG407	0.000944226	0.00022962
RG408	0.00102702	0.000178593
RG409	5.10868e-05	0.000512585
RG410	0.00079625	7.65398e-05
RG411	0.000176161	5.56653e-05
RG412	3.52323e-06	0.000187871
RG413	0.000200824	0.00015076
RG414	0.0003488	0.000169315
RG415	0.000236056	0.00019019
RG416	0.00173871	0
RG417	0.000459781	0.000208745
RG418	0.000209632	0.000338631
RG419	0.000190254	0.000234258
RG420	0.000264242	0.0004546
RG421	0.0003488	0.000324714
RG422	0.000123313	0.000329353
RG423	0.00143748	4.1749e-05
RG424	0.000628896	0.000129886
RG425	0.000540816	0.000215703
RG426	7.04646e-06	0.000498669
RG427	0	0
RG428	0.000817389	8.58174e-05
RG429	0.000886092	0.000157718
RG430	0.00103759	9.5095e-05
RG431	0.000616565	0.000141483
RG432	0.000863191	0.000134525
RG433	0.00158017	0
RG434	0.000452735	0.000222661
RG435	0.00105168	5.3346e-05
RG436	0.000221963	0.000452281
RG437	0.000308283	0.000477794
RG438	0.000125075	0.000218023
RG439	0.000258957	0.000129886
RG440	0.000505583	0.000109011
RG441	0.000112743	0.000125247
RG442	0.00166473	2.31939e-06
RG443	0.000835005	0.00015076
RG444	0.00040341	0.000162357
RG445	0.000345276	0.000315437
RG446	0.000251911	0.000306159
RG447	0.00149913	1.39163e-05
RG448	0.00101821	0.000139163
RG449	0.000389317	3.47908e-05
RG450	0.000517915	0.000201787
RG451	0.000435119	0.00026441
RG452	0.00164887	0
RG453	0.000421026	0.000129886
RG454	0.000287143	0.000299201
RG455	0.000299475	0.000320076
RG456	0.000274812	0.000238897
RG457	0.000473874	0.000345589
RG458	0	0
RG459	0.000266004	4.87072e-05
RG460	0.000694076	8.11786e-05
RG461	0.000482682	7.42205e-05
RG462	0.000445689	0.000106692
RG463	4.5802e-05	0.000122928
RG464	0.00039284	0.000236578
RG465	0.000394602	0.000185551
RG466	0.000609519	0.000257452
RG467	4.40404e-05	0.000273688
RG468	0.000456258	0.00019019
RG469	0.000169115	0.000162357
RG470	0.00032766	0.000294562
RG471	7.92727e-05	0.000315437
RG472	0.000128598	0.000173954
RG473	0.000192016	1.85551e-05
RG474	0.00144629	1.39163e-05
RG475	0.000192016	0.000129886
RG476	7.92727e-05	0.000155399
RG477	0.00130359	2.78327e-05
RG478	0	0.000241216
RG479	0.000856145	6.72623e-05
RG480	0.000435119	0.000185551
RG481	0.000835005	7.88592e-05
RG482	0.000449212	0.000364144
RG483	0.000688791	0.000236578
RG484	0	0
RG485	0.00128598	0
RG486	8.63191e-05	0.000201787
RG487	0.00080682	3.01521e-05
RG488	0.000211394	0.000222661
RG489	0	0
RG490	0.000993551	3.94296e-05
RG491	0.000593664	0.000127566
RG492	0.000440404	0.000194829
RG493	0.000176161	0.000141483
RG494	0.000225487	0.000245855
RG495	9.33656e-05	0.000211064
RG496	0.00101469	9.97337e-05
RG497	0.000280097	0.000224981
RG498	6.8703e-05	0.000296882
RG499	0.000773349	3.24714e-05
RG500	0.000810343	9.97337e-05
RG501	0.000773349	0.00015076
RG502	0.000776872	0.000139163
RG503	0	0
RG504	0.00130183	0
RG505	0.000376986	0.000139163
RG506	0.000935417	6.72623e-05
RG507	0.000202586	0.000197148
RG508	0.00120318	2.08745e-05
RG509	0.000118028	0.000255133
RG510	0.000118028	0.000306159
RG511	4.22788e-05	0.000320076
RG512	0.000473874	0.000141483
RG513	0.000192016	0.00022962
RG514	0.00113272	4.63878e-06
RG515	0.00061128	0.000115969
RG516	0.000339992	6.49429e-05
RG517	0.000202586	6.49429e-05
RG518	0.000118028	0.000224981
RG519	0.000155022	0.000155399
RG520	0	0
RG521	0.000672937	1.62357e-05
RG522	0.000274812	6.95817e-05
RG523	0	0
RG524	0.000255434	0.000271369
RG525	0.000588379	0.000106692
RG526	0.000343515	7.19011e-05
RG527	0.000213155	0.000218023
RG528	0.000579571	9.27756e-05
RG529	0.000253673	0.000438365
RG530	0.00125427	6.95817e-06
RG531	0.000220202	0.000136844
RG532	0.000271289	0.000269049
RG533	2.46626e-05	1.39163e-05
RG534	0.000813866	0.000143802
RG535	0.000105697	0.000204106
RG536	5.28484e-06	0.000463878
RG537	0.000380509	0.000120608
RG538	0.00123313	0
RG539	0.000644751	5.3346e-05
RG540	0.00067646	0.00022962
RG541	0.00015326	0.0002273
RG542	0	0
RG543	0.00104288	0
RG544	0.000479159	0
RG545	0.000694076	2.08745e-05
RG546	0.000521438	4.63878e-05
RG547	0.000560193	4.87072e-05
RG548	0.000417503	0.00015308
RG549	0.000225487	0.000120608
RG550	0.000836767	0.000104373
RG551	0.00038227	0.000115969
RG552	0.000364654	9.04562e-05
RG553	0.00029419	0.000160038
RG554	0.000103935	0.000104373
RG555	0.000285382	0.000160038
RG556	0.000225487	7.19011e-05
RG557	0.000151499	0.000241216
RG558	6.34181e-05	0.000169315
RG559	0.000258957	0.000120608
RG560	0.00023958	4.1749e-05
RG561	0.00043688	7.88592e-05
RG562	0.000378747	0.000160038
RG563	0.00032766	7.65398e-05
RG564	0	2.31939e-06
RG565	0.000530246	9.74143e-05
RG566	0.000639466	3.94296e-05
RG567	0.000424549	3.71102e-05
RG568	0.000310044	0.000248175
RG569	0.000216679	9.04562e-05
RG570	0.000627135	0.000155399
RG571	0.000262481	4.87072e-05
RG572	0.00032766	0.000155399
RG573	0.000826197	7.42205e-05
RG574	0.000211394	0.00015076
RG575	0.000593664	7.19011e-05
RG576	0.000114505	0.000139163
RG577	0.000489729	3.01521e-05
RG578	0.000496775	0.000132205
RG579	0.00040341	0.000157718
RG580	0.000292428	0.000102053
RG581	0.000470351	6.26235e-05
RG582	0.00113976	0
RG583	0.000359369	6.49429e-05
RG584	0.000341753	4.63878e-05
RG585	0.000126836	0.000245855
RG586	5.63717e-05	0.000162357
RG587	0.000332945	0.000169315
RG588	0.000355846	9.04562e-05
RG589	0.0010006	0
RG590	0.000495014	0
RG591	0	0
RG592	0.000771587	1.39163e-05
RG593	0	0
RG594	0.00107106	0
RG595	8.98424e-05	0.000306159
RG596	0.00044745	8.11786e-05
RG597	0	0
RG598	4.5802e-05	0.000289924
RG599	0.00043688	7.88592e-05
RG600	0.000255434	4.1749e-05
RG601	0.000408695	0.000146122
RG602	0.000230772	0.000102053
RG603	0.000826197	8.11786e-05
RG604	0.000408695	0.000129886
RG605	8.63191e-05	7.88592e-05
RG606	0.000424549	8.81368e-05
RG607	0.000352323	6.03041e-05
RG608	2.11394e-05	0.000183232
RG609	0.000280097	0.000166996
RG610	0.00018497	0.000173954
RG611	0	6.95817e-06
RG612	1.76161e-06	0
RG613	0.000635943	1.15969e-05
RG614	7.04646e-05	0.000359505
RG615	0.000813866	0
RG616	0.000237818	8.11786e-05
RG617	0.0001744	4.87072e-05
RG618	0.000931894	2.31939e-06
RG619	0.000773349	1.62357e-05
RG620	0.000364654	0.000122928
RG621	0	0
RG622	0.000623612	6.72623e-05
RG623	0.000410456	0.000132205
RG624	8.27959e-05	0.000115969
RG625	0.000997074	0
RG626	0.000396363	6.03041e-05
RG627	0.000507345	4.63878e-06
RG628	0.00023958	7.42205e-05
RG629	0.000401648	0.000127566
RG630	0.00044745	6.72623e-05
RG631	0.000465066	1.15969e-05
RG632	0.000396363	8.58174e-05
RG633	0.000398125	0.000143802
RG634	0	0
RG635	0.00040341	6.95817e-05
RG636	0.000835005	4.63878e-06
RG637	0.000419264	1.15969e-05
RG638	0	0
RG639	0.000965365	0
RG640	0.00067646	0.000136844
RG641	0.000627135	1.39163e-05
RG642	0.00039284	0.000111331
RG643	0.000967127	0
RG644	7.39878e-05	6.26235e-05
RG645	7.39878e-05	6.95817e-05
RG646	0.00023958	6.26235e-05
RG647	7.39878e-05	3.47908e-05
RG648	0.000311806	0.000125247
RG649	0.000565478	8.58174e-05
RG650	0.000126836	0.000136844
RG651	0.000452735	0.000109011
RG652	0.000768064	4.63878e-06
RG653	0.000401648	0.000102053
RG654	0.000197301	0.000134525
RG655	0.000355846	1.85551e-05
RG656	0.000192016	9.27756e-05
RG657	0.000438642	7.42205e-05
RG658	0.000207871	0.000106692
RG659	0.00055667	2.55133e-05
RG660	0.0007205	2.31939e-05
RG661	0.000214917	0.000129886
RG662	0.000808581	2.31939e-06
RG663	0.000167353	7.65398e-05
RG664	0.00018497	0.000111331
RG665	0.000315329	9.04562e-05
RG666	0.000500299	6.72623e-05
RG667	0.000528484	6.26235e-05
RG668	0.000179685	0.00011365
RG669	7.57494e-05	0.000176274
RG670	0.000413979	0.000122928
RG671	0.000142691	0.00015076
RG672	0.000505583	0.000171635
RG673	0	0
RG674	0.000266004	8.58174e-05
RG675	0.00021844	0.000132205
RG676	0.000590141	0
RG677	0.000398125	7.19011e-05
RG678	0.000165592	0.000146122
RG679	0.000172638	0.000215703
RG680	0.000549624	9.27756e-05
RG681	0.000422788	6.95817e-06
RG682	0.000237818	8.81368e-05
RG683	0.000630658	3.47908e-05
RG684	0.000428072	8.3498e-05
RG685	9.33656e-05	0.000109011
RG686	0.000232533	0.000146122
RG687	0.000301236	4.63878e-05
RG688	0.000214917	9.27756e-05
RG689	0	0
RG690	0.00050206	5.56653e-05
RG691	0.000635943	5.3346e-05
RG692	0.000424549	0.000129886
RG693	0.00078568	0
RG694	0	2.31939e-06
RG695	0.000274812	8.81368e-05
RG696	0.000116267	0.000187871
RG697	0.000110982	6.03041e-05
RG698	0.000158545	5.10266e-05
RG699	0.000209632	0.000134525
RG700	0.000260719	9.74143e-05
RG701	0.000428072	7.42205e-05
RG702	0.000616565	1.62357e-05
RG703	0.000384032	4.40684e-05
RG704	0.00050206	8.3498e-05
RG705	3.87555e-05	0.000204106
RG706	0.000817389	0
RG707	0.000463305	1.39163e-05
RG708	0.000465066	1.39163e-05
RG709	0.000440404	7.19011e-05
RG710	0.000285382	0.000115969
RG711	0.000768064	0
RG712	0.00015326	8.11786e-05
RG713	0.000237818	0.000125247
RG714	0.000179685	8.81368e-05
RG715	0	0
RG716	0.000318852	1.85551e-05
RG717	0.000517915	8.3498e-05
RG718	0.000547862	6.95817e-06
RG719	0.000657082	9.27756e-06
RG720	0.000773349	0
RG721	0.000496775	3.71102e-05
RG722	0.000579571	3.47908e-05
RG723	0.000200824	5.79847e-05
RG724	0.00022901	3.47908e-05
RG725	0.000780395	0
RG726	0.00010922	0.000171635
RG727	1.93778e-05	0.000111331
RG728	0	0
RG729	0.000722262	0
RG730	0.000165592	0.000194829
RG731	0.000137406	8.81368e-05
RG732	0.000236056	7.42205e-05
RG733	0.000258957	1.15969e-05
RG734	0.00075221	0
RG735	7.7511e-05	7.88592e-05
RG736	0.00018497	0.000185551
RG737	0.000336468	6.72623e-05
RG738	0.00018497	0.000102053
RG739	0.000200824	0.000148441
RG740	0.00078568	0
RG741	0.000287143	7.42205e-05
RG742	0.000114505	5.3346e-05
RG743	0.000301236	9.74143e-05
RG744	0.000213155	0.000211064
RG745	2.64242e-05	0.000278327
RG746	0.000551385	3.24714e-05
RG747	0.000667652	0
RG748	4.5802e-05	0.000208745
RG749	0.000449212	2.31939e-06
RG750	0.000410456	1.15969e-05
RG751	0.000246626	9.97337e-05
RG752	0.000607757	6.95817e-06
RG753	0.000463305	2.78327e-05
RG754	0.000371701	1.85551e-05
RG755	0.000635943	0
RG756	3.69939e-05	0.00022962
RG757	0.0001744	9.97337e-05
RG758	0.00050206	2.08745e-05
RG759	8.27959e-05	0.00011365
RG760	0.000602472	2.31939e-06
RG761	7.04646e-06	9.5095e-05
RG762	0	0
RG763	0.000274812	4.40684e-05
RG764	0.000149737	4.1749e-05
RG765	0.000755733	0
RG766	0.000167353	0.000102053
RG767	0.000227248	2.31939e-05
RG768	0.000753971	0
RG769	0.000128598	0.000282965
RG770	0.000716977	0
RG771	0.000102174	7.88592e-05
RG772	0.000310044	0.000104373
RG773	0	0
RG774	0.000433357	3.94296e-05
RG775	0.000176161	8.11786e-05
RG776	0.000172638	4.87072e-05
RG777	0.000232533	0.000139163
RG778	0.000213155	5.56653e-05
RG779	0.000137406	0.000146122
RG780	0.000473874	2.31939e-06
RG781	0.000398125	4.87072e-05
RG782	0.000331184	6.26235e-05
RG783	0.000114505	9.27756e-05
RG784	0.000716977	0
RG785	0.000140929	9.5095e-05
RG786	6.8703e-05	0.000129886
RG787	0.000253673	0.000102053
RG788	8.45575e-05	7.88592e-05
RG789	0	0
RG790	0	0
RG791	0.000722262	0
RG792	0.000683507	0
RG793	0.000204347	2.31939e-06
RG794	0.000186731	9.97337e-05
RG795	2.2901e-05	3.01521e-05
RG796	0.000301236	3.71102e-05
RG797	0.000128598	5.10266e-05
RG798	0.000505583	0
RG799	0.000581333	0
RG800	8.80807e-05	0.000180912
RG801	0.000236056	1.39163e-05
RG802	0.000725785	0
RG803	0.000385794	0
RG804	0.000216679	4.1749e-05
RG805	0.000637705	2.31939e-06
RG806	0.00021844	2.08745e-05
RG807	0.000618327	0
RG808	0.000352323	4.1749e-05
RG809	0.00039284	3.47908e-05
RG810	0.000204347	0.000164677
RG811	0.000699361	0
RG812	0.000625373	0
RG813	0.000651797	0
RG814	0.000234295	3.24714e-05
RG815	0.000149737	0.00011365
RG816	0	0
RG817	0.00044745	0
RG818	0.00029419	0.000122928
RG819	0.000424549	7.88592e-05
RG820	0.000107459	6.72623e-05
RG821	0.00016383	8.3498e-05
RG822	1.93778e-05	0.000236578
RG823	0	0
RG824	0.000593664	0
RG825	0.000692315	0
RG826	0.000162069	0.000164677
RG827	0.000361131	5.56653e-05
RG828	0.000408695	4.87072e-05
RG829	2.2901e-05	0.000164677
RG830	4.05171e-05	8.81368e-05
RG831	0.000347038	1.62357e-05
RG832	6.69414e-05	5.3346e-05
RG833	0.000172638	6.03041e-05
RG834	0.000195539	7.88592e-05
RG835	0.00016383	9.97337e-05
RG836	1.93778e-05	9.74143e-05
RG837	0.000526723	9.27756e-06
RG838	0	9.5095e-05
RG839	0.000347038	2.78327e-05
RG840	0.000674698	0
RG841	0.000547862	9.27756e-06
RG842	0.000442165	0
RG843	0.000537293	0
RG844	0.000553147	4.63878e-06
RG845	0.000486206	2.31939e-05
RG846	0.000105697	9.04562e-05
RG847	0.00040341	0
RG848	0.000345276	5.79847e-05
RG849	0.000165592	5.56653e-05
RG850	3.52323e-05	0.000125247
RG851	0.000332945	1.62357e-05
RG852	0.000112743	8.11786e-05
RG853	0.000600711	4.63878e-06
RG854	0.000147976	0.000141483
RG855	1.76161e-06	0
RG856	0.000285382	6.95817e-05
RG857	7.22262e-05	0.000129886
RG858	0.000362893	9.27756e-06
RG859	0.000135644	7.65398e-05
RG860	2.11394e-05	0.000143802
RG861	0.000107459	7.42205e-05
RG862	0.000454497	9.27756e-06
RG863	0.000574286	0
RG864	1.93778e-05	0.000127566
RG865	0.000637705	0
RG866	0.000547862	0
RG867	0.000627135	0
RG868	0.000200824	8.81368e-05
RG869	0.000590141	0
RG870	0	0
RG871	0.000135644	0.00019019
RG872	0.000593664	0
RG873	0	7.42205e-05
RG874	6.69414e-05	0.000220342
RG875	0.000290666	6.49429e-05
RG876	0.00016383	0.000104373
RG877	0.000609519	0
RG878	6.34181e-05	0.000115969
RG879	0	0
RG880	6.51797e-05	0.000234258
RG881	0.000253673	4.40684e-05
RG882	0.000200824	7.42205e-05
RG883	0.000237818	7.19011e-05
RG884	0.000570763	0
RG885	0.00061128	0
RG886	0.000509107	3.94296e-05
RG887	0.00043688	3.71102e-05
RG888	0.000103935	8.11786e-05
RG889	0.00045802	0
RG890	0.000500299	2.31939e-05
RG891	9.33656e-05	0
RG892	9.68888e-05	3.71102e-05
RG893	0.000357608	0
RG894	0.0003488	3.24714e-05
RG895	0.000519676	0
RG896	0.000598949	2.31939e-06
RG897	0.00027305	0
RG898	0.000350561	4.63878e-06
RG899	0.000266004	8.81368e-05
RG900	0.000473874	0
RG901	0.00044745	1.62357e-05
RG902	0.000576048	0
RG903	8.98424e-05	3.47908e-05
RG904	1.40929e-05	0.000132205
RG905	0.000368177	7.88592e-05
RG906	0.000155022	1.15969e-05
RG907	5.98949e-05	0.000139163
RG908	8.10343e-05	0.000139163
RG909	0.000170877	7.42205e-05
RG910	0.000399887	7.65398e-05
RG911	0.000563717	0
RG912	0.000391078	5.10266e-05
RG913	0.000118028	3.24714e-05
RG914	0.000519676	2.31939e-05
RG915	7.57494e-05	3.47908e-05
RG916	0.000276574	5.79847e-05
RG917	0.000266004	5.10266e-05
RG918	0	0
RG919	0	0
RG920	0.000313567	0
RG921	0.00016383	3.94296e-05
RG922	0.000561955	0
RG923	0.000489729	0
RG924	2.2901e-05	5.56653e-05
RG925	1.40929e-05	6.95817e-06
RG926	0.000570763	0
RG927	0.00040341	1.15969e-05
RG928	0.00023958	6.26235e-05
RG929	0.000126836	6.49429e-05
RG930	0.000385794	2.31939e-05
RG931	0.000331184	3.71102e-05
RG932	0.00021844	2.78327e-05
RG933	0.000540816	1.15969e-05
RG934	0.00016383	2.08745e-05
RG935	5.63717e-05	0.000125247
RG936	0	0
RG937	1.76161e-05	0.000129886
RG938	1.40929e-05	1.62357e-05
RG939	0	0
RG940	0.000563717	0
RG941	0.000306521	3.24714e-05
RG942	0	0
RG943	0.000399887	6.95817e-06
RG944	9.1604e-05	3.71102e-05
RG945	0.000202586	2.08745e-05
RG946	0.000362893	6.26235e-05
RG947	0.000197301	1.85551e-05
RG948	0.000125075	4.63878e-05
RG949	0.000424549	2.31939e-05
RG950	0.000473874	0
RG951	0.000452735	2.31939e-06
RG952	0.000413979	4.40684e-05
RG953	0.00051263	0
RG954	0.000248388	0
RG955	0.000302998	3.94296e-05
RG956	0.000276574	6.95817e-06
RG957	4.93252e-05	0
RG958	0.000169115	8.3498e-05
RG959	1.76161e-05	9.27756e-05
RG960	0	2.31939e-06
RG961	0.000500299	0
RG962	0.000142691	8.58174e-05
RG963	5.63717e-05	9.74143e-05
RG964	0.000155022	2.55133e-05
RG965	0.000100412	6.72623e-05
RG966	0.000533769	0
RG967	0.000253673	1.39163e-05
RG968	0.000484444	0
RG969	0.000484444	4.63878e-06
RG970	0.000394602	9.27756e-06
RG971	0.000398125	0
RG972	1.58545e-05	8.81368e-05
RG973	0.00022901	3.24714e-05
RG974	1.76161e-06	0
RG975	0.000158545	4.40684e-05
RG976	0.000308283	3.24714e-05
RG977	0.000413979	2.55133e-05
RG978	0.000116267	6.49429e-05
RG979	0.000232533	0.000109011
RG980	0.00023958	9.74143e-05
RG981	0.000297713	6.26235e-05
RG982	0.00028362	1.15969e-05
RG983	0.000172638	3.71102e-05
RG984	8.27959e-05	6.49429e-05
RG985	0.00051263	0
RG986	0.000230772	4.1749e-05
RG987	0.00022901	3.01521e-05
RG988	0.000482682	0
RG989	3.87555e-05	7.42205e-05
RG990	0.000142691	4.1749e-05
RG991	0.000509107	0
RG992	0.000331184	2.31939e-05
RG993	9.1604e-05	2.31939e-06
RG994	0.00022901	1.15969e-05
RG995	0.000459781	0
RG996	0.000491491	6.95817e-06
RG997	8.98424e-05	9.04562e-05
RG998	0.000274812	0
RG999	0.000144452	5.3346e-05
RG1000	0.000262481	0
RG1001	0	0
RG1002	0.000435119	0
RG1003	0.000250149	9.04562e-05
RG1004	0.000220202	5.10266e-05
RG1005	0.00018497	0.000109011
RG1006	2.81858e-05	0.000118289
RG1007	0.000221963	1.39163e-05
RG1008	7.7511e-05	0.000118289
RG1009	0.000421026	0
RG1010	0.000234295	3.24714e-05
RG1011	0.000378747	3.71102e-05
RG1012	8.63191e-05	6.03041e-05
RG1013	0.000324137	1.39163e-05
RG1014	2.81858e-05	0.000129886
RG1015	9.68888e-05	0
RG1016	7.39878e-05	1.85551e-05
RG1017	0.000156784	4.1749e-05
RG1018	0.000132121	7.19011e-05
RG1019	0.000156784	6.72623e-05
RG1020	0.000433357	0
RG1021	7.7511e-05	4.87072e-05
RG1022	0.000274812	6.95817e-06
RG1023	0.000375224	6.95817e-06
RG1024	4.40404e-05	0.000187871
RG1025	0.000415741	3.01521e-05
RG1026	0.000301236	6.95817e-06
RG1027	0.00028362	0
RG1028	0.000214917	6.95817e-06
RG1029	0.000313567	4.1749e-05
RG1030	2.64242e-05	9.74143e-05
RG1031	0.000260719	0
RG1032	9.68888e-05	6.49429e-05
RG1033	0.000288905	1.15969e-05
RG1034	6.69414e-05	3.24714e-05
RG1035	0.000257196	3.47908e-05
RG1036	0.000227248	2.55133e-05
RG1037	0.000280097	2.31939e-06
RG1038	0.000317091	2.31939e-06
RG1039	0.000299475	1.15969e-05
RG1040	0.000257196	3.24714e-05
RG1041	9.68888e-05	3.71102e-05
RG1042	0.00033823	2.31939e-06
RG1043	0.00039284	1.62357e-05
RG1044	6.34181e-05	3.01521e-05
RG1045	0.000103935	6.95817e-06
RG1046	0.000445689	0
RG1047	0.000264242	2.55133e-05
RG1048	0.000193778	5.56653e-05
RG1049	0.000213155	6.26235e-05
RG1050	0.000442165	0
RG1051	0.000355846	9.27756e-06
RG1052	0.000450973	0
RG1053	0.000121551	4.63878e-06
RG1054	0.000433357	0
RG1055	0.000105697	3.71102e-05
RG1056	0.000359369	6.95817e-06
RG1057	0.000391078	9.27756e-06
RG1058	3.69939e-05	6.49429e-05
RG1059	0	0
RG1060	0.000399887	0
RG1061	0.000276574	0
RG1062	0.000116267	0.000157718
RG1063	2.46626e-05	5.79847e-05
RG1064	0.000438642	0
RG1065	0.000343515	0
RG1066	0.000438642	0
RG1067	0.00043688	0
RG1068	0.000290666	2.31939e-06
RG1069	0.000204347	0.000106692
RG1070	0.000408695	1.85551e-05
RG1071	0.00023958	1.15969e-05
RG1072	0.000442165	0
RG1073	0.000433357	0
RG1074	0.000237818	9.27756e-06
RG1075	0.00015326	2.78327e-05
RG1076	0.000243103	6.95817e-06
RG1077	0.000186731	3.01521e-05
RG1078	0.000352323	2.31939e-05
RG1079	0.000375224	4.63878e-06
RG1080	9.51272e-05	0.000102053
RG1081	0.000410456	0
RG1082	0.00027305	0
RG1083	6.69414e-05	4.1749e-05
RG1084	0.000331184	6.26235e-05
RG1085	0.000322376	0
RG1086	0.000410456	0
RG1087	0.000147976	5.79847e-05
RG1088	0.000144452	6.95817e-06
RG1089	0.000426311	0
RG1090	0.000378747	0
RG1091	4.75636e-05	9.97337e-05
RG1092	0.000209632	9.27756e-06
RG1093	0.000406933	0
RG1094	6.16565e-05	5.3346e-05
RG1095	0.000199062	1.15969e-05
RG1096	0.000376986	0
RG1097	9.33656e-05	4.1749e-05
RG1098	4.05171e-05	0
RG1099	0.000200824	0
RG1100	0	0
RG1101	0.000361131	1.39163e-05
RG1102	0.000181446	7.42205e-05
RG1103	0.000419264	0
RG1104	0.000181446	1.62357e-05
RG1105	0	0
RG1106	0.000359369	9.27756e-06
RG1107	0.000304759	6.95817e-06
RG1108	0.000151499	6.95817e-05
RG1109	0.0001744	3.94296e-05
RG1110	0.000362893	0
RG1111	0.000308283	6.95817e-06
RG1112	0	0
RG1113	0	0
RG1114	0	0
RG1115	0.000369939	0
RG1116	0.000302998	4.63878e-06
RG1117	0.000369939	0
RG1118	0.000147976	0
RG1119	0.000102174	1.39163e-05
RG1120	0.000112743	6.49429e-05
RG1121	5.28484e-05	6.95817e-05
RG1122	0.000144452	9.27756e-06
RG1123	2.81858e-05	4.1749e-05
RG1124	0.000266004	1.15969e-05
RG1125	0.000202586	1.15969e-05
RG1126	0	4.63878e-06
RG1127	0	0
RG1128	0.000302998	0
RG1129	0.000399887	0
RG1130	0.000105697	0
RG1131	0	2.31939e-06
RG1132	0	0
RG1133	0.000362893	0
RG1134	0.000343515	0
RG1135	0.000133883	4.63878e-06
RG1136	0.000336468	2.08745e-05
RG1137	0.00040341	0
RG1138	0.000410456	0
RG1139	0.000126836	5.56653e-05
RG1140	0.00039284	0
RG1141	0.000301236	1.85551e-05
RG1142	0.000200824	0
RG1143	0.000132121	4.1749e-05
RG1144	0.000220202	0
RG1145	0.000103935	1.85551e-05
RG1146	0.000181446	0
RG1147	0.000241341	0
RG1148	0.000364654	0
RG1149	0.000308283	2.31939e-05
RG1150	0.000195539	1.15969e-05
RG1151	0.000105697	3.01521e-05
RG1152	8.98424e-05	1.39163e-05
RG1153	0.000364654	0
RG1154	8.10343e-05	9.04562e-05
RG1155	0.00016383	6.95817e-06
RG1156	0.000126836	2.31939e-05
RG1157	0.000125075	0
RG1158	0.000385794	0
RG1159	0.000384032	0
RG1160	8.80807e-05	3.47908e-05
RG1161	0.00040341	0
RG1162	0.000391078	0
RG1163	0.000310044	9.27756e-06
RG1164	0.000251911	0
RG1165	0	0
RG1166	0.000266004	2.31939e-06
RG1167	0	0
RG1168	0.00011979	2.08745e-05
RG1169	5.63717e-05	4.87072e-05
RG1170	0.000281858	0
RG1171	0.000116267	1.15969e-05
RG1172	1.76161e-05	0.000106692
RG1173	0	2.31939e-06
RG1174	0.000334707	0
RG1175	0	0
RG1176	0.00032766	1.15969e-05
RG1177	0.000276574	2.31939e-06
RG1178	0.000310044	1.85551e-05
RG1179	0.000285382	0
RG1180	0.000269527	0
RG1181	0.000352323	0
RG1182	0.000139168	9.27756e-06
RG1183	0.000179685	1.85551e-05
RG1184	0.000123313	3.24714e-05
RG1185	6.69414e-05	6.72623e-05
RG1186	0.000369939	0
RG1187	0.000246626	9.27756e-06
RG1188	8.45575e-05	0
RG1189	0.000318852	0
RG1190	0.000361131	0
RG1191	0.000371701	0
RG1192	0.000197301	3.24714e-05
RG1193	4.93252e-05	7.65398e-05
RG1194	0.00032766	0
RG1195	0.000225487	2.31939e-05
RG1196	0.000125075	7.88592e-05
RG1197	0.000317091	0
RG1198	0.000199062	2.31939e-05
RG1199	0.000264242	1.62357e-05
RG1200	0.000220202	2.08745e-05
RG1201	0	0
RG1202	6.16565e-05	4.1749e-05
RG1203	0.000310044	6.95817e-06
RG1204	0.000116267	7.42205e-05
RG1205	0.00016383	1.85551e-05
RG1206	3.69939e-05	7.65398e-05
RG1207	0	0
RG1208	0.000310044	0
RG1209	0.000361131	0
RG1210	7.22262e-05	5.10266e-05
RG1211	0.000202586	2.31939e-05
RG1212	0.0003488	0
RG1213	0.000209632	4.40684e-05
RG1214	0.00029419	0
RG1215	0.000359369	0
RG1216	5.98949e-05	0.000127566
RG1217	0.000317091	0
RG1218	0.000207871	0
RG1219	8.45575e-05	7.65398e-05
RG1220	0.000278335	0
RG1221	0.000311806	4.63878e-06
RG1222	0.000288905	0
RG1223	0.000290666	0
RG1224	0.00022901	0
RG1225	0.000347038	0
RG1226	0.000315329	0
RG1227	0.000350561	0
RG1228	8.10343e-05	1.15969e-05
RG1229	2.99475e-05	0.000157718
RG1230	0.000345276	0
RG1231	0.000306521	0
RG1232	4.93252e-05	4.87072e-05
RG1233	0	0
RG1234	0	0
RG1235	0.000200824	1.62357e-05
RG1236	0.000347038	0
RG1237	0.00011979	4.87072e-05
RG1238	0.000137406	7.65398e-05
RG1239	0	0
RG1240	0.000167353	0
RG1241	0.000352323	0
RG1242	0.000114505	9.74143e-05
RG1243	3.87555e-05	1.85551e-05
RG1244	0	0
RG1245	0.00023958	0
RG1246	0.000199062	2.31939e-05
RG1247	0.00033823	0
RG1248	0.000336468	0
RG1249	0.000264242	2.31939e-06
RG1250	5.10868e-05	6.95817e-05
RG1251	3.34707e-05	3.94296e-05
RG1252	0.000331184	0
RG1253	0.000125075	9.27756e-06
RG1254	0.000336468	0
RG1255	0.000142691	2.31939e-06
RG1256	0.000183208	0
RG1257	0.000195539	2.31939e-06
RG1258	0.000332945	0
RG1259	7.39878e-05	1.62357e-05
RG1260	0.000105697	4.63878e-06
RG1261	1.05697e-05	1.15969e-05
RG1262	0.000170877	0
RG1263	0.000336468	0
RG1264	0.000317091	0
RG1265	0.000332945	0
RG1266	0.000266004	1.39163e-05
RG1267	0.000183208	0
RG1268	0.000281858	0
RG1269	0.000204347	0
RG1270	0.000299475	2.31939e-06
RG1271	0.00028362	0
RG1272	0.000140929	1.62357e-05
RG1273	0.00022901	2.08745e-05
RG1274	0.000250149	1.39163e-05
RG1275	0.000320614	0
RG1276	0.000139168	2.31939e-05
RG1277	0.000304759	0
RG1278	1.93778e-05	1.15969e-05
RG1279	0.000322376	0
RG1280	0.000306521	0
RG1281	0.000271289	0
RG1282	3.69939e-05	2.78327e-05
RG1283	0.000221963	6.95817e-06
RG1284	0.00010922	0
RG1285	0.000110982	0
RG1286	0.000172638	4.63878e-06
RG1287	0	0
RG1288	0.000320614	0
RG1289	0.000329422	0
RG1290	0.000320614	0
RG1291	6.69414e-05	6.95817e-06
RG1292	8.63191e-05	1.85551e-05
RG1293	0.000146214	4.63878e-06
RG1294	0.000318852	0
RG1295	0.000262481	1.39163e-05
RG1296	0.000251911	0
RG1297	5.28484e-05	0.000106692
RG1298	0.00016383	3.94296e-05
RG1299	0.000306521	0
RG1300	9.1604e-05	1.39163e-05
RG1301	0	0
RG1302	0.000213155	0
RG1303	0.000216679	4.63878e-06
RG1304	0.000280097	1.15969e-05
RG1305	4.40404e-05	8.58174e-05
RG1306	0.000260719	0
RG1307	0.000297713	0
RG1308	0.000230772	1.85551e-05
RG1309	9.68888e-05	4.40684e-05
RG1310	2.64242e-05	6.95817e-05
RG1311	0.000324137	0
RG1312	0.00010922	0
RG1313	0.000264242	1.15969e-05
RG1314	7.92727e-05	3.24714e-05
RG1315	0	0
RG1316	0.000121551	2.08745e-05
RG1317	0.000297713	0
RG1318	0.000269527	0
RG1319	0.000267765	0
RG1320	0.000306521	2.31939e-06
RG1321	0.000302998	0
RG1322	3.87555e-05	2.78327e-05
RG1323	0.000232533	0
RG1324	0.000315329	0
RG1325	0.000156784	3.47908e-05
RG1326	9.1604e-05	3.01521e-05
RG1327	6.34181e-05	5.56653e-05
RG1328	0.000306521	0
RG1329	0.000306521	0
RG1330	0.000216679	2.31939e-06
RG1331	0.000308283	0
RG1332	0.000158545	9.27756e-06
RG1333	5.98949e-05	5.10266e-05
RG1334	3.87555e-05	3.71102e-05
RG1335	0.000290666	0
RG1336	0.000308283	0
RG1337	0.000285382	0
RG1338	0.000274812	0
RG1339	0.000281858	2.31939e-06
RG1340	4.22788e-05	1.15969e-05
RG1341	8.10343e-05	4.87072e-05
RG1342	1.40929e-05	2.31939e-05
RG1343	0.000192016	1.85551e-05
RG1344	0.000243103	0
RG1345	0	0
RG1346	0.000190254	0
RG1347	0.000297713	0
RG1348	0.000237818	0
RG1349	0.000285382	1.15969e-05
RG1350	6.8703e-05	4.40684e-05
RG1351	0.000112743	0
RG1352	0.000264242	0
RG1353	5.28484e-05	2.78327e-05
RG1354	0.000118028	1.62357e-05
RG1355	0	0
RG1356	0.00011979	1.15969e-05
RG1357	5.63717e-05	6.72623e-05
RG1358	0	0
RG1359	0.000121551	1.62357e-05
RG1360	0.000103935	4.63878e-06
RG1361	0.000177923	3.01521e-05
RG1362	7.57494e-05	5.3346e-05
RG1363	1.05697e-05	4.1749e-05
RG1364	0.000155022	0
RG1365	2.64242e-05	2.78327e-05
RG1366	6.16565e-05	4.63878e-06
RG1367	6.69414e-05	1.39163e-05
RG1368	0.000274812	0
RG1369	0.000176161	2.78327e-05
RG1370	0.000304759	0
RG1371	1.58545e-05	3.71102e-05
RG1372	4.05171e-05	0.000102053
RG1373	0	0
RG1374	0.00010922	3.01521e-05
RG1375	0.00029419	0
RG1376	0.000118028	2.08745e-05
RG1377	0.000149737	0
RG1378	5.98949e-05	6.95817e-06
RG1379	0.000204347	0
RG1380	0.000297713	0
RG1381	8.10343e-05	3.71102e-05
RG1382	0	0
RG1383	0	0
RG1384	0.000260719	0
RG1385	0.000139168	6.95817e-06
RG1386	0.000144452	1.15969e-05
RG1387	0.000103935	1.15969e-05
RG1388	0.000156784	0
RG1389	0.000237818	2.31939e-06
RG1390	0.000167353	1.15969e-05
RG1391	5.81333e-05	0
RG1392	0.000285382	0
RG1393	0.000258957	9.27756e-06
RG1394	0.000285382	0
RG1395	0.000190254	0
RG1396	0.000288905	0
RG1397	0.000274812	0
RG1398	0.000244864	0
RG1399	0.000188493	4.63878e-06
RG1400	8.27959e-05	1.62357e-05
RG1401	6.51797e-05	0.000122928
RG1402	0.000112743	9.27756e-06
RG1403	0	0
RG1404	0.000287143	0
RG1405	0.000287143	0
RG1406	0.000285382	0
RG1407	0.000288905	0
RG1408	0.000285382	0
RG1409	2.11394e-05	4.63878e-06
RG1410	0.000192016	0
RG1411	0.000274812	0
RG1412	0.000181446	9.27756e-06
RG1413	0.000142691	1.85551e-05
RG1414	0.00023958	0
RG1415	0.000195539	1.62357e-05
RG1416	0.00016383	0
RG1417	7.39878e-05	4.1749e-05
RG1418	0.000285382	0
RG1419	0.000165592	6.95817e-06
RG1420	0.000260719	0
RG1421	0.000232533	0
RG1422	7.92727e-05	0
RG1423	0.000135644	2.08745e-05
RG1424	6.69414e-05	2.78327e-05
RG1425	0	0
RG1426	0.000246626	0
RG1427	0.000260719	0
RG1428	6.16565e-05	8.3498e-05
RG1429	7.7511e-05	4.1749e-05
RG1430	0.000162069	4.63878e-06
RG1431	0.000264242	0
RG1432	0.000278335	0
RG1433	2.64242e-05	1.39163e-05
RG1434	0.000241341	1.62357e-05
RG1435	4.93252e-05	3.47908e-05
RG1436	0	0
RG1437	0	0
RG1438	0	0
RG1439	0.000151499	2.31939e-06
RG1440	0.000280097	0
RG1441	0.000216679	0
RG1442	0.000271289	0
RG1443	0.000271289	0
RG1444	0.000227248	0
RG1445	6.51797e-05	0
RG1446	0.00027305	0
RG1447	0.00027305	0
RG1448	0.000214917	9.27756e-06
RG1449	0.000100412	2.31939e-06
RG1450	0.000146214	0
RG1451	0.000170877	2.31939e-06
RG1452	0.000192016	2.31939e-06
RG1453	0.000248388	0
RG1454	0.000188493	0
RG1455	0	0
RG1456	0.000269527	0
RG1457	0.00021844	0
RG1458	0.000271289	0
RG1459	0.000269527	0
RG1460	0.000269527	0
RG1461	0.000244864	0
RG1462	0.000234295	0
RG1463	5.63717e-05	2.31939e-06
RG1464	7.04646e-05	1.39163e-05
RG1465	0.000264242	0
RG1466	0.000264242	0
RG1467	8.10343e-05	0
RG1468	0.000162069	6.95817e-06
RG1469	8.63191e-05	9.27756e-06
RG1470	1.76161e-06	2.31939e-06
RG1471	0	0
RG1472	0.000243103	2.31939e-06
RG1473	0.000223725	0
RG1474	0.000267765	0
RG1475	0.000165592	9.27756e-06
RG1476	0.000177923	4.63878e-06
RG1477	7.04646e-05	4.1749e-05
RG1478	9.33656e-05	9.27756e-06
RG1479	0.000128598	2.31939e-06
RG1480	0.00022901	0
RG1481	0.000155022	9.27756e-06
RG1482	4.5802e-05	1.15969e-05
RG1483	0.000144452	0
RG1484	0.00015326	1.15969e-05
RG1485	0.000209632	0
RG1486	0.000260719	0
RG1487	6.69414e-05	6.72623e-05
RG1488	4.05171e-05	4.87072e-05
RG1489	0.000204347	0
RG1490	0.000253673	0
RG1491	0.000237818	0
RG1492	0.000269527	0
RG1493	1.76161e-05	0.000164677
RG1494	0	0
RG1495	0.000244864	0
RG1496	3.87555e-05	3.47908e-05
RG1497	0.000260719	0
RG1498	0.000257196	0
RG1499	0.000221963	0
RG1500	0.000209632	3.01521e-05
RG1501	0.000253673	0
RG1502	0.000257196	0
RG1503	0.000130359	4.87072e-05
RG1504	0.000204347	0
RG1505	0.000202586	0
RG1506	0.000100412	7.65398e-05
RG1507	0.00023958	0
RG1508	3.17091e-05	8.3498e-05
RG1509	0	0
RG1510	0	0
RG1511	0.000253673	0
RG1512	0.000190254	2.31939e-06
RG1513	8.45575e-05	6.49429e-05
RG1514	0	0
RG1515	0	0
RG1516	0.000149737	0
RG1517	0.000251911	0
RG1518	0.000155022	0
RG1519	2.99475e-05	2.78327e-05
RG1520	0.000255434	0
RG1521	0.000179685	0
RG1522	0.000253673	0
RG1523	0.000250149	0
RG1524	0.000105697	0.000102053
RG1525	0.000236056	0
RG1526	5.63717e-05	2.31939e-06
RG1527	0	4.63878e-05
RG1528	0	0
RG1529	3.17091e-05	7.19011e-05
RG1530	0.000181446	0
RG1531	0.000105697	2.55133e-05
RG1532	0	0
RG1533	1.58545e-05	0
RG1534	0.000132121	3.01521e-05
RG1535	0.000250149	0
RG1536	0.00023958	0
RG1537	0.000160307	0
RG1538	0.000250149	0
RG1539	0.000216679	1.62357e-05
RG1540	0	0
RG1541	0	0
RG1542	0.000223725	0
RG1543	0.000199062	2.31939e-06
RG1544	9.86504e-05	0
RG1545	0.000244864	0
RG1546	0.000234295	0
RG1547	7.57494e-05	1.62357e-05
RG1548	0.000149737	3.24714e-05
RG1549	3.52323e-06	0
RG1550	0.000243103	0
RG1551	0.00021844	0
RG1552	7.22262e-05	1.15969e-05
RG1553	0	0
RG1554	0.0001744	1.62357e-05
RG1555	0.000241341	0
RG1556	0.00022901	0
RG1557	0.000155022	0
RG1558	0.000225487	0
RG1559	0.000130359	6.95817e-06
RG1560	0.000246626	0
RG1561	6.16565e-05	3.24714e-05
RG1562	7.22262e-05	1.85551e-05
RG1563	1.23313e-05	4.1749e-05
RG1564	0.000149737	0
RG1565	0.000214917	0
RG1566	1.40929e-05	2.78327e-05
RG1567	0.000220202	0
RG1568	0.000241341	0
RG1569	0.000237818	0
RG1570	0.000221963	0
RG1571	4.75636e-05	0
RG1572	0.000243103	0
RG1573	0.000137406	5.10266e-05
RG1574	0.000110982	3.01521e-05
RG1575	0.000216679	0
RG1576	0.00023958	0
RG1577	9.1604e-05	0
RG1578	0	0
RG1579	0.000110982	9.27756e-06
RG1580	0.000213155	0
RG1581	4.05171e-05	6.03041e-05
RG1582	0.000146214	0
RG1583	0	0
RG1584	0.00018497	0
RG1585	0.000236056	0
RG1586	0.000230772	0
RG1587	0.000230772	0
RG1588	0.00015326	0
RG1589	0.000126836	2.31939e-06
RG1590	0.000237818	0
RG1591	0.000199062	0
RG1592	0.000162069	0
RG1593	0.000230772	0
RG1594	0.000214917	2.31939e-06
RG1595	0.000105697	2.78327e-05
RG1596	0.000186731	2.31939e-06
RG1597	0.000137406	0
RG1598	0.00022901	0
RG1599	2.64242e-05	0
RG1600	0.000204347	0
RG1601	7.04646e-05	1.62357e-05
RG1602	0	0
RG1603	0.000206109	0
RG1604	0.000176161	2.31939e-06
RG1605	0.000167353	0
RG1606	9.86504e-05	3.71102e-05
RG1607	5.98949e-05	2.08745e-05
RG1608	0	0
RG1609	0	0
RG1610	1.76161e-06	0
RG1611	0.000211394	0
RG1612	6.51797e-05	3.47908e-05
RG1613	0.000225487	0
RG1614	0.000121551	0
RG1615	4.22788e-05	1.15969e-05
RG1616	0.000135644	4.63878e-06
RG1617	0.000139168	3.71102e-05
RG1618	8.98424e-05	0
RG1619	0	0
RG1620	0.000227248	0
RG1621	0.000213155	0
RG1622	6.69414e-05	3.71102e-05
RG1623	0.000103935	0
RG1624	0.000202586	2.31939e-06
RG1625	0.000207871	0
RG1626	8.27959e-05	1.85551e-05
RG1627	0.000223725	0
RG1628	0.000221963	0
RG1629	0.000162069	0
RG1630	0.000139168	0
RG1631	5.10868e-05	3.01521e-05
RG1632	2.46626e-05	1.85551e-05
RG1633	7.57494e-05	2.31939e-05
RG1634	0.00016383	0
RG1635	9.33656e-05	2.08745e-05
RG1636	0.000220202	0
RG1637	0.000213155	0
RG1638	0.000220202	0
RG1639	9.68888e-05	0
RG1640	0	0
RG1641	0.00015326	0
RG1642	0.000197301	0
RG1643	0.000211394	4.63878e-06
RG1644	0.000202586	0
RG1645	0.000188493	0
RG1646	3.34707e-05	3.47908e-05
RG1647	0.000181446	0
RG1648	0.000195539	0
RG1649	0.000133883	9.27756e-06
RG1650	0.000209632	0
RG1651	0.000216679	0
RG1652	1.76161e-05	4.63878e-06
RG1653	0.000209632	0
RG1654	0.000135644	2.31939e-05
RG1655	0.000188493	1.62357e-05
RG1656	0.000199062	6.95817e-06
RG1657	0.000220202	0
RG1658	0.000214917	0
RG1659	1.23313e-05	9.27756e-06
RG1660	2.46626e-05	6.95817e-06
RG1661	0	0
RG1662	0	0
RG1663	0.000170877	0
RG1664	0.000214917	0
RG1665	0.000216679	0
RG1666	1.76161e-05	2.31939e-05
RG1667	0.000213155	0
RG1668	0.000214917	0
RG1669	0.000121551	2.55133e-05
RG1670	0.000160307	0
RG1671	0.000216679	0
RG1672	5.46101e-05	1.39163e-05
RG1673	0.000179685	1.15969e-05
RG1674	0.000211394	0
RG1675	0.000214917	0
RG1676	9.86504e-05	0
RG1677	0.000102174	0
RG1678	6.69414e-05	4.87072e-05
RG1679	0	0
RG1680	0.000220202	0
RG1681	6.51797e-05	2.08745e-05
RG1682	0.000188493	9.27756e-06
RG1683	0.000123313	0
RG1684	0.000209632	0
RG1685	5.98949e-05	3.01521e-05
RG1686	0.000179685	1.15969e-05
RG1687	0.000207871	0
RG1688	0.000213155	0
RG1689	8.27959e-05	1.85551e-05
RG1690	7.39878e-05	1.15969e-05
RG1691	0.000204347	0
RG1692	0.000177923	0
RG1693	0.000211394	0
RG1694	2.46626e-05	1.85551e-05
RG1695	2.2901e-05	0
RG1696	0	0
RG1697	0.000162069	0
RG1698	0.000177923	0
RG1699	0.000209632	0
RG1700	0.0001744	0
RG1701	9.86504e-05	3.94296e-05
RG1702	0.000206109	0
RG1703	0.000151499	0
RG1704	1.76161e-05	2.55133e-05
RG1705	0	0
RG1706	0.000199062	0
RG1707	0.000209632	0
RG1708	0.000112743	0
RG1709	8.80807e-05	2.08745e-05
RG1710	2.11394e-05	2.78327e-05
RG1711	0	0
RG1712	4.5802e-05	5.3346e-05
RG1713	0.000206109	0
RG1714	0.000146214	0
RG1715	0.0001744	0
RG1716	0.000202586	0
RG1717	0	0
RG1718	0.000160307	0
RG1719	0.000123313	0
RG1720	0.000204347	0
RG1721	2.11394e-05	4.40684e-05
RG1722	0.000177923	0
RG1723	0.000199062	0
RG1724	7.04646e-05	3.94296e-05
RG1725	0.000197301	0
RG1726	7.22262e-05	1.85551e-05
RG1727	0.000192016	0
RG1728	0.000116267	0
RG1729	8.10343e-05	9.27756e-06
RG1730	0.000160307	2.31939e-06
RG1731	0.000197301	0
RG1732	0.000197301	0
RG1733	0.000170877	0
RG1734	0.000197301	0
RG1735	7.22262e-05	9.27756e-06
RG1736	7.04646e-06	6.95817e-06
RG1737	0	0
RG1738	0.000195539	0
RG1739	0.000202586	0
RG1740	0.0001744	0
RG1741	6.16565e-05	3.01521e-05
RG1742	0	3.47908e-05
RG1743	0	2.31939e-06
RG1744	0.000193778	0
RG1745	0.000170877	0
RG1746	0.000193778	0
RG1747	7.57494e-05	2.08745e-05
RG1748	0.000135644	0
RG1749	0.000151499	1.85551e-05
RG1750	0.000158545	0
RG1751	0.000114505	0
RG1752	7.39878e-05	0
RG1753	7.04646e-06	4.63878e-05
RG1754	0	0
RG1755	0.000193778	0
RG1756	0.000195539	0
RG1757	0.000192016	0
RG1758	9.33656e-05	1.15969e-05
RG1759	0.00016383	0
RG1760	0.000140929	0
RG1761	0.000107459	6.03041e-05
RG1762	0.000195539	0
RG1763	8.98424e-05	2.08745e-05
RG1764	1.05697e-05	2.31939e-05
RG1765	0.000146214	0
RG1766	0.000197301	0
RG1767	0.000188493	0
RG1768	0.000176161	0
RG1769	0.000142691	0
RG1770	4.22788e-05	1.39163e-05
RG1771	7.7511e-05	2.31939e-06
RG1772	0.000190254	0
RG1773	0	0
RG1774	0	0
RG1775	0	0
RG1776	0.000183208	0
RG1777	9.86504e-05	2.31939e-06
RG1778	0.000188493	0
RG1779	0.000162069	0
RG1780	0.000105697	3.01521e-05
RG1781	0.000192016	0
RG1782	0.000190254	2.31939e-06
RG1783	0.000137406	0
RG1784	0	0
RG1785	0.000190254	0
RG1786	3.17091e-05	4.63878e-05
RG1787	0.000165592	0
RG1788	0.000149737	0
RG1789	0.000176161	0
RG1790	0.000190254	0
RG1791	0.000186731	0
RG1792	0.000186731	0
RG1793	0.000160307	0
RG1794	0.000162069	0
RG1795	0.000114505	0
RG1796	0.000100412	2.31939e-06
RG1797	0.000130359	9.27756e-06
RG1798	0.00018497	0
RG1799	0.000186731	0
RG1800	6.51797e-05	0
RG1801	0	0
RG1802	0	0
RG1803	0	0
RG1804	0.000128598	2.31939e-05
RG1805	0.000190254	0
RG1806	0.00018497	0
RG1807	0.00015326	0
RG1808	0.00018497	0
RG1809	0.000100412	1.85551e-05
RG1810	0.00015326	0
RG1811	0	0
RG1812	0.000169115	0
RG1813	0.0001744	2.31939e-06
RG1814	0.000133883	3.24714e-05
RG1815	6.51797e-05	4.63878e-06
RG1816	0.00011979	0
RG1817	0.000186731	0
RG1818	0	0
RG1819	0.000181446	0
RG1820	0.000158545	0
RG1821	0.000179685	0
RG1822	0.000181446	0
RG1823	5.46101e-05	1.15969e-05
RG1824	0.000181446	0
RG1825	0.000162069	0
RG1826	0	0
RG1827	0	0
RG1828	0.000132121	0
RG1829	0.000118028	3.24714e-05
RG1830	0.000183208	0
RG1831	0.000179685	0
RG1832	8.63191e-05	0
RG1833	5.46101e-05	9.27756e-06
RG1834	7.57494e-05	0
RG1835	2.46626e-05	6.95817e-06
RG1836	1.05697e-05	1.39163e-05
RG1837	0	0
RG1838	0.000139168	3.01521e-05
RG1839	0.000165592	0
RG1840	0.000158545	0
RG1841	0.000102174	4.63878e-06
RG1842	5.81333e-05	6.95817e-06
RG1843	5.81333e-05	0
RG1844	0.000123313	0
RG1845	9.1604e-05	9.27756e-06
RG1846	7.7511e-05	2.55133e-05
RG1847	7.04646e-05	5.10266e-05
RG1848	3.17091e-05	9.27756e-06
RG1849	0.000126836	0
RG1850	0.000125075	1.85551e-05
RG1851	3.52323e-05	2.31939e-05
RG1852	0	0
RG1853	0	0
RG1854	0.000162069	0
RG1855	0.000176161	0
RG1856	5.10868e-05	1.62357e-05
RG1857	0.00016383	0
RG1858	2.64242e-05	1.39163e-05
RG1859	0.000186731	0
RG1860	0.000179685	0
RG1861	2.64242e-05	6.72623e-05
RG1862	0.000176161	0
RG1863	5.28484e-05	0
RG1864	6.8703e-05	2.08745e-05
RG1865	1.23313e-05	0
RG1866	0	0
RG1867	0.0001744	0
RG1868	0.000177923	0
RG1869	0.000169115	0
RG1870	0.0001744	0
RG1871	0.0001744	0
RG1872	0.000172638	0
RG1873	3.52323e-05	5.56653e-05
RG1874	0.000142691	0
RG1875	1.76161e-06	0
RG1876	2.99475e-05	2.08745e-05
RG1877	0	0
RG1878	0	0
RG1879	0.000172638	0
RG1880	9.51272e-05	1.39163e-05
RG1881	0.000172638	0
RG1882	7.92727e-05	1.15969e-05
RG1883	0.000130359	0
RG1884	8.27959e-05	9.27756e-06
RG1885	0.000139168	0
RG1886	1.58545e-05	1.39163e-05
RG1887	5.10868e-05	7.19011e-05
RG1888	0	0
RG1889	0	0
RG1890	0.000147976	2.31939e-06
RG1891	0.0001744	0
RG1892	0.000170877	0
RG1893	0.000170877	0
RG1894	0.000170877	0
RG1895	0.000158545	0
RG1896	0.000170877	0
RG1897	7.92727e-05	0
RG1898	0	0
RG1899	0.000169115	0
RG1900	0.000107459	1.39163e-05
RG1901	5.28484e-05	4.87072e-05
RG1902	0.000169115	0
RG1903	9.51272e-05	0
RG1904	0.000169115	0
RG1905	4.22788e-05	0
RG1906	0.00011979	0
RG1907	0.000123313	1.15969e-05
RG1908	0.000172638	0
RG1909	0.000149737	0
RG1910	8.27959e-05	0
RG1911	0.000170877	0
RG1912	7.7511e-05	0
RG1913	0.000167353	0
RG1914	8.98424e-05	0
RG1915	7.57494e-05	4.63878e-06
RG1916	0.000156784	0
RG1917	8.45575e-05	0
RG1918	5.28484e-05	0
RG1919	8.63191e-05	0
RG1920	6.16565e-05	0
RG1921	0	0
RG1922	0.000165592	0
RG1923	0.000165592	0
RG1924	9.68888e-05	0
RG1925	6.16565e-05	0
RG1926	0.000165592	0
RG1927	0.000165592	0
RG1928	0.000165592	0
RG1929	0.000169115	0
RG1930	0	0
RG1931	0	0
RG1932	8.63191e-05	5.79847e-05
RG1933	7.57494e-05	0
RG1934	0.00016383	0
RG1935	0.000140929	0
RG1936	0.00016383	0
RG1937	0.00016383	0
RG1938	8.27959e-05	1.62357e-05
RG1939	0.00016383	0
RG1940	0.000162069	2.31939e-06
RG1941	3.52323e-05	6.49429e-05
RG1942	5.10868e-05	1.85551e-05
RG1943	0.000162069	0
RG1944	9.1604e-05	0
RG1945	0.000114505	2.31939e-06
RG1946	0.000156784	0
RG1947	0.000162069	0
RG1948	0.000162069	0
RG1949	0.000149737	0
RG1950	0.000142691	0
RG1951	8.80807e-05	2.31939e-05
RG1952	7.7511e-05	1.15969e-05
RG1953	0	2.31939e-06
RG1954	0	0
RG1955	0	0
RG1956	0.000158545	0
RG1957	0.00016383	0
RG1958	0.000160307	0
RG1959	6.69414e-05	0
RG1960	0.000158545	0
RG1961	0.000160307	0
RG1962	0.000160307	0
RG1963	5.28484e-05	0
RG1964	0.000137406	0
RG1965	0.000160307	0
RG1966	1.23313e-05	0
RG1967	0.000126836	0
RG1968	0.000158545	0
RG1969	0.000118028	1.15969e-05
RG1970	0.000158545	0
RG1971	0.000158545	0
RG1972	0.000165592	0
RG1973	0.000158545	0
RG1974	0.00016383	0
RG1975	3.17091e-05	5.79847e-05
RG1976	0	0
RG1977	9.68888e-05	1.39163e-05
RG1978	0.000142691	2.31939e-06
RG1979	0.000156784	0
RG1980	0.000144452	0
RG1981	0.000156784	0
RG1982	0.000123313	0
RG1983	0.000118028	1.15969e-05
RG1984	0.000139168	0
RG1985	0.000133883	0
RG1986	0.000156784	0
RG1987	0.000156784	0
RG1988	0.000125075	0
RG1989	8.27959e-05	5.3346e-05
RG1990	9.1604e-05	1.39163e-05
RG1991	0.000100412	0
RG1992	0.000103935	6.95817e-06
RG1993	0	0
RG1994	0	0
RG1995	0.000135644	0
RG1996	0.000155022	0
RG1997	0.000155022	0
RG1998	0.000121551	0
RG1999	0.000162069	0
RG2000	6.51797e-05	9.27756e-06
RG2001	0.000128598	2.31939e-06
RG2002	0.000116267	0
RG2003	0.000155022	0
RG2004	0.000155022	0
RG2005	0	0
[truncated: 15,538 more rows]

[truncated: 3 more sheets: 6F, 6G, 6H]
