# Supplementary material for: Deterministic evolution and stringent selection during preneoplasia
Source: Nature. 2023 May 31;618(7964):383–93. doi: 10.1038/s41586-023-06102-8 (PMC10247377; doi:10.1038/s41586-023-06102-8)
Supplement: Supplementary file 13 — Source Data Extended Data Figs. 2, 4 and 6–10. [file 41586_2023_6102_MOESM13_ESM.xlsx]

## Sheet: 2B
Type	chr	arm	chrArm	Direction	Value	nrAlt
BRCA	1	p	1p	up	0.135185	0_1
BRCA	1	p	1p	down	0.136111	0_1
BRCA	1	q	1q	up	0.555556	0_1
BRCA	1	q	1q	down	0.0212963	0_1
BRCA	2	p	2p	up	0.062963	0_1
BRCA	2	p	2p	down	0.0981481	0_1
BRCA	2	q	2q	up	0.0333333	0_1
BRCA	2	q	2q	down	0.117593	0_1
BRCA	3	p	3p	up	0.062963	0_1
BRCA	3	p	3p	down	0.12037	m2
BRCA	3	q	3q	up	0.123148	m2
BRCA	3	q	3q	down	0.0583333	0_1
BRCA	4	p	4p	up	0.0351852	0_1
BRCA	4	p	4p	down	0.230556	m2
BRCA	4	q	4q	up	0.0342593	0_1
BRCA	4	q	4q	down	0.192593	m2
BRCA	5	p	5p	up	0.211111	0_1
BRCA	5	p	5p	down	0.0861111	0_1
BRCA	5	q	5q	up	0.137037	0_1
BRCA	5	q	5q	down	0.149074	0_1
BRCA	6	p	6p	up	0.133333	0_1
BRCA	6	p	6p	down	0.122222	0_1
BRCA	6	q	6q	up	0.0898148	0_1
BRCA	6	q	6q	down	0.193519	0_1
BRCA	7	p	7p	up	0.200926	0_1
BRCA	7	p	7p	down	0.062963	0_1
BRCA	7	q	7q	up	0.166667	0_1
BRCA	7	q	7q	down	0.0740741	0_1
BRCA	8	p	8p	up	0.210185	0_1
BRCA	8	p	8p	down	0.29537	0_1
BRCA	8	q	8q	up	0.424074	0_1
BRCA	8	q	8q	down	0.0537037	0_1
BRCA	9	p	9p	up	0.087963	0_1
BRCA	9	p	9p	down	0.213889	m2
BRCA	9	q	9q	up	0.075	0_1
BRCA	9	q	9q	down	0.17963	0_1
BRCA	10	p	10p	up	0.128704	0_1
BRCA	10	p	10p	down	0.108333	0_1
BRCA	10	q	10q	up	0.0546296	0_1
BRCA	10	q	10q	down	0.146296	0_1
BRCA	11	p	11p	up	0.0787037	m2
BRCA	11	p	11p	down	0.181481	0_1
BRCA	11	q	11q	up	0.05	m2
BRCA	11	q	11q	down	0.271296	0_1
BRCA	12	p	12p	up	0.133333	0_1
BRCA	12	p	12p	down	0.0916667	0_1
BRCA	12	q	12q	up	0.106481	0_1
BRCA	12	q	12q	down	0.0842593	0_1
BRCA	13	q	13q	up	0.0574074	0_1
BRCA	13	q	13q	down	0.318519	0_1
BRCA	14	q	14q	up	0.0925926	m2
BRCA	14	q	14q	down	0.180556	0_1
BRCA	15	q	15q	up	0.0490741	0_1
BRCA	15	q	15q	down	0.205556	m2
BRCA	16	p	16p	up	0.307407	0_1
BRCA	16	p	16p	down	0.0787037	0_1
BRCA	16	q	16q	up	0.0722222	0_1
BRCA	16	q	16q	down	0.451852	0_1
BRCA	17	p	17p	up	0.0574074	0_1
BRCA	17	p	17p	down	0.441667	0_1
BRCA	17	q	17q	up	0.147222	0_1
BRCA	17	q	17q	down	0.17963	0_1
BRCA	18	p	18p	up	0.106481	0_1
BRCA	18	p	18p	down	0.218519	m2
BRCA	18	q	18q	up	0.0907407	0_1
BRCA	18	q	18q	down	0.225926	m2
BRCA	19	p	19p	up	0.0953704	0_1
BRCA	19	p	19p	down	0.0916667	0_1
BRCA	19	q	19q	up	0.115741	0_1
BRCA	19	q	19q	down	0.0694444	0_1
BRCA	20	p	20p	up	0.287037	0_1
BRCA	20	p	20p	down	0.0611111	0_1
BRCA	20	q	20q	up	0.322222	m2
BRCA	20	q	20q	down	0.0324074	0_1
BRCA	21	q	21q	up	0.12037	0_1
BRCA	21	q	21q	down	0.112037	0_1
BRCA	22	q	22q	up	0.0490741	0_1
BRCA	22	q	22q	down	0.362963	0_1
BRCA	X	p	Xp	up	0.0398148	0_1
BRCA	X	p	Xp	down	0.0518519	0_1
BRCA	X	q	Xq	up	0.0342593	0_1
BRCA	X	q	Xq	down	0.05	0_1
CESC	1	p	1p	up	0.230508	0_1
CESC	1	p	1p	down	0.020339	0_1
CESC	1	q	1q	up	0.376271	0_1
CESC	1	q	1q	down	0.0135593	0_1
CESC	2	p	2p	up	0.169492	0_1
CESC	2	p	2p	down	0.0338983	0_1
CESC	2	q	2q	up	0.0644068	0_1
CESC	2	q	2q	down	0.0610169	0_1
CESC	3	p	3p	up	0.166102	0_1
CESC	3	p	3p	down	0.220339	m2
CESC	3	q	3q	up	0.518644	m2
CESC	3	q	3q	down	0.0237288	0_1
CESC	4	p	4p	up	0.0169492	0_1
CESC	4	p	4p	down	0.349153	m2
CESC	4	q	4q	up	0.0305085	0_1
CESC	4	q	4q	down	0.240678	m2
CESC	5	p	5p	up	0.355932	0_1
CESC	5	p	5p	down	0.0305085	0_1
CESC	5	q	5q	up	0.125424	0_1
CESC	5	q	5q	down	0.115254	0_1
CESC	6	p	6p	up	0.155932	0_1
CESC	6	p	6p	down	0.111864	0_1
CESC	6	q	6q	up	0.0983051	0_1
CESC	6	q	6q	down	0.183051	0_1
CESC	7	p	7p	up	0.0847458	0_1
CESC	7	p	7p	down	0.0610169	0_1
CESC	7	q	7q	up	0.0847458	0_1
CESC	7	q	7q	down	0.101695	0_1
CESC	8	p	8p	up	0.135593	0_1
CESC	8	p	8p	down	0.20678	0_1
CESC	8	q	8q	up	0.254237	0_1
CESC	8	q	8q	down	0.0610169	0_1
CESC	9	p	9p	up	0.122034	0_1
CESC	9	p	9p	down	0.122034	m2
CESC	9	q	9q	up	0.118644	0_1
CESC	9	q	9q	down	0.105085	0_1
CESC	10	p	10p	up	0.0474576	0_1
CESC	10	p	10p	down	0.162712	0_1
CESC	10	q	10q	up	0.0338983	0_1
CESC	10	q	10q	down	0.176271	0_1
CESC	11	p	11p	up	0.0135593	m2
CESC	11	p	11p	down	0.257627	0_1
CESC	11	q	11q	up	0.0101695	m2
CESC	11	q	11q	down	0.301695	0_1
CESC	12	p	12p	up	0.125424	0_1
CESC	12	p	12p	down	0.115254	0_1
CESC	12	q	12q	up	0.101695	0_1
CESC	12	q	12q	down	0.040678	0_1
CESC	13	q	13q	up	0.0644068	0_1
CESC	13	q	13q	down	0.179661	0_1
CESC	14	q	14q	up	0.125424	m2
CESC	14	q	14q	down	0.0711864	0_1
CESC	15	q	15q	up	0.118644	0_1
CESC	15	q	15q	down	0.105085	m2
CESC	16	p	16p	up	0.111864	0_1
CESC	16	p	16p	down	0.0576271	0_1
CESC	16	q	16q	up	0.0949153	0_1
CESC	16	q	16q	down	0.105085	0_1
CESC	17	p	17p	up	0.0338983	0_1
CESC	17	p	17p	down	0.247458	0_1
CESC	17	q	17q	up	0.0949153	0_1
CESC	17	q	17q	down	0.0508475	0_1
CESC	18	p	18p	up	0.125424	0_1
CESC	18	p	18p	down	0.118644	m2
CESC	18	q	18q	up	0.0610169	0_1
CESC	18	q	18q	down	0.169492	m2
CESC	19	p	19p	up	0.0949153	0_1
CESC	19	p	19p	down	0.108475	0_1
CESC	19	q	19q	up	0.19661	0_1
CESC	19	q	19q	down	0.0474576	0_1
CESC	20	p	20p	up	0.284746	0_1
CESC	20	p	20p	down	0.0576271	0_1
CESC	20	q	20q	up	0.332203	m2
CESC	20	q	20q	down	0.0271186	0_1
CESC	21	q	21q	up	0.0779661	0_1
CESC	21	q	21q	down	0.128814	0_1
CESC	22	q	22q	up	0.0542373	0_1
CESC	22	q	22q	down	0.138983	0_1
CESC	X	p	Xp	up	0.0610169	0_1
CESC	X	p	Xp	down	0.0610169	0_1
CESC	X	q	Xq	up	0.0542373	0_1
CESC	X	q	Xq	down	0.0542373	0_1
LUSC	1	p	1p	up	0.0678643	0_1
LUSC	1	p	1p	down	0.197605	0_1
LUSC	1	q	1q	up	0.241517	0_1
LUSC	1	q	1q	down	0.0459082	0_1
LUSC	2	p	2p	up	0.277445	0_1
LUSC	2	p	2p	down	0.0219561	0_1
LUSC	2	q	2q	up	0.129741	0_1
LUSC	2	q	2q	down	0.0439122	0_1
LUSC	3	p	3p	up	0.135729	0_1
LUSC	3	p	3p	down	0.449102	m2
LUSC	3	q	3q	up	0.479042	m2
LUSC	3	q	3q	down	0.0798403	0_1
LUSC	4	p	4p	up	0.0379242	0_1
LUSC	4	p	4p	down	0.467066	m2
LUSC	4	q	4q	up	0.0199601	0_1
LUSC	4	q	4q	down	0.41517	m2
LUSC	5	p	5p	up	0.48503	0_1
LUSC	5	p	5p	down	0.0798403	0_1
LUSC	5	q	5q	up	0.121756	0_1
LUSC	5	q	5q	down	0.413174	0_1
LUSC	6	p	6p	up	0.103792	0_1
LUSC	6	p	6p	down	0.115768	0_1
LUSC	6	q	6q	up	0.0698603	0_1
LUSC	6	q	6q	down	0.127745	0_1
LUSC	7	p	7p	up	0.317365	0_1
LUSC	7	p	7p	down	0.0678643	0_1
LUSC	7	q	7q	up	0.283433	0_1
LUSC	7	q	7q	down	0.0399202	0_1
LUSC	8	p	8p	up	0.141717	0_1
LUSC	8	p	8p	down	0.337325	0_1
LUSC	8	q	8q	up	0.333333	0_1
LUSC	8	q	8q	down	0.0538922	0_1
LUSC	9	p	9p	up	0.0638723	0_1
LUSC	9	p	9p	down	0.457086	m2
LUSC	9	q	9q	up	0.101796	0_1
LUSC	9	q	9q	down	0.325349	0_1
LUSC	10	p	10p	up	0.0758483	0_1
LUSC	10	p	10p	down	0.257485	0_1
LUSC	10	q	10q	up	0.0339321	0_1
LUSC	10	q	10q	down	0.279441	0_1
LUSC	11	p	11p	up	0.0698603	m2
LUSC	11	p	11p	down	0.183633	0_1
LUSC	11	q	11q	up	0.0778443	m2
LUSC	11	q	11q	down	0.143713	0_1
LUSC	12	p	12p	up	0.303393	0_1
LUSC	12	p	12p	down	0.0259481	0_1
LUSC	12	q	12q	up	0.147705	0_1
LUSC	12	q	12q	down	0.0319361	0_1
LUSC	13	q	13q	up	0.0279441	0_1
LUSC	13	q	13q	down	0.439122	0_1
LUSC	14	q	14q	up	0.141717	m2
LUSC	14	q	14q	down	0.209581	0_1
LUSC	15	q	15q	up	0.103792	0_1
LUSC	15	q	15q	down	0.149701	m2
LUSC	16	p	16p	up	0.0698603	0_1
LUSC	16	p	16p	down	0.173653	0_1
LUSC	16	q	16q	up	0.0738523	0_1
LUSC	16	q	16q	down	0.213573	0_1
LUSC	17	p	17p	up	0.0499002	0_1
LUSC	17	p	17p	down	0.409182	0_1
LUSC	17	q	17q	up	0.171657	0_1
LUSC	17	q	17q	down	0.0798403	0_1
LUSC	18	p	18p	up	0.171657	0_1
LUSC	18	p	18p	down	0.145709	m2
LUSC	18	q	18q	up	0.0998004	0_1
LUSC	18	q	18q	down	0.241517	m2
LUSC	19	p	19p	up	0.121756	0_1
LUSC	19	p	19p	down	0.169661	0_1
LUSC	19	q	19q	up	0.181637	0_1
LUSC	19	q	19q	down	0.117764	0_1
LUSC	20	p	20p	up	0.327345	0_1
LUSC	20	p	20p	down	0.0538922	0_1
LUSC	20	q	20q	up	0.309381	m2
LUSC	20	q	20q	down	0.0638723	0_1
LUSC	21	q	21q	up	0.0538922	0_1
LUSC	21	q	21q	down	0.349301	0_1
LUSC	22	q	22q	up	0.277445	0_1
LUSC	22	q	22q	down	0.115768	0_1
LUSC	X	p	Xp	up	0.0459082	0_1
LUSC	X	p	Xp	down	0.107784	0_1
LUSC	X	q	Xq	up	0.0518962	0_1
LUSC	X	q	Xq	down	0.0678643	0_1
UCEC	1	p	1p	up	0.0760668	0_1
UCEC	1	p	1p	down	0.025974	0_1
UCEC	1	q	1q	up	0.309833	0_1
UCEC	1	q	1q	down	0.0148423	0_1
UCEC	2	p	2p	up	0.12616	0_1
UCEC	2	p	2p	down	0.012987	0_1
UCEC	2	q	2q	up	0.102041	0_1
UCEC	2	q	2q	down	0.0204082	0_1
UCEC	3	p	3p	up	0.0723562	0_1
UCEC	3	p	3p	down	0.0705009	m2
UCEC	3	q	3q	up	0.116883	m2
UCEC	3	q	3q	down	0.0352505	0_1
UCEC	4	p	4p	up	0.0166976	0_1
UCEC	4	p	4p	down	0.148423	m2
UCEC	4	q	4q	up	0.00556586	0_1
UCEC	4	q	4q	down	0.144712	m2
UCEC	5	p	5p	up	0.0686456	0_1
UCEC	5	p	5p	down	0.0649351	0_1
UCEC	5	q	5q	up	0.0185529	0_1
UCEC	5	q	5q	down	0.100186	0_1
UCEC	6	p	6p	up	0.096475	0_1
UCEC	6	p	6p	down	0.0278293	0_1
UCEC	6	q	6q	up	0.0760668	0_1
UCEC	6	q	6q	down	0.0333952	0_1
UCEC	7	p	7p	up	0.096475	0_1
UCEC	7	p	7p	down	0.0686456	0_1
UCEC	7	q	7q	up	0.096475	0_1
UCEC	7	q	7q	down	0.0630798	0_1
UCEC	8	p	8p	up	0.172542	0_1
UCEC	8	p	8p	down	0.115028	0_1
UCEC	8	q	8q	up	0.252319	0_1
UCEC	8	q	8q	down	0.0241187	0_1
UCEC	9	p	9p	up	0.0352505	0_1
UCEC	9	p	9p	down	0.153989	m2
UCEC	9	q	9q	up	0.0166976	0_1
UCEC	9	q	9q	down	0.191095	0_1
UCEC	10	p	10p	up	0.179963	0_1
UCEC	10	p	10p	down	0.0612245	0_1
UCEC	10	q	10q	up	0.163265	0_1
UCEC	10	q	10q	down	0.0575139	0_1
UCEC	11	p	11p	up	0.0278293	m2
UCEC	11	p	11p	down	0.116883	0_1
UCEC	11	q	11q	up	0.0241187	m2
UCEC	11	q	11q	down	0.100186	0_1
UCEC	12	p	12p	up	0.0871985	0_1
UCEC	12	p	12p	down	0.0556586	0_1
UCEC	12	q	12q	up	0.0612245	0_1
UCEC	12	q	12q	down	0.0408163	0_1
UCEC	13	q	13q	up	0.0463822	0_1
UCEC	13	q	13q	down	0.137291	0_1
UCEC	14	q	14q	up	0.0463822	m2
UCEC	14	q	14q	down	0.0871985	0_1
UCEC	15	q	15q	up	0.012987	0_1
UCEC	15	q	15q	down	0.168831	m2
UCEC	16	p	16p	up	0.0296846	0_1
UCEC	16	p	16p	down	0.153989	0_1
UCEC	16	q	16q	up	0.0111317	0_1
UCEC	16	q	16q	down	0.237477	0_1
UCEC	17	p	17p	up	0.0166976	0_1
UCEC	17	p	17p	down	0.222635	0_1
UCEC	17	q	17q	up	0.0352505	0_1
UCEC	17	q	17q	down	0.153989	0_1
UCEC	18	p	18p	up	0.105751	0_1
UCEC	18	p	18p	down	0.0667904	m2
UCEC	18	q	18q	up	0.0612245	0_1
UCEC	18	q	18q	down	0.0946197	m2
UCEC	19	p	19p	up	0.0705009	0_1
UCEC	19	p	19p	down	0.0760668	0_1
UCEC	19	q	19q	up	0.0705009	0_1
UCEC	19	q	19q	down	0.0667904	0_1
UCEC	20	p	20p	up	0.155844	0_1
UCEC	20	p	20p	down	0.0315399	0_1
UCEC	20	q	20q	up	0.181818	m2
UCEC	20	q	20q	down	0.012987	0_1
UCEC	21	q	21q	up	0.0612245	0_1
UCEC	21	q	21q	down	0.0779221	0_1
UCEC	22	q	22q	up	0.025974	0_1
UCEC	22	q	22q	down	0.178108	0_1
UCEC	X	p	Xp	up	0.0278293	0_1
UCEC	X	p	Xp	down	0.0686456	0_1
UCEC	X	q	Xq	up	0.025974	0_1
UCEC	X	q	Xq	down	0.0463822	0_1
SKCM	1	p	1p	up	0.166213	0_1
SKCM	1	p	1p	down	0.0790191	0_1
SKCM	1	q	1q	up	0.389646	0_1
SKCM	1	q	1q	down	0.0354223	0_1
SKCM	2	p	2p	up	0.125341	0_1
SKCM	2	p	2p	down	0.0844687	0_1
SKCM	2	q	2q	up	0.125341	0_1
SKCM	2	q	2q	down	0.0844687	0_1
SKCM	3	p	3p	up	0.111717	0_1
SKCM	3	p	3p	down	0.103542	m2
SKCM	3	q	3q	up	0.133515	m2
SKCM	3	q	3q	down	0.0926431	0_1
SKCM	4	p	4p	up	0.111717	0_1
SKCM	4	p	4p	down	0.144414	m2
SKCM	4	q	4q	up	0.0871935	0_1
SKCM	4	q	4q	down	0.160763	m2
SKCM	5	p	5p	up	0.149864	0_1
SKCM	5	p	5p	down	0.133515	0_1
SKCM	5	q	5q	up	0.0953678	0_1
SKCM	5	q	5q	down	0.196185	0_1
SKCM	6	p	6p	up	0.337875	0_1
SKCM	6	p	6p	down	0.100817	0_1
SKCM	6	q	6q	up	0.0844687	0_1
SKCM	6	q	6q	down	0.362398	0_1
SKCM	7	p	7p	up	0.46594	0_1
SKCM	7	p	7p	down	0.027248	0_1
SKCM	7	q	7q	up	0.452316	0_1
SKCM	7	q	7q	down	0.0245232	0_1
SKCM	8	p	8p	up	0.26703	0_1
SKCM	8	p	8p	down	0.114441	0_1
SKCM	8	q	8q	up	0.386921	0_1
SKCM	8	q	8q	down	0.0354223	0_1
SKCM	9	p	9p	up	0.0326975	0_1
SKCM	9	p	9p	down	0.544959	m2
SKCM	9	q	9q	up	0.0381471	0_1
SKCM	9	q	9q	down	0.400545	0_1
SKCM	10	p	10p	up	0.013624	0_1
SKCM	10	p	10p	down	0.46049	0_1
SKCM	10	q	10q	up	0.0027248	0_1
SKCM	10	q	10q	down	0.512262	0_1
SKCM	11	p	11p	up	0.0681199	m2
SKCM	11	p	11p	down	0.231608	0_1
SKCM	11	q	11q	up	0.0544959	m2
SKCM	11	q	11q	down	0.305177	0_1
SKCM	12	p	12p	up	0.114441	0_1
SKCM	12	p	12p	down	0.0980926	0_1
SKCM	12	q	12q	up	0.0653951	0_1
SKCM	12	q	12q	down	0.122616	0_1
SKCM	13	q	13q	up	0.182561	0_1
SKCM	13	q	13q	down	0.155313	0_1
SKCM	14	q	14q	up	0.0708447	m2
SKCM	14	q	14q	down	0.247956	0_1
SKCM	15	q	15q	up	0.155313	0_1
SKCM	15	q	15q	down	0.0980926	m2
SKCM	16	p	16p	up	0.114441	0_1
SKCM	16	p	16p	down	0.103542	0_1
SKCM	16	q	16q	up	0.0899183	0_1
SKCM	16	q	16q	down	0.190736	0_1
SKCM	17	p	17p	up	0.0762943	0_1
SKCM	17	p	17p	down	0.223433	0_1
SKCM	17	q	17q	up	0.13079	0_1
SKCM	17	q	17q	down	0.100817	0_1
SKCM	18	p	18p	up	0.114441	0_1
SKCM	18	p	18p	down	0.20436	m2
SKCM	18	q	18q	up	0.0762943	0_1
SKCM	18	q	18q	down	0.19346	m2
SKCM	19	p	19p	up	0.0926431	0_1
SKCM	19	p	19p	down	0.0899183	0_1
SKCM	19	q	19q	up	0.0899183	0_1
SKCM	19	q	19q	down	0.0844687	0_1
SKCM	20	p	20p	up	0.302452	0_1
SKCM	20	p	20p	down	0.0572207	0_1
SKCM	20	q	20q	up	0.392371	m2
SKCM	20	q	20q	down	0.0190736	0_1
SKCM	21	q	21q	up	0.128065	0_1
SKCM	21	q	21q	down	0.141689	0_1
SKCM	22	q	22q	up	0.26158	0_1
SKCM	22	q	22q	down	0.0735695	0_1
SKCM	X	p	Xp	up	0.0299728	0_1
SKCM	X	p	Xp	down	0.0626703	0_1
SKCM	X	q	Xq	up	0.0217984	0_1
SKCM	X	q	Xq	down	0.0544959	0_1
BLCA	1	p	1p	up	0.0980392	0_1
BLCA	1	p	1p	down	0.0318627	0_1
BLCA	1	q	1q	up	0.186275	0_1
BLCA	1	q	1q	down	0.0269608	0_1
BLCA	2	p	2p	up	0.164216	0_1
BLCA	2	p	2p	down	0.0539216	0_1
BLCA	2	q	2q	up	0.0710784	0_1
BLCA	2	q	2q	down	0.142157	0_1
BLCA	3	p	3p	up	0.223039	0_1
BLCA	3	p	3p	down	0.0833333	m2
BLCA	3	q	3q	up	0.29902	m2
BLCA	3	q	3q	down	0.0220588	0_1
BLCA	4	p	4p	up	0.0637255	0_1
BLCA	4	p	4p	down	0.215686	m2
BLCA	4	q	4q	up	0.0416667	0_1
BLCA	4	q	4q	down	0.205882	m2
BLCA	5	p	5p	up	0.316176	0_1
BLCA	5	p	5p	down	0.0735294	0_1
BLCA	5	q	5q	up	0.0857843	0_1
BLCA	5	q	5q	down	0.257353	0_1
BLCA	6	p	6p	up	0.10049	0_1
BLCA	6	p	6p	down	0.147059	0_1
BLCA	6	q	6q	up	0.0416667	0_1
BLCA	6	q	6q	down	0.237745	0_1
BLCA	7	p	7p	up	0.289216	0_1
BLCA	7	p	7p	down	0.0318627	0_1
BLCA	7	q	7q	up	0.257353	0_1
BLCA	7	q	7q	down	0.0392157	0_1
BLCA	8	p	8p	up	0.134804	0_1
BLCA	8	p	8p	down	0.335784	0_1
BLCA	8	q	8q	up	0.365196	0_1
BLCA	8	q	8q	down	0.0465686	0_1
BLCA	9	p	9p	up	0.0882353	0_1
BLCA	9	p	9p	down	0.32598	m2
BLCA	9	q	9q	up	0.0784314	0_1
BLCA	9	q	9q	down	0.308824	0_1
BLCA	10	p	10p	up	0.193627	0_1
BLCA	10	p	10p	down	0.110294	0_1
BLCA	10	q	10q	up	0.0612745	0_1
BLCA	10	q	10q	down	0.198529	0_1
BLCA	11	p	11p	up	0.0367647	m2
BLCA	11	p	11p	down	0.306373	0_1
BLCA	11	q	11q	up	0.0563725	m2
BLCA	11	q	11q	down	0.205882	0_1
BLCA	12	p	12p	up	0.171569	0_1
BLCA	12	p	12p	down	0.0808824	0_1
BLCA	12	q	12q	up	0.125	0_1
BLCA	12	q	12q	down	0.0833333	0_1
BLCA	13	q	13q	up	0.164216	0_1
BLCA	13	q	13q	down	0.122549	0_1
BLCA	14	q	14q	up	0.0686275	m2
BLCA	14	q	14q	down	0.198529	0_1
BLCA	15	q	15q	up	0.0367647	0_1
BLCA	15	q	15q	down	0.22549	m2
BLCA	16	p	16p	up	0.0808824	0_1
BLCA	16	p	16p	down	0.166667	0_1
BLCA	16	q	16q	up	0.0955882	0_1
BLCA	16	q	16q	down	0.17402	0_1
BLCA	17	p	17p	up	0.0784314	0_1
BLCA	17	p	17p	down	0.330882	0_1
BLCA	17	q	17q	up	0.198529	0_1
BLCA	17	q	17q	down	0.0514706	0_1
BLCA	18	p	18p	up	0.20098	0_1
BLCA	18	p	18p	down	0.164216	m2
BLCA	18	q	18q	up	0.0833333	0_1
BLCA	18	q	18q	down	0.257353	m2
BLCA	19	p	19p	up	0.107843	0_1
BLCA	19	p	19p	down	0.0833333	0_1
BLCA	19	q	19q	up	0.196078	0_1
BLCA	19	q	19q	down	0.0465686	0_1
BLCA	20	p	20p	up	0.362745	0_1
BLCA	20	p	20p	down	0.0514706	0_1
BLCA	20	q	20q	up	0.404412	m2
BLCA	20	q	20q	down	0.0196078	0_1
BLCA	21	q	21q	up	0.198529	0_1
BLCA	21	q	21q	down	0.117647	0_1
BLCA	22	q	22q	up	0.0661765	0_1
BLCA	22	q	22q	down	0.252451	0_1
BLCA	X	p	Xp	up	0.0539216	0_1
BLCA	X	p	Xp	down	0.0465686	0_1
BLCA	X	q	Xq	up	0.0367647	0_1
BLCA	X	q	Xq	down	0.0539216	0_1
GBMLGG	1	p	1p	up	0.0587156	0_1
GBMLGG	1	p	1p	down	0.16422	0_1
GBMLGG	1	q	1q	up	0.0715596	0_1
GBMLGG	1	q	1q	down	0.0229358	0_1
GBMLGG	2	p	2p	up	0.0275229	0_1
GBMLGG	2	p	2p	down	0.0229358	0_1
GBMLGG	2	q	2q	up	0.0256881	0_1
GBMLGG	2	q	2q	down	0.0211009	0_1
GBMLGG	3	p	3p	up	0.0385321	0_1
GBMLGG	3	p	3p	down	0.046789	m2
GBMLGG	3	q	3q	up	0.0385321	m2
GBMLGG	3	q	3q	down	0.0385321	0_1
GBMLGG	4	p	4p	up	0.0256881	0_1
GBMLGG	4	p	4p	down	0.066055	m2
GBMLGG	4	q	4q	up	0.0238532	0_1
GBMLGG	4	q	4q	down	0.0844037	m2
GBMLGG	5	p	5p	up	0.0394495	0_1
GBMLGG	5	p	5p	down	0.046789	0_1
GBMLGG	5	q	5q	up	0.0321101	0_1
GBMLGG	5	q	5q	down	0.0440367	0_1
GBMLGG	6	p	6p	up	0.0155963	0_1
GBMLGG	6	p	6p	down	0.0697248	0_1
GBMLGG	6	q	6q	up	0.0146789	0_1
GBMLGG	6	q	6q	down	0.134862	0_1
GBMLGG	7	p	7p	up	0.512844	0_1
GBMLGG	7	p	7p	down	0.00366972	0_1
GBMLGG	7	q	7q	up	0.544037	0_1
GBMLGG	7	q	7q	down	0.00458716	0_1
GBMLGG	8	p	8p	up	0.0651376	0_1
GBMLGG	8	p	8p	down	0.0440367	0_1
GBMLGG	8	q	8q	up	0.0761468	0_1
GBMLGG	8	q	8q	down	0.0247706	0_1
GBMLGG	9	p	9p	up	0.033945	0_1
GBMLGG	9	p	9p	down	0.248624	m2
GBMLGG	9	q	9q	up	0.0559633	0_1
GBMLGG	9	q	9q	down	0.0926605	0_1
GBMLGG	10	p	10p	up	0.059633	0_1
GBMLGG	10	p	10p	down	0.489908	0_1
GBMLGG	10	q	10q	up	0.00642202	0_1
GBMLGG	10	q	10q	down	0.512844	0_1
GBMLGG	11	p	11p	up	0.0192661	m2
GBMLGG	11	p	11p	down	0.106422	0_1
GBMLGG	11	q	11q	up	0.040367	m2
GBMLGG	11	q	11q	down	0.0605505	0_1
GBMLGG	12	p	12p	up	0.0642202	0_1
GBMLGG	12	p	12p	down	0.0477064	0_1
GBMLGG	12	q	12q	up	0.0458716	0_1
GBMLGG	12	q	12q	down	0.066055	0_1
GBMLGG	13	q	13q	up	0.0110092	0_1
GBMLGG	13	q	13q	down	0.211927	0_1
GBMLGG	14	q	14q	up	0.0119266	m2
GBMLGG	14	q	14q	down	0.179817	0_1
GBMLGG	15	q	15q	up	0.0146789	0_1
GBMLGG	15	q	15q	down	0.102752	m2
GBMLGG	16	p	16p	up	0.0266055	0_1
GBMLGG	16	p	16p	down	0.0293578	0_1
GBMLGG	16	q	16q	up	0.0275229	0_1
GBMLGG	16	q	16q	down	0.0522936	0_1
GBMLGG	17	p	17p	up	0.0256881	0_1
GBMLGG	17	p	17p	down	0.0422018	0_1
GBMLGG	17	q	17q	up	0.0357798	0_1
GBMLGG	17	q	17q	down	0.0220183	0_1
GBMLGG	18	p	18p	up	0.0458716	0_1
GBMLGG	18	p	18p	down	0.0889908	m2
GBMLGG	18	q	18q	up	0.0431193	0_1
GBMLGG	18	q	18q	down	0.0761468	m2
GBMLGG	19	p	19p	up	0.209174	0_1
GBMLGG	19	p	19p	down	0.0275229	0_1
GBMLGG	19	q	19q	up	0.175229	0_1
GBMLGG	19	q	19q	down	0.188991	0_1
GBMLGG	20	p	20p	up	0.206422	0_1
GBMLGG	20	p	20p	down	0.0165138	0_1
GBMLGG	20	q	20q	up	0.201835	m2
GBMLGG	20	q	20q	down	0.0110092	0_1
GBMLGG	21	q	21q	up	0.0522936	0_1
GBMLGG	21	q	21q	down	0.040367	0_1
GBMLGG	22	q	22q	up	0.0220183	0_1
GBMLGG	22	q	22q	down	0.175229	0_1
GBMLGG	X	p	Xp	up	0.0100917	0_1
GBMLGG	X	p	Xp	down	0.0357798	0_1
GBMLGG	X	q	Xq	up	0.0165138	0_1
GBMLGG	X	q	Xq	down	0.0247706	0_1
OVTP	1	p	1p	up	0.210708	0_1
OVTP	1	p	1p	down	0.0690846	0_1
OVTP	1	q	1q	up	0.309154	0_1
OVTP	1	q	1q	down	0.0397237	0_1
OVTP	2	p	2p	up	0.252159	0_1
OVTP	2	p	2p	down	0.0500864	0_1
OVTP	2	q	2q	up	0.198618	0_1
OVTP	2	q	2q	down	0.060449	0_1
OVTP	3	p	3p	up	0.205527	0_1
OVTP	3	p	3p	down	0.119171	m2
OVTP	3	q	3q	up	0.398964	m2
OVTP	3	q	3q	down	0.0362694	0_1
OVTP	4	p	4p	up	0.0656304	0_1
OVTP	4	p	4p	down	0.47323	m2
OVTP	4	q	4q	up	0.0362694	0_1
OVTP	4	q	4q	down	0.55095	m2
OVTP	5	p	5p	up	0.267703	0_1
OVTP	5	p	5p	down	0.164076	0_1
OVTP	5	q	5q	up	0.074266	0_1
OVTP	5	q	5q	down	0.333333	0_1
OVTP	6	p	6p	up	0.24525	0_1
OVTP	6	p	6p	down	0.224525	0_1
OVTP	6	q	6q	up	0.136442	0_1
OVTP	6	q	6q	down	0.355786	0_1
OVTP	7	p	7p	up	0.236615	0_1
OVTP	7	p	7p	down	0.160622	0_1
OVTP	7	q	7q	up	0.28152	0_1
OVTP	7	q	7q	down	0.0846287	0_1
OVTP	8	p	8p	up	0.169257	0_1
OVTP	8	p	8p	down	0.416235	0_1
OVTP	8	q	8q	up	0.376511	0_1
OVTP	8	q	8q	down	0.129534	0_1
OVTP	9	p	9p	up	0.119171	0_1
OVTP	9	p	9p	down	0.395509	m2
OVTP	9	q	9q	up	0.0535406	0_1
OVTP	9	q	9q	down	0.440415	0_1
OVTP	10	p	10p	up	0.248705	0_1
OVTP	10	p	10p	down	0.124352	0_1
OVTP	10	q	10q	up	0.131261	0_1
OVTP	10	q	10q	down	0.176166	0_1
OVTP	11	p	11p	up	0.0811744	m2
OVTP	11	p	11p	down	0.271157	0_1
OVTP	11	q	11q	up	0.127807	m2
OVTP	11	q	11q	down	0.189983	0_1
OVTP	12	p	12p	up	0.390328	0_1
OVTP	12	p	12p	down	0.0984456	0_1
OVTP	12	q	12q	up	0.246978	0_1
OVTP	12	q	12q	down	0.145078	0_1
OVTP	13	q	13q	up	0.0777202	0_1
OVTP	13	q	13q	down	0.47323	0_1
OVTP	14	q	14q	up	0.0587219	m2
OVTP	14	q	14q	down	0.319516	0_1
OVTP	15	q	15q	up	0.0431779	0_1
OVTP	15	q	15q	down	0.405872	m2
OVTP	16	p	16p	up	0.0621762	0_1
OVTP	16	p	16p	down	0.504318	0_1
OVTP	16	q	16q	up	0.0397237	0_1
OVTP	16	q	16q	down	0.649396	0_1
OVTP	17	p	17p	up	0.0207254	0_1
OVTP	17	p	17p	down	0.765112	0_1
OVTP	17	q	17q	up	0.0431779	0_1
OVTP	17	q	17q	down	0.625216	0_1
OVTP	18	p	18p	up	0.160622	0_1
OVTP	18	p	18p	down	0.343696	m2
OVTP	18	q	18q	up	0.0846287	0_1
OVTP	18	q	18q	down	0.423143	m2
OVTP	19	p	19p	up	0.19171	0_1
OVTP	19	p	19p	down	0.265976	0_1
OVTP	19	q	19q	up	0.177893	0_1
OVTP	19	q	19q	down	0.262522	0_1
OVTP	20	p	20p	up	0.426598	0_1
OVTP	20	p	20p	down	0.0690846	0_1
OVTP	20	q	20q	up	0.492228	m2
OVTP	20	q	20q	down	0.0414508	0_1
OVTP	21	q	21q	up	0.131261	0_1
OVTP	21	q	21q	down	0.290155	0_1
OVTP	22	q	22q	up	0.0207254	0_1
OVTP	22	q	22q	down	0.701209	0_1
OVTP	X	p	Xp	up	0.0621762	0_1
OVTP	X	p	Xp	down	0.305699	0_1
OVTP	X	q	Xq	up	0.0863558	0_1
OVTP	X	q	Xq	down	0.231434	0_1
KIPAN	1	p	1p	up	0.0136054	0_1
KIPAN	1	p	1p	down	0.136054	0_1
KIPAN	1	q	1q	up	0.053288	0_1
KIPAN	1	q	1q	down	0.102041	0_1
KIPAN	2	p	2p	up	0.103175	0_1
KIPAN	2	p	2p	down	0.0680272	0_1
KIPAN	2	q	2q	up	0.111111	0_1
KIPAN	2	q	2q	down	0.0680272	0_1
KIPAN	3	p	3p	up	0.0952381	0_1
KIPAN	3	p	3p	down	0.412698	m2
KIPAN	3	q	3q	up	0.14059	m2
KIPAN	3	q	3q	down	0.111111	0_1
KIPAN	4	p	4p	up	0.0430839	0_1
KIPAN	4	p	4p	down	0.0759637	m2
KIPAN	4	q	4q	up	0.0419501	0_1
KIPAN	4	q	4q	down	0.0680272	m2
KIPAN	5	p	5p	up	0.22449	0_1
KIPAN	5	p	5p	down	0.0192744	0_1
KIPAN	5	q	5q	up	0.24263	0_1
KIPAN	5	q	5q	down	0.0170068	0_1
KIPAN	6	p	6p	up	0.015873	0_1
KIPAN	6	p	6p	down	0.156463	0_1
KIPAN	6	q	6q	up	0.0113379	0_1
KIPAN	6	q	6q	down	0.192744	0_1
KIPAN	7	p	7p	up	0.375283	0_1
KIPAN	7	p	7p	down	0.00340136	0_1
KIPAN	7	q	7q	up	0.377551	0_1
KIPAN	7	q	7q	down	0.00340136	0_1
KIPAN	8	p	8p	up	0.0566893	0_1
KIPAN	8	p	8p	down	0.142857	0_1
KIPAN	8	q	8q	up	0.0884354	0_1
KIPAN	8	q	8q	down	0.0680272	0_1
KIPAN	9	p	9p	up	0.021542	0_1
KIPAN	9	p	9p	down	0.160998	m2
KIPAN	9	q	9q	up	0.0192744	0_1
KIPAN	9	q	9q	down	0.165533	0_1
KIPAN	10	p	10p	up	0.0170068	0_1
KIPAN	10	p	10p	down	0.117914	0_1
KIPAN	10	q	10q	up	0.0136054	0_1
KIPAN	10	q	10q	down	0.141723	0_1
KIPAN	11	p	11p	up	0.0453515	m2
KIPAN	11	p	11p	down	0.031746	0_1
KIPAN	11	q	11q	up	0.0430839	m2
KIPAN	11	q	11q	down	0.0408163	0_1
KIPAN	12	p	12p	up	0.246032	0_1
KIPAN	12	p	12p	down	0.00680272	0_1
KIPAN	12	q	12q	up	0.247166	0_1
KIPAN	12	q	12q	down	0.00340136	0_1
KIPAN	13	q	13q	up	0.0498866	0_1
KIPAN	13	q	13q	down	0.121315	0_1
KIPAN	14	q	14q	up	0.0351474	m2
KIPAN	14	q	14q	down	0.249433	0_1
KIPAN	15	q	15q	up	0.0408163	0_1
KIPAN	15	q	15q	down	0.0498866	m2
KIPAN	16	p	16p	up	0.276644	0_1
KIPAN	16	p	16p	down	0.0090703	0_1
KIPAN	16	q	16q	up	0.263039	0_1
KIPAN	16	q	16q	down	0.0204082	0_1
KIPAN	17	p	17p	up	0.206349	0_1
KIPAN	17	p	17p	down	0.0975057	0_1
KIPAN	17	q	17q	up	0.234694	0_1
KIPAN	17	q	17q	down	0.0725624	0_1
KIPAN	18	p	18p	up	0.0544218	0_1
KIPAN	18	p	18p	down	0.113379	m2
KIPAN	18	q	18q	up	0.0510204	0_1
KIPAN	18	q	18q	down	0.120181	m2
KIPAN	19	p	19p	up	0.0555556	0_1
KIPAN	19	p	19p	down	0.0204082	0_1
KIPAN	19	q	19q	up	0.0578231	0_1
KIPAN	19	q	19q	down	0.0147392	0_1
KIPAN	20	p	20p	up	0.214286	0_1
KIPAN	20	p	20p	down	0.0090703	0_1
KIPAN	20	q	20q	up	0.216553	m2
KIPAN	20	q	20q	down	0.00226757	0_1
KIPAN	21	q	21q	up	0.0646258	0_1
KIPAN	21	q	21q	down	0.115646	0_1
KIPAN	22	q	22q	up	0.0544218	0_1
KIPAN	22	q	22q	down	0.0782313	0_1
KIPAN	X	p	Xp	up	0.037415	0_1
KIPAN	X	p	Xp	down	0.0555556	0_1
KIPAN	X	q	Xq	up	0.0396825	0_1
KIPAN	X	q	Xq	down	0.0544218	0_1
THCA	1	p	1p	up	0.00400802	0_1
THCA	1	p	1p	down	0.00601202	0_1
THCA	1	q	1q	up	0.0460922	0_1
THCA	1	q	1q	down	0.00400802	0_1
THCA	2	p	2p	up	0	0_1
THCA	2	p	2p	down	0.0180361	0_1
THCA	2	q	2q	up	0.00200401	0_1
THCA	2	q	2q	down	0.0160321	0_1
THCA	3	p	3p	up	0.00400802	0_1
THCA	3	p	3p	down	0.00400802	m2
THCA	3	q	3q	up	0.00200401	m2
THCA	3	q	3q	down	0.00601202	0_1
THCA	4	p	4p	up	0.01002	0_1
THCA	4	p	4p	down	0.00200401	m2
THCA	4	q	4q	up	0.01002	0_1
THCA	4	q	4q	down	0.00200401	m2
THCA	5	p	5p	up	0.0360721	0_1
THCA	5	p	5p	down	0.00200401	0_1
THCA	5	q	5q	up	0.0300601	0_1
THCA	5	q	5q	down	0	0_1
THCA	6	p	6p	up	0.00400802	0_1
THCA	6	p	6p	down	0.00200401	0_1
THCA	6	q	6q	up	0.00200401	0_1
THCA	6	q	6q	down	0.00601202	0_1
THCA	7	p	7p	up	0.0360721	0_1
THCA	7	p	7p	down	0	0_1
THCA	7	q	7q	up	0.0400802	0_1
THCA	7	q	7q	down	0	0_1
THCA	8	p	8p	up	0.00400802	0_1
THCA	8	p	8p	down	0.00801603	0_1
THCA	8	q	8q	up	0.00601202	0_1
THCA	8	q	8q	down	0.00801603	0_1
THCA	9	p	9p	up	0.00200401	0_1
THCA	9	p	9p	down	0.0240481	m2
THCA	9	q	9q	up	0.00400802	0_1
THCA	9	q	9q	down	0.0360721	0_1
THCA	10	p	10p	up	0.00400802	0_1
THCA	10	p	10p	down	0.0140281	0_1
THCA	10	q	10q	up	0.00400802	0_1
THCA	10	q	10q	down	0.012024	0_1
THCA	11	p	11p	up	0.00801603	m2
THCA	11	p	11p	down	0.0140281	0_1
THCA	11	q	11q	up	0.00601202	m2
THCA	11	q	11q	down	0.0180361	0_1
THCA	12	p	12p	up	0.0240481	0_1
THCA	12	p	12p	down	0	0_1
THCA	12	q	12q	up	0.0240481	0_1
THCA	12	q	12q	down	0	0_1
THCA	13	q	13q	up	0.00601202	0_1
THCA	13	q	13q	down	0.0220441	0_1
THCA	14	q	14q	up	0.0180361	m2
THCA	14	q	14q	down	0.00200401	0_1
THCA	15	q	15q	up	0	0_1
THCA	15	q	15q	down	0.0160321	m2
THCA	16	p	16p	up	0.0280561	0_1
THCA	16	p	16p	down	0.00200401	0_1
THCA	16	q	16q	up	0.0240481	0_1
THCA	16	q	16q	down	0.00400802	0_1
THCA	17	p	17p	up	0.0240481	0_1
THCA	17	p	17p	down	0.0140281	0_1
THCA	17	q	17q	up	0.0260521	0_1
THCA	17	q	17q	down	0.00200401	0_1
THCA	18	p	18p	up	0.00601202	0_1
THCA	18	p	18p	down	0.00801603	m2
THCA	18	q	18q	up	0.00601202	0_1
THCA	18	q	18q	down	0.00801603	m2
THCA	19	p	19p	up	0.01002	0_1
THCA	19	p	19p	down	0.00801603	0_1
THCA	19	q	19q	up	0.012024	0_1
THCA	19	q	19q	down	0	0_1
THCA	20	p	20p	up	0.0160321	0_1
THCA	20	p	20p	down	0	0_1
THCA	20	q	20q	up	0.0160321	m2
THCA	20	q	20q	down	0	0_1
THCA	21	q	21q	up	0.00400802	0_1
THCA	21	q	21q	down	0.012024	0_1
THCA	22	q	22q	up	0.00200401	0_1
THCA	22	q	22q	down	0.150301	0_1
THCA	X	p	Xp	up	0	0_1
THCA	X	p	Xp	down	0.00200401	0_1
THCA	X	q	Xq	up	0	0_1
THCA	X	q	Xq	down	0	0_1
HNSC	1	p	1p	up	0.0689655	0_1
HNSC	1	p	1p	down	0.0536398	0_1
HNSC	1	q	1q	up	0.157088	0_1
HNSC	1	q	1q	down	0.0114943	0_1
HNSC	2	p	2p	up	0.101533	0_1
HNSC	2	p	2p	down	0.0191571	0_1
HNSC	2	q	2q	up	0.0632184	0_1
HNSC	2	q	2q	down	0.0306513	0_1
HNSC	3	p	3p	up	0.0938697	0_1
HNSC	3	p	3p	down	0.411877	m2
HNSC	3	q	3q	up	0.363985	m2
HNSC	3	q	3q	down	0.0574713	0_1
HNSC	4	p	4p	up	0.0363985	0_1
HNSC	4	p	4p	down	0.250958	m2
HNSC	4	q	4q	up	0.0287356	0_1
HNSC	4	q	4q	down	0.166667	m2
HNSC	5	p	5p	up	0.270115	0_1
HNSC	5	p	5p	down	0.0363985	0_1
HNSC	5	q	5q	up	0.0957854	0_1
HNSC	5	q	5q	down	0.189655	0_1
HNSC	6	p	6p	up	0.105364	0_1
HNSC	6	p	6p	down	0.0766284	0_1
HNSC	6	q	6q	up	0.0785441	0_1
HNSC	6	q	6q	down	0.0823755	0_1
HNSC	7	p	7p	up	0.247126	0_1
HNSC	7	p	7p	down	0.0383142	0_1
HNSC	7	q	7q	up	0.164751	0_1
HNSC	7	q	7q	down	0.0440613	0_1
HNSC	8	p	8p	up	0.178161	0_1
HNSC	8	p	8p	down	0.235632	0_1
HNSC	8	q	8q	up	0.47318	0_1
HNSC	8	q	8q	down	0.0210728	0_1
HNSC	9	p	9p	up	0.141762	0_1
HNSC	9	p	9p	down	0.285441	m2
HNSC	9	q	9q	up	0.195402	0_1
HNSC	9	q	9q	down	0.101533	0_1
HNSC	10	p	10p	up	0.045977	0_1
HNSC	10	p	10p	down	0.181992	0_1
HNSC	10	q	10q	up	0.0306513	0_1
HNSC	10	q	10q	down	0.10728	0_1
HNSC	11	p	11p	up	0.0804598	m2
HNSC	11	p	11p	down	0.170498	0_1
HNSC	11	q	11q	up	0.0747126	m2
HNSC	11	q	11q	down	0.247126	0_1
HNSC	12	p	12p	up	0.201149	0_1
HNSC	12	p	12p	down	0.0383142	0_1
HNSC	12	q	12q	up	0.0938697	0_1
HNSC	12	q	12q	down	0.0249042	0_1
HNSC	13	q	13q	up	0.0555556	0_1
HNSC	13	q	13q	down	0.233716	0_1
HNSC	14	q	14q	up	0.191571	m2
HNSC	14	q	14q	down	0.0785441	0_1
HNSC	15	q	15q	up	0.0574713	0_1
HNSC	15	q	15q	down	0.10728	m2
HNSC	16	p	16p	up	0.0977011	0_1
HNSC	16	p	16p	down	0.0536398	0_1
HNSC	16	q	16q	up	0.103448	0_1
HNSC	16	q	16q	down	0.0785441	0_1
HNSC	17	p	17p	up	0.0632184	0_1
HNSC	17	p	17p	down	0.132184	0_1
HNSC	17	q	17q	up	0.0862069	0_1
HNSC	17	q	17q	down	0.0191571	0_1
HNSC	18	p	18p	up	0.176245	0_1
HNSC	18	p	18p	down	0.0957854	m2
HNSC	18	q	18q	up	0.0708812	0_1
HNSC	18	q	18q	down	0.277778	m2
HNSC	19	p	19p	up	0.0536398	0_1
HNSC	19	p	19p	down	0.0938697	0_1
HNSC	19	q	19q	up	0.0842912	0_1
HNSC	19	q	19q	down	0.0842912	0_1
HNSC	20	p	20p	up	0.226054	0_1
HNSC	20	p	20p	down	0.0555556	0_1
HNSC	20	q	20q	up	0.250958	m2
HNSC	20	q	20q	down	0.0287356	0_1
HNSC	21	q	21q	up	0.0287356	0_1
HNSC	21	q	21q	down	0.206897	0_1
HNSC	22	q	22q	up	0.128352	0_1
HNSC	22	q	22q	down	0.0823755	0_1
HNSC	X	p	Xp	up	0.0383142	0_1
HNSC	X	p	Xp	down	0.105364	0_1
HNSC	X	q	Xq	up	0.0804598	0_1
HNSC	X	q	Xq	down	0.0325671	0_1
PRAD	1	p	1p	up	0.0142276	0_1
PRAD	1	p	1p	down	0.0264228	0_1
PRAD	1	q	1q	up	0.0365854	0_1
PRAD	1	q	1q	down	0.00406504	0_1
PRAD	2	p	2p	up	0.0101626	0_1
PRAD	2	p	2p	down	0.0101626	0_1
PRAD	2	q	2q	up	0.00406504	0_1
PRAD	2	q	2q	down	0.0162602	0_1
PRAD	3	p	3p	up	0.0406504	0_1
PRAD	3	p	3p	down	0.00813008	m2
PRAD	3	q	3q	up	0.0569106	m2
PRAD	3	q	3q	down	0.00203252	0_1
PRAD	4	p	4p	up	0.00609756	0_1
PRAD	4	p	4p	down	0.0243902	m2
PRAD	4	q	4q	up	0.00609756	0_1
PRAD	4	q	4q	down	0.0121951	m2
PRAD	5	p	5p	up	0.0284553	0_1
PRAD	5	p	5p	down	0.0121951	0_1
PRAD	5	q	5q	up	0.0121951	0_1
PRAD	5	q	5q	down	0.0264228	0_1
PRAD	6	p	6p	up	0.00813008	0_1
PRAD	6	p	6p	down	0.0304878	0_1
PRAD	6	q	6q	up	0.00406504	0_1
PRAD	6	q	6q	down	0.0589431	0_1
PRAD	7	p	7p	up	0.134146	0_1
PRAD	7	p	7p	down	0.00203252	0_1
PRAD	7	q	7q	up	0.126016	0_1
PRAD	7	q	7q	down	0.00203252	0_1
PRAD	8	p	8p	up	0.0813008	0_1
PRAD	8	p	8p	down	0.26626	0_1
PRAD	8	q	8q	up	0.186992	0_1
PRAD	8	q	8q	down	0.0223577	0_1
PRAD	9	p	9p	up	0.0304878	0_1
PRAD	9	p	9p	down	0.0223577	m2
PRAD	9	q	9q	up	0.0589431	0_1
PRAD	9	q	9q	down	0.00406504	0_1
PRAD	10	p	10p	up	0.0121951	0_1
PRAD	10	p	10p	down	0.0447154	0_1
PRAD	10	q	10q	up	0.0101626	0_1
PRAD	10	q	10q	down	0.0487805	0_1
PRAD	11	p	11p	up	0.0284553	m2
PRAD	11	p	11p	down	0.00813008	0_1
PRAD	11	q	11q	up	0.0325203	m2
PRAD	11	q	11q	down	0.00203252	0_1
PRAD	12	p	12p	up	0.0182927	0_1
PRAD	12	p	12p	down	0.0691057	0_1
PRAD	12	q	12q	up	0.0264228	0_1
PRAD	12	q	12q	down	0.0121951	0_1
PRAD	13	q	13q	up	0.00609756	0_1
PRAD	13	q	13q	down	0.113821	0_1
PRAD	14	q	14q	up	0.0101626	m2
PRAD	14	q	14q	down	0.0223577	0_1
PRAD	15	q	15q	up	0.00203252	0_1
PRAD	15	q	15q	down	0.0264228	m2
PRAD	16	p	16p	up	0.0284553	0_1
PRAD	16	p	16p	down	0.0182927	0_1
PRAD	16	q	16q	up	0.00813008	0_1
PRAD	16	q	16q	down	0.156504	0_1
PRAD	17	p	17p	up	0.00609756	0_1
PRAD	17	p	17p	down	0.113821	0_1
PRAD	17	q	17q	up	0.00813008	0_1
PRAD	17	q	17q	down	0.0162602	0_1
PRAD	18	p	18p	up	0.0162602	0_1
PRAD	18	p	18p	down	0.0833333	m2
PRAD	18	q	18q	up	0.00406504	0_1
PRAD	18	q	18q	down	0.144309	m2
PRAD	19	p	19p	up	0.0121951	0_1
PRAD	19	p	19p	down	0.00813008	0_1
PRAD	19	q	19q	up	0.0101626	0_1
PRAD	19	q	19q	down	0.00813008	0_1
PRAD	20	p	20p	up	0.0182927	0_1
PRAD	20	p	20p	down	0.0264228	0_1
PRAD	20	q	20q	up	0.0325203	m2
PRAD	20	q	20q	down	0.00609756	0_1
PRAD	21	q	21q	up	0.0223577	0_1
PRAD	21	q	21q	down	0.0284553	0_1
PRAD	22	q	22q	up	0	0_1
PRAD	22	q	22q	down	0.0386179	0_1
PRAD	X	p	Xp	up	0.00406504	0_1
PRAD	X	p	Xp	down	0.0264228	0_1
PRAD	X	q	Xq	up	0.00406504	0_1
PRAD	X	q	Xq	down	0.0243902	0_1
LIHC	1	p	1p	up	0.113514	0_1
LIHC	1	p	1p	down	0.159459	0_1
LIHC	1	q	1q	up	0.562162	0_1
LIHC	1	q	1q	down	0.0297297	0_1
LIHC	2	p	2p	up	0.0675676	0_1
LIHC	2	p	2p	down	0.0513514	0_1
LIHC	2	q	2q	up	0.0675676	0_1
LIHC	2	q	2q	down	0.0702703	0_1
LIHC	3	p	3p	up	0.0621622	0_1
LIHC	3	p	3p	down	0.0945946	m2
LIHC	3	q	3q	up	0.0567568	m2
LIHC	3	q	3q	down	0.0675676	0_1
LIHC	4	p	4p	up	0.0567568	0_1
LIHC	4	p	4p	down	0.205405	m2
LIHC	4	q	4q	up	0.0135135	0_1
LIHC	4	q	4q	down	0.321622	m2
LIHC	5	p	5p	up	0.289189	0_1
LIHC	5	p	5p	down	0.0486486	0_1
LIHC	5	q	5q	up	0.22973	0_1
LIHC	5	q	5q	down	0.072973	0_1
LIHC	6	p	6p	up	0.248649	0_1
LIHC	6	p	6p	down	0.0324324	0_1
LIHC	6	q	6q	up	0.121622	0_1
LIHC	6	q	6q	down	0.216216	0_1
LIHC	7	p	7p	up	0.254054	0_1
LIHC	7	p	7p	down	0.027027	0_1
LIHC	7	q	7q	up	0.254054	0_1
LIHC	7	q	7q	down	0.0405405	0_1
LIHC	8	p	8p	up	0.148649	0_1
LIHC	8	p	8p	down	0.459459	0_1
LIHC	8	q	8q	up	0.459459	0_1
LIHC	8	q	8q	down	0.0810811	0_1
LIHC	9	p	9p	up	0.0405405	0_1
LIHC	9	p	9p	down	0.256757	m2
LIHC	9	q	9q	up	0.0324324	0_1
LIHC	9	q	9q	down	0.221622	0_1
LIHC	10	p	10p	up	0.105405	0_1
LIHC	10	p	10p	down	0.0864865	0_1
LIHC	10	q	10q	up	0.0648649	0_1
LIHC	10	q	10q	down	0.17027	0_1
LIHC	11	p	11p	up	0.0405405	m2
LIHC	11	p	11p	down	0.1	0_1
LIHC	11	q	11q	up	0.0459459	m2
LIHC	11	q	11q	down	0.137838	0_1
LIHC	12	p	12p	up	0.0702703	0_1
LIHC	12	p	12p	down	0.135135	0_1
LIHC	12	q	12q	up	0.0810811	0_1
LIHC	12	q	12q	down	0.0567568	0_1
LIHC	13	q	13q	up	0.0432432	0_1
LIHC	13	q	13q	down	0.291892	0_1
LIHC	14	q	14q	up	0.0432432	m2
LIHC	14	q	14q	down	0.248649	0_1
LIHC	15	q	15q	up	0.0540541	0_1
LIHC	15	q	15q	down	0.143243	m2
LIHC	16	p	16p	up	0.0540541	0_1
LIHC	16	p	16p	down	0.240541	0_1
LIHC	16	q	16q	up	0.0243243	0_1
LIHC	16	q	16q	down	0.32973	0_1
LIHC	17	p	17p	up	0.0540541	0_1
LIHC	17	p	17p	down	0.402703	0_1
LIHC	17	q	17q	up	0.197297	0_1
LIHC	17	q	17q	down	0.0459459	0_1
LIHC	18	p	18p	up	0.0675676	0_1
LIHC	18	p	18p	down	0.172973	m2
LIHC	18	q	18q	up	0.0486486	0_1
LIHC	18	q	18q	down	0.191892	m2
LIHC	19	p	19p	up	0.108108	0_1
LIHC	19	p	19p	down	0.0864865	0_1
LIHC	19	q	19q	up	0.132432	0_1
LIHC	19	q	19q	down	0.0513514	0_1
LIHC	20	p	20p	up	0.22973	0_1
LIHC	20	p	20p	down	0.0486486	0_1
LIHC	20	q	20q	up	0.243243	m2
LIHC	20	q	20q	down	0.0189189	0_1
LIHC	21	q	21q	up	0.0432432	0_1
LIHC	21	q	21q	down	0.218919	0_1
LIHC	22	q	22q	up	0.0918919	0_1
LIHC	22	q	22q	down	0.132432	0_1
LIHC	X	p	Xp	up	0.0216216	0_1
LIHC	X	p	Xp	down	0.110811	0_1
LIHC	X	q	Xq	up	0.0594595	0_1
LIHC	X	q	Xq	down	0.0540541	0_1
PAAD	1	p	1p	up	0.0543478	0_1
PAAD	1	p	1p	down	0.0978261	0_1
PAAD	1	q	1q	up	0.173913	0_1
PAAD	1	q	1q	down	0.0108696	0_1
PAAD	2	p	2p	up	0.0217391	0_1
PAAD	2	p	2p	down	0.0326087	0_1
PAAD	2	q	2q	up	0.0271739	0_1
PAAD	2	q	2q	down	0.0217391	0_1
PAAD	3	p	3p	up	0.0271739	0_1
PAAD	3	p	3p	down	0.0869565	m2
PAAD	3	q	3q	up	0.0597826	m2
PAAD	3	q	3q	down	0.0271739	0_1
PAAD	4	p	4p	up	0.0380435	0_1
PAAD	4	p	4p	down	0.0434783	m2
PAAD	4	q	4q	up	0.0217391	0_1
PAAD	4	q	4q	down	0.0271739	m2
PAAD	5	p	5p	up	0.0869565	0_1
PAAD	5	p	5p	down	0.0217391	0_1
PAAD	5	q	5q	up	0.0434783	0_1
PAAD	5	q	5q	down	0.0163043	0_1
PAAD	6	p	6p	up	0.0217391	0_1
PAAD	6	p	6p	down	0.184783	0_1
PAAD	6	q	6q	up	0.00543478	0_1
PAAD	6	q	6q	down	0.26087	0_1
PAAD	7	p	7p	up	0.141304	0_1
PAAD	7	p	7p	down	0.00543478	0_1
PAAD	7	q	7q	up	0.125	0_1
PAAD	7	q	7q	down	0.0108696	0_1
PAAD	8	p	8p	up	0.048913	0_1
PAAD	8	p	8p	down	0.141304	0_1
PAAD	8	q	8q	up	0.119565	0_1
PAAD	8	q	8q	down	0.0271739	0_1
PAAD	9	p	9p	up	0.0163043	0_1
PAAD	9	p	9p	down	0.282609	m2
PAAD	9	q	9q	up	0.0271739	0_1
PAAD	9	q	9q	down	0.13587	0_1
PAAD	10	p	10p	up	0.0108696	0_1
PAAD	10	p	10p	down	0.103261	0_1
PAAD	10	q	10q	up	0.0108696	0_1
PAAD	10	q	10q	down	0.0869565	0_1
PAAD	11	p	11p	up	0.0108696	m2
PAAD	11	p	11p	down	0.0434783	0_1
PAAD	11	q	11q	up	0.0217391	m2
PAAD	11	q	11q	down	0.048913	0_1
PAAD	12	p	12p	up	0.108696	0_1
PAAD	12	p	12p	down	0.0543478	0_1
PAAD	12	q	12q	up	0.076087	0_1
PAAD	12	q	12q	down	0.0869565	0_1
PAAD	13	q	13q	up	0.0869565	0_1
PAAD	13	q	13q	down	0.0652174	0_1
PAAD	14	q	14q	up	0.048913	m2
PAAD	14	q	14q	down	0.0543478	0_1
PAAD	15	q	15q	up	0.0326087	0_1
PAAD	15	q	15q	down	0.0869565	m2
PAAD	16	p	16p	up	0.0271739	0_1
PAAD	16	p	16p	down	0.0271739	0_1
PAAD	16	q	16q	up	0.0326087	0_1
PAAD	16	q	16q	down	0.048913	0_1
PAAD	17	p	17p	up	0.0326087	0_1
PAAD	17	p	17p	down	0.315217	0_1
PAAD	17	q	17q	up	0.0380435	0_1
PAAD	17	q	17q	down	0.0543478	0_1
PAAD	18	p	18p	up	0.0923913	0_1
PAAD	18	p	18p	down	0.125	m2
PAAD	18	q	18q	up	0.0217391	0_1
PAAD	18	q	18q	down	0.380435	m2
PAAD	19	p	19p	up	0.0326087	0_1
PAAD	19	p	19p	down	0.0434783	0_1
PAAD	19	q	19q	up	0.0815217	0_1
PAAD	19	q	19q	down	0.0217391	0_1
PAAD	20	p	20p	up	0.0923913	0_1
PAAD	20	p	20p	down	0.0706522	0_1
PAAD	20	q	20q	up	0.146739	m2
PAAD	20	q	20q	down	0.0163043	0_1
PAAD	21	q	21q	up	0	0_1
PAAD	21	q	21q	down	0.173913	0_1
PAAD	22	q	22q	up	0.0217391	0_1
PAAD	22	q	22q	down	0.13587	0_1
PAAD	X	p	Xp	up	0.0326087	0_1
PAAD	X	p	Xp	down	0.0217391	0_1
PAAD	X	q	Xq	up	0.0271739	0_1
PAAD	X	q	Xq	down	0	0_1
LUAD	1	p	1p	up	0.143411	0_1
LUAD	1	p	1p	down	0.0717054	0_1
LUAD	1	q	1q	up	0.439922	0_1
LUAD	1	q	1q	down	0.0251938	0_1
LUAD	2	p	2p	up	0.133721	0_1
LUAD	2	p	2p	down	0.0135659	0_1
LUAD	2	q	2q	up	0.114341	0_1
LUAD	2	q	2q	down	0.0116279	0_1
LUAD	3	p	3p	up	0.0329457	0_1
LUAD	3	p	3p	down	0.24031	m2
LUAD	3	q	3q	up	0.0736434	m2
LUAD	3	q	3q	down	0.145349	0_1
LUAD	4	p	4p	up	0.0794574	0_1
LUAD	4	p	4p	down	0.100775	m2
LUAD	4	q	4q	up	0.0387597	0_1
LUAD	4	q	4q	down	0.120155	m2
LUAD	5	p	5p	up	0.406977	0_1
LUAD	5	p	5p	down	0.0387597	0_1
LUAD	5	q	5q	up	0.147287	0_1
LUAD	5	q	5q	down	0.156977	0_1
LUAD	6	p	6p	up	0.158915	0_1
LUAD	6	p	6p	down	0.104651	0_1
LUAD	6	q	6q	up	0.0465116	0_1
LUAD	6	q	6q	down	0.261628	0_1
LUAD	7	p	7p	up	0.370155	0_1
LUAD	7	p	7p	down	0.0310078	0_1
LUAD	7	q	7q	up	0.271318	0_1
LUAD	7	q	7q	down	0.0348837	0_1
LUAD	8	p	8p	up	0.145349	0_1
LUAD	8	p	8p	down	0.281008	0_1
LUAD	8	q	8q	up	0.325581	0_1
LUAD	8	q	8q	down	0.0562016	0_1
LUAD	9	p	9p	up	0.0445736	0_1
LUAD	9	p	9p	down	0.339147	m2
LUAD	9	q	9q	up	0.0310078	0_1
LUAD	9	q	9q	down	0.296512	0_1
LUAD	10	p	10p	up	0.124031	0_1
LUAD	10	p	10p	down	0.0872093	0_1
LUAD	10	q	10q	up	0.0755814	0_1
LUAD	10	q	10q	down	0.116279	0_1
LUAD	11	p	11p	up	0.0833333	m2
LUAD	11	p	11p	down	0.0930233	0_1
LUAD	11	q	11q	up	0.118217	m2
LUAD	11	q	11q	down	0.0755814	0_1
LUAD	12	p	12p	up	0.151163	0_1
LUAD	12	p	12p	down	0.0988372	0_1
LUAD	12	q	12q	up	0.124031	0_1
LUAD	12	q	12q	down	0.0717054	0_1
LUAD	13	q	13q	up	0.0406977	0_1
LUAD	13	q	13q	down	0.290698	0_1
LUAD	14	q	14q	up	0.145349	m2
LUAD	14	q	14q	down	0.120155	0_1
LUAD	15	q	15q	up	0.0329457	0_1
LUAD	15	q	15q	down	0.261628	m2
LUAD	16	p	16p	up	0.174419	0_1
LUAD	16	p	16p	down	0.0910853	0_1
LUAD	16	q	16q	up	0.110465	0_1
LUAD	16	q	16q	down	0.131783	0_1
LUAD	17	p	17p	up	0.0562016	0_1
LUAD	17	p	17p	down	0.26938	0_1
LUAD	17	q	17q	up	0.19186	0_1
LUAD	17	q	17q	down	0.0503876	0_1
LUAD	18	p	18p	up	0.0949612	0_1
LUAD	18	p	18p	down	0.197674	m2
LUAD	18	q	18q	up	0.0639535	0_1
LUAD	18	q	18q	down	0.255814	m2
LUAD	19	p	19p	up	0.0232558	0_1
LUAD	19	p	19p	down	0.277132	0_1
LUAD	19	q	19q	up	0.0639535	0_1
LUAD	19	q	19q	down	0.156977	0_1
LUAD	20	p	20p	up	0.180233	0_1
LUAD	20	p	20p	down	0.135659	0_1
LUAD	20	q	20q	up	0.205426	m2
LUAD	20	q	20q	down	0.0600775	0_1
LUAD	21	q	21q	up	0.114341	0_1
LUAD	21	q	21q	down	0.162791	0_1
LUAD	22	q	22q	up	0.0503876	0_1
LUAD	22	q	22q	down	0.226744	0_1
LUAD	X	p	Xp	up	0.0251938	0_1
LUAD	X	p	Xp	down	0.0678295	0_1
LUAD	X	q	Xq	up	0.0523256	0_1
LUAD	X	q	Xq	down	0.0271318	0_1
LGG	1	p	1p	up	0.0233918	0_1
LGG	1	p	1p	down	0.337232	0_1
LGG	1	q	1q	up	0.0389864	0_1
LGG	1	q	1q	down	0.0272904	0_1
LGG	2	p	2p	up	0.0155945	0_1
LGG	2	p	2p	down	0.0194932	0_1
LGG	2	q	2q	up	0.0136452	0_1
LGG	2	q	2q	down	0.0175439	0_1
LGG	3	p	3p	up	0.0116959	0_1
LGG	3	p	3p	down	0.0487329	m2
LGG	3	q	3q	up	0.00974659	m2
LGG	3	q	3q	down	0.042885	0_1
LGG	4	p	4p	up	0.0136452	0_1
LGG	4	p	4p	down	0.08577	m2
LGG	4	q	4q	up	0.00974659	0_1
LGG	4	q	4q	down	0.124756	m2
LGG	5	p	5p	up	0.0175439	0_1
LGG	5	p	5p	down	0.0526316	0_1
LGG	5	q	5q	up	0.0155945	0_1
LGG	5	q	5q	down	0.0448343	0_1
LGG	6	p	6p	up	0.00779727	0_1
LGG	6	p	6p	down	0.0448343	0_1
LGG	6	q	6q	up	0.00194932	0_1
LGG	6	q	6q	down	0.111111	0_1
LGG	7	p	7p	up	0.20078	0_1
LGG	7	p	7p	down	0.00194932	0_1
LGG	7	q	7q	up	0.25731	0_1
LGG	7	q	7q	down	0.00584795	0_1
LGG	8	p	8p	up	0.0682261	0_1
LGG	8	p	8p	down	0.0233918	0_1
LGG	8	q	8q	up	0.0818713	0_1
LGG	8	q	8q	down	0.0116959	0_1
LGG	9	p	9p	up	0.0194932	0_1
LGG	9	p	9p	down	0.187135	m2
LGG	9	q	9q	up	0.0350877	0_1
LGG	9	q	9q	down	0.0643275	0_1
LGG	10	p	10p	up	0.101365	0_1
LGG	10	p	10p	down	0.148148	0_1
LGG	10	q	10q	up	0.0116959	0_1
LGG	10	q	10q	down	0.165692	0_1
LGG	11	p	11p	up	0.0272904	m2
LGG	11	p	11p	down	0.0955166	0_1
LGG	11	q	11q	up	0.0682261	m2
LGG	11	q	11q	down	0.0233918	0_1
LGG	12	p	12p	up	0.0448343	0_1
LGG	12	p	12p	down	0.0272904	0_1
LGG	12	q	12q	up	0.0253411	0_1
LGG	12	q	12q	down	0.0662768	0_1
LGG	13	q	13q	up	0.00974659	0_1
LGG	13	q	13q	down	0.14425	0_1
LGG	14	q	14q	up	0.00779727	m2
LGG	14	q	14q	down	0.124756	0_1
LGG	15	q	15q	up	0.0136452	0_1
LGG	15	q	15q	down	0.0818713	m2
LGG	16	p	16p	up	0.0136452	0_1
LGG	16	p	16p	down	0.00974659	0_1
LGG	16	q	16q	up	0.0194932	0_1
LGG	16	q	16q	down	0.0233918	0_1
LGG	17	p	17p	up	0.0214425	0_1
LGG	17	p	17p	down	0.00974659	0_1
LGG	17	q	17q	up	0.0272904	0_1
LGG	17	q	17q	down	0.00194932	0_1
LGG	18	p	18p	up	0.0253411	0_1
LGG	18	p	18p	down	0.0916179	m2
LGG	18	q	18q	up	0.0175439	0_1
LGG	18	q	18q	down	0.079922	m2
LGG	19	p	19p	up	0.0701754	0_1
LGG	19	p	19p	down	0.0253411	0_1
LGG	19	q	19q	up	0.042885	0_1
LGG	19	q	19q	down	0.368421	0_1
LGG	20	p	20p	up	0.0701754	0_1
LGG	20	p	20p	down	0.0116959	0_1
LGG	20	q	20q	up	0.0643275	m2
LGG	20	q	20q	down	0.00194932	0_1
LGG	21	q	21q	up	0.0292398	0_1
LGG	21	q	21q	down	0.0409357	0_1
LGG	22	q	22q	up	0.0175439	0_1
LGG	22	q	22q	down	0.0760234	0_1
LGG	X	p	Xp	up	0.0155945	0_1
LGG	X	p	Xp	down	0.0448343	0_1
LGG	X	q	Xq	up	0.0253411	0_1
LGG	X	q	Xq	down	0.0214425	0_1
ESCA	1	p	1p	up	0.103261	0_1
ESCA	1	p	1p	down	0.108696	0_1
ESCA	1	q	1q	up	0.217391	0_1
ESCA	1	q	1q	down	0.048913	0_1
ESCA	2	p	2p	up	0.201087	0_1
ESCA	2	p	2p	down	0.0271739	0_1
ESCA	2	q	2q	up	0.152174	0_1
ESCA	2	q	2q	down	0.0434783	0_1
ESCA	3	p	3p	up	0.108696	0_1
ESCA	3	p	3p	down	0.347826	m2
ESCA	3	q	3q	up	0.309783	m2
ESCA	3	q	3q	down	0.0923913	0_1
ESCA	4	p	4p	up	0.048913	0_1
ESCA	4	p	4p	down	0.451087	m2
ESCA	4	q	4q	up	0.0434783	0_1
ESCA	4	q	4q	down	0.36413	m2
ESCA	5	p	5p	up	0.293478	0_1
ESCA	5	p	5p	down	0.163043	0_1
ESCA	5	q	5q	up	0.0706522	0_1
ESCA	5	q	5q	down	0.331522	0_1
ESCA	6	p	6p	up	0.13587	0_1
ESCA	6	p	6p	down	0.119565	0_1
ESCA	6	q	6q	up	0.108696	0_1
ESCA	6	q	6q	down	0.130435	0_1
ESCA	7	p	7p	up	0.456522	0_1
ESCA	7	p	7p	down	0.048913	0_1
ESCA	7	q	7q	up	0.347826	0_1
ESCA	7	q	7q	down	0.0597826	0_1
ESCA	8	p	8p	up	0.23913	0_1
ESCA	8	p	8p	down	0.201087	0_1
ESCA	8	q	8q	up	0.402174	0_1
ESCA	8	q	8q	down	0.0597826	0_1
ESCA	9	p	9p	up	0.0597826	0_1
ESCA	9	p	9p	down	0.396739	m2
ESCA	9	q	9q	up	0.0978261	0_1
ESCA	9	q	9q	down	0.206522	0_1
ESCA	10	p	10p	up	0.125	0_1
ESCA	10	p	10p	down	0.163043	0_1
ESCA	10	q	10q	up	0.0652174	0_1
ESCA	10	q	10q	down	0.163043	0_1
ESCA	11	p	11p	up	0.0978261	m2
ESCA	11	p	11p	down	0.179348	0_1
ESCA	11	q	11q	up	0.0869565	m2
ESCA	11	q	11q	down	0.222826	0_1
ESCA	12	p	12p	up	0.23913	0_1
ESCA	12	p	12p	down	0.103261	0_1
ESCA	12	q	12q	up	0.130435	0_1
ESCA	12	q	12q	down	0.0815217	0_1
ESCA	13	q	13q	up	0.157609	0_1
ESCA	13	q	13q	down	0.233696	0_1
ESCA	14	q	14q	up	0.173913	m2
ESCA	14	q	14q	down	0.141304	0_1
ESCA	15	q	15q	up	0.108696	0_1
ESCA	15	q	15q	down	0.141304	m2
ESCA	16	p	16p	up	0.125	0_1
ESCA	16	p	16p	down	0.201087	0_1
ESCA	16	q	16q	up	0.103261	0_1
ESCA	16	q	16q	down	0.222826	0_1
ESCA	17	p	17p	up	0.108696	0_1
ESCA	17	p	17p	down	0.298913	0_1
ESCA	17	q	17q	up	0.157609	0_1
ESCA	17	q	17q	down	0.076087	0_1
ESCA	18	p	18p	up	0.184783	0_1
ESCA	18	p	18p	down	0.25	m2
ESCA	18	q	18q	up	0.0706522	0_1
ESCA	18	q	18q	down	0.423913	m2
ESCA	19	p	19p	up	0.0652174	0_1
ESCA	19	p	19p	down	0.195652	0_1
ESCA	19	q	19q	up	0.119565	0_1
ESCA	19	q	19q	down	0.163043	0_1
ESCA	20	p	20p	up	0.461957	0_1
ESCA	20	p	20p	down	0.0706522	0_1
ESCA	20	q	20q	up	0.51087	m2
ESCA	20	q	20q	down	0.0217391	0_1
ESCA	21	q	21q	up	0.0380435	0_1
ESCA	21	q	21q	down	0.461957	0_1
ESCA	22	q	22q	up	0.119565	0_1
ESCA	22	q	22q	down	0.244565	0_1
ESCA	X	p	Xp	up	0.048913	0_1
ESCA	X	p	Xp	down	0.173913	0_1
ESCA	X	q	Xq	up	0.0978261	0_1
ESCA	X	q	Xq	down	0.0652174	0_1
STAD	1	p	1p	up	0.0566893	0_1
STAD	1	p	1p	down	0.0589569	0_1
STAD	1	q	1q	up	0.147392	0_1
STAD	1	q	1q	down	0.0136054	0_1
STAD	2	p	2p	up	0.102041	0_1
STAD	2	p	2p	down	0.0272109	0_1
STAD	2	q	2q	up	0.0861678	0_1
STAD	2	q	2q	down	0.0272109	0_1
STAD	3	p	3p	up	0.047619	0_1
STAD	3	p	3p	down	0.115646	m2
STAD	3	q	3q	up	0.113379	m2
STAD	3	q	3q	down	0.0612245	0_1
STAD	4	p	4p	up	0.0226757	0_1
STAD	4	p	4p	down	0.231293	m2
STAD	4	q	4q	up	0.0113379	0_1
STAD	4	q	4q	down	0.229025	m2
STAD	5	p	5p	up	0.151927	0_1
STAD	5	p	5p	down	0.0816327	0_1
STAD	5	q	5q	up	0.0408163	0_1
STAD	5	q	5q	down	0.15873	0_1
STAD	6	p	6p	up	0.0952381	0_1
STAD	6	p	6p	down	0.0589569	0_1
STAD	6	q	6q	up	0.0816327	0_1
STAD	6	q	6q	down	0.0770975	0_1
STAD	7	p	7p	up	0.337868	0_1
STAD	7	p	7p	down	0.0181406	0_1
STAD	7	q	7q	up	0.278912	0_1
STAD	7	q	7q	down	0.0430839	0_1
STAD	8	p	8p	up	0.319728	0_1
STAD	8	p	8p	down	0.133787	0_1
STAD	8	q	8q	up	0.421769	0_1
STAD	8	q	8q	down	0.0385488	0_1
STAD	9	p	9p	up	0.0634921	0_1
STAD	9	p	9p	down	0.23356	m2
STAD	9	q	9q	up	0.0997732	0_1
STAD	9	q	9q	down	0.138322	0_1
STAD	10	p	10p	up	0.145125	0_1
STAD	10	p	10p	down	0.0839002	0_1
STAD	10	q	10q	up	0.0816327	0_1
STAD	10	q	10q	down	0.0793651	0_1
STAD	11	p	11p	up	0.0793651	m2
STAD	11	p	11p	down	0.0702948	0_1
STAD	11	q	11q	up	0.111111	m2
STAD	11	q	11q	down	0.0680272	0_1
STAD	12	p	12p	up	0.129252	0_1
STAD	12	p	12p	down	0.0929705	0_1
STAD	12	q	12q	up	0.0952381	0_1
STAD	12	q	12q	down	0.0612245	0_1
STAD	13	q	13q	up	0.229025	0_1
STAD	13	q	13q	down	0.0340136	0_1
STAD	14	q	14q	up	0.0204082	m2
STAD	14	q	14q	down	0.138322	0_1
STAD	15	q	15q	up	0.0408163	0_1
STAD	15	q	15q	down	0.0997732	m2
STAD	16	p	16p	up	0.0612245	0_1
STAD	16	p	16p	down	0.120181	0_1
STAD	16	q	16q	up	0.047619	0_1
STAD	16	q	16q	down	0.138322	0_1
STAD	17	p	17p	up	0.031746	0_1
STAD	17	p	17p	down	0.251701	0_1
STAD	17	q	17q	up	0.0680272	0_1
STAD	17	q	17q	down	0.0839002	0_1
STAD	18	p	18p	up	0.122449	0_1
STAD	18	p	18p	down	0.15873	m2
STAD	18	q	18q	up	0.0544218	0_1
STAD	18	q	18q	down	0.226757	m2
STAD	19	p	19p	up	0.047619	0_1
STAD	19	p	19p	down	0.14966	0_1
STAD	19	q	19q	up	0.113379	0_1
STAD	19	q	19q	down	0.104308	0_1
STAD	20	p	20p	up	0.462585	0_1
STAD	20	p	20p	down	0.0294785	0_1
STAD	20	q	20q	up	0.535147	m2
STAD	20	q	20q	down	0	0_1
STAD	21	q	21q	up	0.0090703	0_1
STAD	21	q	21q	down	0.269841	0_1
STAD	22	q	22q	up	0.0294785	0_1
STAD	22	q	22q	down	0.183673	0_1
STAD	X	p	Xp	up	0.0294785	0_1
STAD	X	p	Xp	down	0.0521542	0_1
STAD	X	q	Xq	up	0.0272109	0_1
STAD	X	q	Xq	down	0.0430839	0_1
LAML	1	p	1p	up	0.0157068	0_1
LAML	1	p	1p	down	0	0_1
LAML	1	q	1q	up	0.0104712	0_1
LAML	1	q	1q	down	0	0_1
LAML	2	p	2p	up	0.0104712	0_1
LAML	2	p	2p	down	0	0_1
LAML	2	q	2q	up	0.0052356	0_1
LAML	2	q	2q	down	0	0_1
LAML	3	p	3p	up	0.0052356	0_1
LAML	3	p	3p	down	0.0157068	m2
LAML	3	q	3q	up	0.0052356	m2
LAML	3	q	3q	down	0.0157068	0_1
LAML	4	p	4p	up	0.0209424	0_1
LAML	4	p	4p	down	0.0104712	m2
LAML	4	q	4q	up	0.0209424	0_1
LAML	4	q	4q	down	0.0104712	m2
LAML	5	p	5p	up	0.0052356	0_1
LAML	5	p	5p	down	0.0052356	0_1
LAML	5	q	5q	up	0	0_1
LAML	5	q	5q	down	0.0314136	0_1
LAML	6	p	6p	up	0.0052356	0_1
LAML	6	p	6p	down	0	0_1
LAML	6	q	6q	up	0.0052356	0_1
LAML	6	q	6q	down	0	0_1
LAML	7	p	7p	up	0	0_1
LAML	7	p	7p	down	0.078534	0_1
LAML	7	q	7q	up	0	0_1
LAML	7	q	7q	down	0.0994764	0_1
LAML	8	p	8p	up	0.104712	0_1
LAML	8	p	8p	down	0.0052356	0_1
LAML	8	q	8q	up	0.109948	0_1
LAML	8	q	8q	down	0	0_1
LAML	9	p	9p	up	0.0052356	0_1
LAML	9	p	9p	down	0.0052356	m2
LAML	9	q	9q	up	0.0052356	0_1
LAML	9	q	9q	down	0.0104712	0_1
LAML	10	p	10p	up	0.0104712	0_1
LAML	10	p	10p	down	0.0052356	0_1
LAML	10	q	10q	up	0.0157068	0_1
LAML	10	q	10q	down	0.0052356	0_1
LAML	11	p	11p	up	0.026178	m2
LAML	11	p	11p	down	0.0052356	0_1
LAML	11	q	11q	up	0.0366492	m2
LAML	11	q	11q	down	0	0_1
LAML	12	p	12p	up	0	0_1
LAML	12	p	12p	down	0.0209424	0_1
LAML	12	q	12q	up	0	0_1
LAML	12	q	12q	down	0.0052356	0_1
LAML	13	q	13q	up	0.0157068	0_1
LAML	13	q	13q	down	0.0052356	0_1
LAML	14	q	14q	up	0.0104712	m2
LAML	14	q	14q	down	0	0_1
LAML	15	q	15q	up	0	0_1
LAML	15	q	15q	down	0.0104712	m2
LAML	16	p	16p	up	0	0_1
LAML	16	p	16p	down	0.0052356	0_1
LAML	16	q	16q	up	0	0_1
LAML	16	q	16q	down	0.0104712	0_1
LAML	17	p	17p	up	0	0_1
LAML	17	p	17p	down	0.052356	0_1
LAML	17	q	17q	up	0.0157068	0_1
LAML	17	q	17q	down	0.026178	0_1
LAML	18	p	18p	up	0	0_1
LAML	18	p	18p	down	0.026178	m2
LAML	18	q	18q	up	0	0_1
LAML	18	q	18q	down	0.0157068	m2
LAML	19	p	19p	up	0.026178	0_1
LAML	19	p	19p	down	0	0_1
LAML	19	q	19q	up	0.026178	0_1
LAML	19	q	19q	down	0	0_1
LAML	20	p	20p	up	0.0104712	0_1
LAML	20	p	20p	down	0	0_1
LAML	20	q	20q	up	0.0052356	m2
LAML	20	q	20q	down	0.0052356	0_1
LAML	21	q	21q	up	0.0418848	0_1
LAML	21	q	21q	down	0.0052356	0_1
LAML	22	q	22q	up	0.0418848	0_1
LAML	22	q	22q	down	0.0052356	0_1
LAML	X	p	Xp	up	0.0052356	0_1
LAML	X	p	Xp	down	0	0_1
LAML	X	q	Xq	up	0.0052356	0_1
LAML	X	q	Xq	down	0	0_1
SARC	1	p	1p	up	0.14786	0_1
SARC	1	p	1p	down	0.0933852	0_1
SARC	1	q	1q	up	0.124514	0_1
SARC	1	q	1q	down	0.120623	0_1
SARC	2	p	2p	up	0.0622568	0_1
SARC	2	p	2p	down	0.276265	0_1
SARC	2	q	2q	up	0.0505837	0_1
SARC	2	q	2q	down	0.225681	0_1
SARC	3	p	3p	up	0.101167	0_1
SARC	3	p	3p	down	0.140078	m2
SARC	3	q	3q	up	0.101167	m2
SARC	3	q	3q	down	0.132296	0_1
SARC	4	p	4p	up	0.178988	0_1
SARC	4	p	4p	down	0.124514	m2
SARC	4	q	4q	up	0.105058	0_1
SARC	4	q	4q	down	0.143969	m2
SARC	5	p	5p	up	0.291829	0_1
SARC	5	p	5p	down	0.0505837	0_1
SARC	5	q	5q	up	0.182879	0_1
SARC	5	q	5q	down	0.0700389	0_1
SARC	6	p	6p	up	0.136187	0_1
SARC	6	p	6p	down	0.171206	0_1
SARC	6	q	6q	up	0.128405	0_1
SARC	6	q	6q	down	0.140078	0_1
SARC	7	p	7p	up	0.229572	0_1
SARC	7	p	7p	down	0.0972763	0_1
SARC	7	q	7q	up	0.178988	0_1
SARC	7	q	7q	down	0.0972763	0_1
SARC	8	p	8p	up	0.136187	0_1
SARC	8	p	8p	down	0.202335	0_1
SARC	8	q	8q	up	0.190661	0_1
SARC	8	q	8q	down	0.143969	0_1
SARC	9	p	9p	up	0.143969	0_1
SARC	9	p	9p	down	0.249027	m2
SARC	9	q	9q	up	0.190661	0_1
SARC	9	q	9q	down	0.14786	0_1
SARC	10	p	10p	up	0.0622568	0_1
SARC	10	p	10p	down	0.400778	0_1
SARC	10	q	10q	up	0.0233463	0_1
SARC	10	q	10q	down	0.420233	0_1
SARC	11	p	11p	up	0.0544747	m2
SARC	11	p	11p	down	0.284047	0_1
SARC	11	q	11q	up	0.0544747	m2
SARC	11	q	11q	down	0.291829	0_1
SARC	12	p	12p	up	0.128405	0_1
SARC	12	p	12p	down	0.206226	0_1
SARC	12	q	12q	up	0.07393	0_1
SARC	12	q	12q	down	0.163424	0_1
SARC	13	q	13q	up	0.0350195	0_1
SARC	13	q	13q	down	0.435798	0_1
SARC	14	q	14q	up	0.155642	m2
SARC	14	q	14q	down	0.214008	0_1
SARC	15	q	15q	up	0.178988	0_1
SARC	15	q	15q	down	0.128405	m2
SARC	16	p	16p	up	0.11284	0_1
SARC	16	p	16p	down	0.202335	0_1
SARC	16	q	16q	up	0.0466926	0_1
SARC	16	q	16q	down	0.381323	0_1
SARC	17	p	17p	up	0.140078	0_1
SARC	17	p	17p	down	0.163424	0_1
SARC	17	q	17q	up	0.120623	0_1
SARC	17	q	17q	down	0.11284	0_1
SARC	18	p	18p	up	0.151751	0_1
SARC	18	p	18p	down	0.175097	m2
SARC	18	q	18q	up	0.105058	0_1
SARC	18	q	18q	down	0.22179	m2
SARC	19	p	19p	up	0.225681	0_1
SARC	19	p	19p	down	0.0466926	0_1
SARC	19	q	19q	up	0.159533	0_1
SARC	19	q	19q	down	0.0817121	0_1
SARC	20	p	20p	up	0.163424	0_1
SARC	20	p	20p	down	0.159533	0_1
SARC	20	q	20q	up	0.237354	m2
SARC	20	q	20q	down	0.0583658	0_1
SARC	21	q	21q	up	0.171206	0_1
SARC	21	q	21q	down	0.136187	0_1
SARC	22	q	22q	up	0.143969	0_1
SARC	22	q	22q	down	0.18677	0_1
SARC	X	p	Xp	up	0.206226	0_1
SARC	X	p	Xp	down	0.0856031	0_1
SARC	X	q	Xq	up	0.0544747	0_1
SARC	X	q	Xq	down	0.206226	0_1
GBM	1	p	1p	up	0.0901213	0_1
GBM	1	p	1p	down	0.0121317	0_1
GBM	1	q	1q	up	0.10052	0_1
GBM	1	q	1q	down	0.0103986	0_1
GBM	2	p	2p	up	0.0381283	0_1
GBM	2	p	2p	down	0.0242634	0_1
GBM	2	q	2q	up	0.0363951	0_1
GBM	2	q	2q	down	0.0225303	0_1
GBM	3	p	3p	up	0.0641248	0_1
GBM	3	p	3p	down	0.0467938	m2
GBM	3	q	3q	up	0.0641248	m2
GBM	3	q	3q	down	0.0381283	0_1
GBM	4	p	4p	up	0.034662	0_1
GBM	4	p	4p	down	0.0519931	m2
GBM	4	q	4q	up	0.034662	0_1
GBM	4	q	4q	down	0.0554593	m2
GBM	5	p	5p	up	0.0589255	0_1
GBM	5	p	5p	down	0.0398614	0_1
GBM	5	q	5q	up	0.0467938	0_1
GBM	5	q	5q	down	0.0398614	0_1
GBM	6	p	6p	up	0.0207972	0_1
GBM	6	p	6p	down	0.0935875	0_1
GBM	6	q	6q	up	0.0242634	0_1
GBM	6	q	6q	down	0.157712	0_1
GBM	7	p	7p	up	0.779896	0_1
GBM	7	p	7p	down	0.00866551	0_1
GBM	7	q	7q	up	0.792028	0_1
GBM	7	q	7q	down	0.00693241	0_1
GBM	8	p	8p	up	0.0554593	0_1
GBM	8	p	8p	down	0.0623917	0_1
GBM	8	q	8q	up	0.0658579	0_1
GBM	8	q	8q	down	0.0381283	0_1
GBM	9	p	9p	up	0.0450607	0_1
GBM	9	p	9p	down	0.310225	m2
GBM	9	q	9q	up	0.0727903	0_1
GBM	9	q	9q	down	0.126516	0_1
GBM	10	p	10p	up	0.0225303	0_1
GBM	10	p	10p	down	0.795494	0_1
GBM	10	q	10q	up	0.0034662	0_1
GBM	10	q	10q	down	0.818024	0_1
GBM	11	p	11p	up	0.00866551	m2
GBM	11	p	11p	down	0.117851	0_1
GBM	11	q	11q	up	0.0138648	m2
GBM	11	q	11q	down	0.0970537	0_1
GBM	12	p	12p	up	0.0797227	0_1
GBM	12	p	12p	down	0.0710572	0_1
GBM	12	q	12q	up	0.0623917	0_1
GBM	12	q	12q	down	0.0693241	0_1
GBM	13	q	13q	up	0.0103986	0_1
GBM	13	q	13q	down	0.272097	0_1
GBM	14	q	14q	up	0.017331	m2
GBM	14	q	14q	down	0.230503	0_1
GBM	15	q	15q	up	0.0155979	0_1
GBM	15	q	15q	down	0.12305	m2
GBM	16	p	16p	up	0.0363951	0_1
GBM	16	p	16p	down	0.0467938	0_1
GBM	16	q	16q	up	0.034662	0_1
GBM	16	q	16q	down	0.0797227	0_1
GBM	17	p	17p	up	0.0259965	0_1
GBM	17	p	17p	down	0.0710572	0_1
GBM	17	q	17q	up	0.0381283	0_1
GBM	17	q	17q	down	0.0398614	0_1
GBM	18	p	18p	up	0.0589255	0_1
GBM	18	p	18p	down	0.0883882	m2
GBM	18	q	18q	up	0.0623917	0_1
GBM	18	q	18q	down	0.0762565	m2
GBM	19	p	19p	up	0.329289	0_1
GBM	19	p	19p	down	0.0207972	0_1
GBM	19	q	19q	up	0.289428	0_1
GBM	19	q	19q	down	0.0311958	0_1
GBM	20	p	20p	up	0.329289	0_1
GBM	20	p	20p	down	0.0207972	0_1
GBM	20	q	20q	up	0.32409	m2
GBM	20	q	20q	down	0.0190641	0_1
GBM	21	q	21q	up	0.0710572	0_1
GBM	21	q	21q	down	0.0433276	0_1
GBM	22	q	22q	up	0.0259965	0_1
GBM	22	q	22q	down	0.258232	0_1
GBM	X	p	Xp	up	0.00519931	0_1
GBM	X	p	Xp	down	0.0311958	0_1
GBM	X	q	Xq	up	0.00866551	0_1
GBM	X	q	Xq	down	0.0259965	0_1
READ	1	p	1p	up	0.030303	0_1
READ	1	p	1p	down	0.169697	0_1
READ	1	q	1q	up	0.169697	0_1
READ	1	q	1q	down	0.0787879	0_1
READ	2	p	2p	up	0.163636	0_1
READ	2	p	2p	down	0.030303	0_1
READ	2	q	2q	up	0.169697	0_1
READ	2	q	2q	down	0.0181818	0_1
READ	3	p	3p	up	0.109091	0_1
READ	3	p	3p	down	0.0545455	m2
READ	3	q	3q	up	0.139394	m2
READ	3	q	3q	down	0.030303	0_1
READ	4	p	4p	up	0.0242424	0_1
READ	4	p	4p	down	0.266667	m2
READ	4	q	4q	up	0.0181818	0_1
READ	4	q	4q	down	0.315152	m2
READ	5	p	5p	up	0.145455	0_1
READ	5	p	5p	down	0.0787879	0_1
READ	5	q	5q	up	0.0848485	0_1
READ	5	q	5q	down	0.151515	0_1
READ	6	p	6p	up	0.163636	0_1
READ	6	p	6p	down	0.0606061	0_1
READ	6	q	6q	up	0.163636	0_1
READ	6	q	6q	down	0.0909091	0_1
READ	7	p	7p	up	0.557576	0_1
READ	7	p	7p	down	0.00606061	0_1
READ	7	q	7q	up	0.478788	0_1
READ	7	q	7q	down	0.0121212	0_1
READ	8	p	8p	up	0.181818	0_1
READ	8	p	8p	down	0.357576	0_1
READ	8	q	8q	up	0.460606	0_1
READ	8	q	8q	down	0.0181818	0_1
READ	9	p	9p	up	0.230303	0_1
READ	9	p	9p	down	0.0727273	m2
READ	9	q	9q	up	0.181818	0_1
READ	9	q	9q	down	0.0666667	0_1
READ	10	p	10p	up	0.0606061	0_1
READ	10	p	10p	down	0.121212	0_1
READ	10	q	10q	up	0.030303	0_1
READ	10	q	10q	down	0.145455	0_1
READ	11	p	11p	up	0.145455	m2
READ	11	p	11p	down	0.121212	0_1
READ	11	q	11q	up	0.115152	m2
READ	11	q	11q	down	0.157576	0_1
READ	12	p	12p	up	0.163636	0_1
READ	12	p	12p	down	0.0787879	0_1
READ	12	q	12q	up	0.109091	0_1
READ	12	q	12q	down	0.0606061	0_1
READ	13	q	13q	up	0.648485	0_1
READ	13	q	13q	down	0.0181818	0_1
READ	14	q	14q	up	0.030303	m2
READ	14	q	14q	down	0.321212	0_1
READ	15	q	15q	up	0.0181818	0_1
READ	15	q	15q	down	0.375758	m2
READ	16	p	16p	up	0.175758	0_1
READ	16	p	16p	down	0.030303	0_1
READ	16	q	16q	up	0.181818	0_1
READ	16	q	16q	down	0.0545455	0_1
READ	17	p	17p	up	0.0242424	0_1
READ	17	p	17p	down	0.563636	0_1
READ	17	q	17q	up	0.115152	0_1
READ	17	q	17q	down	0.10303	0_1
READ	18	p	18p	up	0.0424242	0_1
READ	18	p	18p	down	0.727273	m2
READ	18	q	18q	up	0.0242424	0_1
READ	18	q	18q	down	0.8	m2
READ	19	p	19p	up	0.127273	0_1
READ	19	p	19p	down	0.0545455	0_1
READ	19	q	19q	up	0.139394	0_1
READ	19	q	19q	down	0.0424242	0_1
READ	20	p	20p	up	0.569697	0_1
READ	20	p	20p	down	0.115152	0_1
READ	20	q	20q	up	0.854545	m2
READ	20	q	20q	down	0	0_1
READ	21	q	21q	up	0.0424242	0_1
READ	21	q	21q	down	0.284848	0_1
READ	22	q	22q	up	0.0363636	0_1
READ	22	q	22q	down	0.266667	0_1
READ	X	p	Xp	up	0.0606061	0_1
READ	X	p	Xp	down	0.0666667	0_1
READ	X	q	Xq	up	0.0545455	0_1
READ	X	q	Xq	down	0.0545455	0_1
COAD	1	p	1p	up	0.0421286	0_1
COAD	1	p	1p	down	0.128603	0_1
COAD	1	q	1q	up	0.137472	0_1
COAD	1	q	1q	down	0.0532151	0_1
COAD	2	p	2p	up	0.108647	0_1
COAD	2	p	2p	down	0.00886918	0_1
COAD	2	q	2q	up	0.104213	0_1
COAD	2	q	2q	down	0.0110865	0_1
COAD	3	p	3p	up	0.0576497	0_1
COAD	3	p	3p	down	0.0798226	m2
COAD	3	q	3q	up	0.0864745	m2
COAD	3	q	3q	down	0.0465632	0_1
COAD	4	p	4p	up	0.0133038	0_1
COAD	4	p	4p	down	0.241685	m2
COAD	4	q	4q	up	0.0199557	0_1
COAD	4	q	4q	down	0.215078	m2
COAD	5	p	5p	up	0.117517	0_1
COAD	5	p	5p	down	0.0731707	0_1
COAD	5	q	5q	up	0.0643016	0_1
COAD	5	q	5q	down	0.10643	0_1
COAD	6	p	6p	up	0.135255	0_1
COAD	6	p	6p	down	0.0310421	0_1
COAD	6	q	6q	up	0.115299	0_1
COAD	6	q	6q	down	0.0532151	0_1
COAD	7	p	7p	up	0.498891	0_1
COAD	7	p	7p	down	0.0022173	0_1
COAD	7	q	7q	up	0.441242	0_1
COAD	7	q	7q	down	0.00443459	0_1
COAD	8	p	8p	up	0.226164	0_1
COAD	8	p	8p	down	0.226164	0_1
COAD	8	q	8q	up	0.423503	0_1
COAD	8	q	8q	down	0.0221729	0_1
COAD	9	p	9p	up	0.13969	0_1
COAD	9	p	9p	down	0.0776053	m2
COAD	9	q	9q	up	0.115299	0_1
COAD	9	q	9q	down	0.0798226	0_1
COAD	10	p	10p	up	0.059867	0_1
COAD	10	p	10p	down	0.0687361	0_1
COAD	10	q	10q	up	0.0310421	0_1
COAD	10	q	10q	down	0.0709534	0_1
COAD	11	p	11p	up	0.059867	m2
COAD	11	p	11p	down	0.0709534	0_1
COAD	11	q	11q	up	0.0620843	m2
COAD	11	q	11q	down	0.0842572	0_1
COAD	12	p	12p	up	0.170732	0_1
COAD	12	p	12p	down	0.0576497	0_1
COAD	12	q	12q	up	0.16408	0_1
COAD	12	q	12q	down	0.0532151	0_1
COAD	13	q	13q	up	0.532151	0_1
COAD	13	q	13q	down	0.0155211	0_1
COAD	14	q	14q	up	0.0487805	m2
COAD	14	q	14q	down	0.248337	0_1
COAD	15	q	15q	up	0.0155211	0_1
COAD	15	q	15q	down	0.283814	m2
COAD	16	p	16p	up	0.172949	0_1
COAD	16	p	16p	down	0.0443459	0_1
COAD	16	q	16q	up	0.166297	0_1
COAD	16	q	16q	down	0.0399113	0_1
COAD	17	p	17p	up	0.0332594	0_1
COAD	17	p	17p	down	0.423503	0_1
COAD	17	q	17q	up	0.121951	0_1
COAD	17	q	17q	down	0.0953437	0_1
COAD	18	p	18p	up	0.0421286	0_1
COAD	18	p	18p	down	0.527716	m2
COAD	18	q	18q	up	0.0266075	0_1
COAD	18	q	18q	down	0.558758	m2
COAD	19	p	19p	up	0.104213	0_1
COAD	19	p	19p	down	0.0443459	0_1
COAD	19	q	19q	up	0.126386	0_1
COAD	19	q	19q	down	0.0332594	0_1
COAD	20	p	20p	up	0.485588	0_1
COAD	20	p	20p	down	0.0842572	0_1
COAD	20	q	20q	up	0.682927	m2
COAD	20	q	20q	down	0.00665188	0_1
COAD	21	q	21q	up	0.037694	0_1
COAD	21	q	21q	down	0.203991	0_1
COAD	22	q	22q	up	0.0110865	0_1
COAD	22	q	22q	down	0.232816	0_1
COAD	X	p	Xp	up	0.0266075	0_1
COAD	X	p	Xp	down	0.0354767	0_1
COAD	X	q	Xq	up	0.0354767	0_1
COAD	X	q	Xq	down	0.0177384	0_1
STAD_TP53_CNA	1	p	1p	up	0.25	0_1
STAD_TP53_CNA	1	p	1p	down	0.125	0_1
STAD_TP53_MUT	1	p	1p	up	0.0813953	0_1
STAD_TP53_MUT	1	p	1p	down	0.0639535	0_1
STAD_TP53_CNA	1	q	1q	up	0.25	0_1
STAD_TP53_CNA	1	q	1q	down	0.125	0_1
STAD_TP53_MUT	1	q	1q	up	0.215116	0_1
STAD_TP53_MUT	1	q	1q	down	0.0174419	0_1
STAD_TP53_CNA	2	p	2p	up	0.125	0_1
STAD_TP53_CNA	2	p	2p	down	0.125	0_1
STAD_TP53_MUT	2	p	2p	up	0.145349	0_1
STAD_TP53_MUT	2	p	2p	down	0.0348837	0_1
STAD_TP53_CNA	2	q	2q	up	0.125	0_1
STAD_TP53_CNA	2	q	2q	down	0	0_1
STAD_TP53_MUT	2	q	2q	up	0.122093	0_1
STAD_TP53_MUT	2	q	2q	down	0.0290698	0_1
STAD_TP53_CNA	3	p	3p	up	0	0_1
STAD_TP53_CNA	3	p	3p	down	0	m2
STAD_TP53_MUT	3	p	3p	up	0.0523256	0_1
STAD_TP53_MUT	3	p	3p	down	0.203488	m2
STAD_TP53_CNA	3	q	3q	up	0.125	m2
STAD_TP53_CNA	3	q	3q	down	0	0_1
STAD_TP53_MUT	3	q	3q	up	0.116279	m2
STAD_TP53_MUT	3	q	3q	down	0.104651	0_1
STAD_TP53_CNA	4	p	4p	up	0	0_1
STAD_TP53_CNA	4	p	4p	down	0.5	m2
STAD_TP53_MUT	4	p	4p	up	0.0232558	0_1
STAD_TP53_MUT	4	p	4p	down	0.325581	m2
STAD_TP53_CNA	4	q	4q	up	0	0_1
STAD_TP53_CNA	4	q	4q	down	0.375	m2
STAD_TP53_MUT	4	q	4q	up	0.00581395	0_1
STAD_TP53_MUT	4	q	4q	down	0.319767	m2
STAD_TP53_CNA	5	p	5p	up	0.125	0_1
STAD_TP53_CNA	5	p	5p	down	0.125	0_1
STAD_TP53_MUT	5	p	5p	up	0.215116	0_1
STAD_TP53_MUT	5	p	5p	down	0.116279	0_1
STAD_TP53_CNA	5	q	5q	up	0	0_1
STAD_TP53_CNA	5	q	5q	down	0.125	0_1
STAD_TP53_MUT	5	q	5q	up	0.0465116	0_1
STAD_TP53_MUT	5	q	5q	down	0.238372	0_1
STAD_TP53_CNA	6	p	6p	up	0.25	0_1
STAD_TP53_CNA	6	p	6p	down	0	0_1
STAD_TP53_MUT	6	p	6p	up	0.162791	0_1
STAD_TP53_MUT	6	p	6p	down	0.104651	0_1
STAD_TP53_CNA	6	q	6q	up	0.25	0_1
STAD_TP53_CNA	6	q	6q	down	0	0_1
STAD_TP53_MUT	6	q	6q	up	0.127907	0_1
STAD_TP53_MUT	6	q	6q	down	0.110465	0_1
STAD_TP53_CNA	7	p	7p	up	0.625	0_1
STAD_TP53_CNA	7	p	7p	down	0	0_1
STAD_TP53_MUT	7	p	7p	up	0.418605	0_1
STAD_TP53_MUT	7	p	7p	down	0.0290698	0_1
STAD_TP53_CNA	7	q	7q	up	0.625	0_1
STAD_TP53_CNA	7	q	7q	down	0	0_1
STAD_TP53_MUT	7	q	7q	up	0.325581	0_1
STAD_TP53_MUT	7	q	7q	down	0.0755814	0_1
STAD_TP53_CNA	8	p	8p	up	0	0_1
STAD_TP53_CNA	8	p	8p	down	0.125	0_1
STAD_TP53_MUT	8	p	8p	up	0.302326	0_1
STAD_TP53_MUT	8	p	8p	down	0.203488	0_1
STAD_TP53_CNA	8	q	8q	up	0.25	0_1
STAD_TP53_CNA	8	q	8q	down	0	0_1
STAD_TP53_MUT	8	q	8q	up	0.47093	0_1
STAD_TP53_MUT	8	q	8q	down	0.0523256	0_1
STAD_TP53_CNA	9	p	9p	up	0	0_1
STAD_TP53_CNA	9	p	9p	down	0.25	m2
STAD_TP53_MUT	9	p	9p	up	0.0465116	0_1
STAD_TP53_MUT	9	p	9p	down	0.313953	m2
STAD_TP53_CNA	9	q	9q	up	0.125	0_1
STAD_TP53_CNA	9	q	9q	down	0	0_1
STAD_TP53_MUT	9	q	9q	up	0.0930233	0_1
STAD_TP53_MUT	9	q	9q	down	0.180233	0_1
STAD_TP53_CNA	10	p	10p	up	0.25	0_1
STAD_TP53_CNA	10	p	10p	down	0.125	0_1
STAD_TP53_MUT	10	p	10p	up	0.203488	0_1
STAD_TP53_MUT	10	p	10p	down	0.127907	0_1
STAD_TP53_CNA	10	q	10q	up	0	0_1
STAD_TP53_CNA	10	q	10q	down	0.25	0_1
STAD_TP53_MUT	10	q	10q	up	0.0872093	0_1
STAD_TP53_MUT	10	q	10q	down	0.127907	0_1
STAD_TP53_CNA	11	p	11p	up	0.125	m2
STAD_TP53_CNA	11	p	11p	down	0.25	0_1
STAD_TP53_MUT	11	p	11p	up	0.122093	m2
STAD_TP53_MUT	11	p	11p	down	0.0755814	0_1
STAD_TP53_CNA	11	q	11q	up	0.125	m2
STAD_TP53_CNA	11	q	11q	down	0.25	0_1
STAD_TP53_MUT	11	q	11q	up	0.151163	m2
STAD_TP53_MUT	11	q	11q	down	0.0465116	0_1
STAD_TP53_CNA	12	p	12p	up	0.125	0_1
STAD_TP53_CNA	12	p	12p	down	0.125	0_1
STAD_TP53_MUT	12	p	12p	up	0.139535	0_1
STAD_TP53_MUT	12	p	12p	down	0.127907	0_1
STAD_TP53_CNA	12	q	12q	up	0.125	0_1
STAD_TP53_CNA	12	q	12q	down	0.125	0_1
STAD_TP53_MUT	12	q	12q	up	0.0697674	0_1
STAD_TP53_MUT	12	q	12q	down	0.0813953	0_1
STAD_TP53_CNA	13	q	13q	up	0.25	0_1
STAD_TP53_CNA	13	q	13q	down	0	0_1
STAD_TP53_MUT	13	q	13q	up	0.267442	0_1
STAD_TP53_MUT	13	q	13q	down	0.0406977	0_1
STAD_TP53_CNA	14	q	14q	up	0.125	m2
STAD_TP53_CNA	14	q	14q	down	0.125	0_1
STAD_TP53_MUT	14	q	14q	up	0.0290698	m2
STAD_TP53_MUT	14	q	14q	down	0.19186	0_1
STAD_TP53_CNA	15	q	15q	up	0	0_1
STAD_TP53_CNA	15	q	15q	down	0	m2
STAD_TP53_MUT	15	q	15q	up	0.0581395	0_1
STAD_TP53_MUT	15	q	15q	down	0.139535	m2
STAD_TP53_CNA	16	p	16p	up	0.25	0_1
STAD_TP53_CNA	16	p	16p	down	0.125	0_1
STAD_TP53_MUT	16	p	16p	up	0.104651	0_1
STAD_TP53_MUT	16	p	16p	down	0.174419	0_1
STAD_TP53_CNA	16	q	16q	up	0.125	0_1
[truncated: 129 more rows]

## Sheet: 2C
Type	chrArm	Value	nrAlt
BRCA	1p	0.135185	0_1
BRCA	1p	0.136111	0_1
BRCA	1q	0.555556	0_1
BRCA	1q	0.0212963	0_1
BRCA	2p	0.062963	0_1
BRCA	2p	0.0981481	0_1
BRCA	2q	0.0333333	0_1
BRCA	2q	0.117593	0_1
BRCA	3p	0.062963	0_1
BRCA	3p	0.12037	M2
BRCA	3q	0.123148	M2
BRCA	3q	0.0583333	0_1
BRCA	4p	0.0351852	0_1
BRCA	4p	0.230556	M2
BRCA	4q	0.0342593	0_1
BRCA	4q	0.192593	M2
BRCA	5p	0.211111	0_1
BRCA	5p	0.0861111	0_1
BRCA	5q	0.137037	0_1
BRCA	5q	0.149074	0_1
BRCA	6p	0.133333	0_1
BRCA	6p	0.122222	0_1
BRCA	6q	0.0898148	0_1
BRCA	6q	0.193519	0_1
BRCA	7p	0.200926	0_1
BRCA	7p	0.062963	0_1
BRCA	7q	0.166667	0_1
BRCA	7q	0.0740741	0_1
BRCA	8p	0.210185	0_1
BRCA	8p	0.29537	0_1
BRCA	8q	0.424074	0_1
BRCA	8q	0.0537037	0_1
BRCA	9p	0.087963	0_1
BRCA	9p	0.213889	M2
BRCA	9q	0.075	0_1
BRCA	9q	0.17963	0_1
BRCA	10p	0.128704	0_1
BRCA	10p	0.108333	0_1
BRCA	10q	0.0546296	0_1
BRCA	10q	0.146296	0_1
BRCA	11p	0.0787037	M2
BRCA	11p	0.181481	0_1
BRCA	11q	0.05	M2
BRCA	11q	0.271296	0_1
BRCA	12p	0.133333	0_1
BRCA	12p	0.0916667	0_1
BRCA	12q	0.106481	0_1
BRCA	12q	0.0842593	0_1
BRCA	13q	0.0574074	0_1
BRCA	13q	0.318519	0_1
BRCA	14q	0.0925926	M2
BRCA	14q	0.180556	0_1
BRCA	15q	0.0490741	0_1
BRCA	15q	0.205556	M2
BRCA	16p	0.307407	0_1
BRCA	16p	0.0787037	0_1
BRCA	16q	0.0722222	0_1
BRCA	16q	0.451852	0_1
BRCA	17p	0.0574074	0_1
BRCA	17p	0.441667	0_1
BRCA	17q	0.147222	0_1
BRCA	17q	0.17963	0_1
BRCA	18p	0.106481	0_1
BRCA	18p	0.218519	0_1
BRCA	18q	0.0907407	0_1
BRCA	18q	0.225926	M2
BRCA	19p	0.0953704	0_1
BRCA	19p	0.0916667	0_1
BRCA	19q	0.115741	0_1
BRCA	19q	0.0694444	0_1
BRCA	20p	0.287037	0_1
BRCA	20p	0.0611111	0_1
BRCA	20q	0.322222	M2
BRCA	20q	0.0324074	0_1
BRCA	21q	0.12037	0_1
BRCA	21q	0.112037	0_1
BRCA	22q	0.0490741	0_1
BRCA	22q	0.362963	0_1
BRCA	Xp	0.0398148	0_1
BRCA	Xp	0.0518519	0_1
BRCA	Xq	0.0342593	0_1
BRCA	Xq	0.05	0_1
CESC	1p	0.230508	0_1
CESC	1p	0.020339	0_1
CESC	1q	0.376271	0_1
CESC	1q	0.0135593	0_1
CESC	2p	0.169492	0_1
CESC	2p	0.0338983	0_1
CESC	2q	0.0644068	0_1
CESC	2q	0.0610169	0_1
CESC	3p	0.166102	0_1
CESC	3p	0.220339	M2
CESC	3q	0.518644	M2
CESC	3q	0.0237288	0_1
CESC	4p	0.0169492	0_1
CESC	4p	0.349153	M2
CESC	4q	0.0305085	0_1
CESC	4q	0.240678	M2
CESC	5p	0.355932	0_1
CESC	5p	0.0305085	0_1
CESC	5q	0.125424	0_1
CESC	5q	0.115254	0_1
CESC	6p	0.155932	0_1
CESC	6p	0.111864	0_1
CESC	6q	0.0983051	0_1
CESC	6q	0.183051	0_1
CESC	7p	0.0847458	0_1
CESC	7p	0.0610169	0_1
CESC	7q	0.0847458	0_1
CESC	7q	0.101695	0_1
CESC	8p	0.135593	0_1
CESC	8p	0.20678	0_1
CESC	8q	0.254237	0_1
CESC	8q	0.0610169	0_1
CESC	9p	0.122034	0_1
CESC	9p	0.122034	M2
CESC	9q	0.118644	0_1
CESC	9q	0.105085	0_1
CESC	10p	0.0474576	0_1
CESC	10p	0.162712	0_1
CESC	10q	0.0338983	0_1
CESC	10q	0.176271	0_1
CESC	11p	0.0135593	M2
CESC	11p	0.257627	0_1
CESC	11q	0.0101695	M2
CESC	11q	0.301695	0_1
CESC	12p	0.125424	0_1
CESC	12p	0.115254	0_1
CESC	12q	0.101695	0_1
CESC	12q	0.040678	0_1
CESC	13q	0.0644068	0_1
CESC	13q	0.179661	0_1
CESC	14q	0.125424	M2
CESC	14q	0.0711864	0_1
CESC	15q	0.118644	0_1
CESC	15q	0.105085	M2
CESC	16p	0.111864	0_1
CESC	16p	0.0576271	0_1
CESC	16q	0.0949153	0_1
CESC	16q	0.105085	0_1
CESC	17p	0.0338983	0_1
CESC	17p	0.247458	0_1
CESC	17q	0.0949153	0_1
CESC	17q	0.0508475	0_1
CESC	18p	0.125424	0_1
CESC	18p	0.118644	0_1
CESC	18q	0.0610169	0_1
CESC	18q	0.169492	M2
CESC	19p	0.0949153	0_1
CESC	19p	0.108475	0_1
CESC	19q	0.19661	0_1
CESC	19q	0.0474576	0_1
CESC	20p	0.284746	0_1
CESC	20p	0.0576271	0_1
CESC	20q	0.332203	M2
CESC	20q	0.0271186	0_1
CESC	21q	0.0779661	0_1
CESC	21q	0.128814	0_1
CESC	22q	0.0542373	0_1
CESC	22q	0.138983	0_1
CESC	Xp	0.0610169	0_1
CESC	Xp	0.0610169	0_1
CESC	Xq	0.0542373	0_1
CESC	Xq	0.0542373	0_1
LUSC	1p	0.0678643	0_1
LUSC	1p	0.197605	0_1
LUSC	1q	0.241517	0_1
LUSC	1q	0.0459082	0_1
LUSC	2p	0.277445	0_1
LUSC	2p	0.0219561	0_1
LUSC	2q	0.129741	0_1
LUSC	2q	0.0439122	0_1
LUSC	3p	0.135729	0_1
LUSC	3p	0.449102	M2
LUSC	3q	0.479042	M2
LUSC	3q	0.0798403	0_1
LUSC	4p	0.0379242	0_1
LUSC	4p	0.467066	M2
LUSC	4q	0.0199601	0_1
LUSC	4q	0.41517	M2
LUSC	5p	0.48503	0_1
LUSC	5p	0.0798403	0_1
LUSC	5q	0.121756	0_1
LUSC	5q	0.413174	0_1
LUSC	6p	0.103792	0_1
LUSC	6p	0.115768	0_1
LUSC	6q	0.0698603	0_1
LUSC	6q	0.127745	0_1
LUSC	7p	0.317365	0_1
LUSC	7p	0.0678643	0_1
LUSC	7q	0.283433	0_1
LUSC	7q	0.0399202	0_1
LUSC	8p	0.141717	0_1
LUSC	8p	0.337325	0_1
LUSC	8q	0.333333	0_1
LUSC	8q	0.0538922	0_1
LUSC	9p	0.0638723	0_1
LUSC	9p	0.457086	M2
LUSC	9q	0.101796	0_1
LUSC	9q	0.325349	0_1
LUSC	10p	0.0758483	0_1
LUSC	10p	0.257485	0_1
LUSC	10q	0.0339321	0_1
LUSC	10q	0.279441	0_1
LUSC	11p	0.0698603	M2
LUSC	11p	0.183633	0_1
LUSC	11q	0.0778443	M2
LUSC	11q	0.143713	0_1
LUSC	12p	0.303393	0_1
LUSC	12p	0.0259481	0_1
LUSC	12q	0.147705	0_1
LUSC	12q	0.0319361	0_1
LUSC	13q	0.0279441	0_1
LUSC	13q	0.439122	0_1
LUSC	14q	0.141717	M2
LUSC	14q	0.209581	0_1
LUSC	15q	0.103792	0_1
LUSC	15q	0.149701	M2
LUSC	16p	0.0698603	0_1
LUSC	16p	0.173653	0_1
LUSC	16q	0.0738523	0_1
LUSC	16q	0.213573	0_1
LUSC	17p	0.0499002	0_1
LUSC	17p	0.409182	0_1
LUSC	17q	0.171657	0_1
LUSC	17q	0.0798403	0_1
LUSC	18p	0.171657	0_1
LUSC	18p	0.145709	0_1
LUSC	18q	0.0998004	0_1
LUSC	18q	0.241517	M2
LUSC	19p	0.121756	0_1
LUSC	19p	0.169661	0_1
LUSC	19q	0.181637	0_1
LUSC	19q	0.117764	0_1
LUSC	20p	0.327345	0_1
LUSC	20p	0.0538922	0_1
LUSC	20q	0.309381	M2
LUSC	20q	0.0638723	0_1
LUSC	21q	0.0538922	0_1
LUSC	21q	0.349301	0_1
LUSC	22q	0.277445	0_1
LUSC	22q	0.115768	0_1
LUSC	Xp	0.0459082	0_1
LUSC	Xp	0.107784	0_1
LUSC	Xq	0.0518962	0_1
LUSC	Xq	0.0678643	0_1
UCEC	1p	0.0760668	0_1
UCEC	1p	0.025974	0_1
UCEC	1q	0.309833	0_1
UCEC	1q	0.0148423	0_1
UCEC	2p	0.12616	0_1
UCEC	2p	0.012987	0_1
UCEC	2q	0.102041	0_1
UCEC	2q	0.0204082	0_1
UCEC	3p	0.0723562	0_1
UCEC	3p	0.0705009	M2
UCEC	3q	0.116883	M2
UCEC	3q	0.0352505	0_1
UCEC	4p	0.0166976	0_1
UCEC	4p	0.148423	M2
UCEC	4q	0.00556586	0_1
UCEC	4q	0.144712	M2
UCEC	5p	0.0686456	0_1
UCEC	5p	0.0649351	0_1
UCEC	5q	0.0185529	0_1
UCEC	5q	0.100186	0_1
UCEC	6p	0.096475	0_1
UCEC	6p	0.0278293	0_1
UCEC	6q	0.0760668	0_1
UCEC	6q	0.0333952	0_1
UCEC	7p	0.096475	0_1
UCEC	7p	0.0686456	0_1
UCEC	7q	0.096475	0_1
UCEC	7q	0.0630798	0_1
UCEC	8p	0.172542	0_1
UCEC	8p	0.115028	0_1
UCEC	8q	0.252319	0_1
UCEC	8q	0.0241187	0_1
UCEC	9p	0.0352505	0_1
UCEC	9p	0.153989	M2
UCEC	9q	0.0166976	0_1
UCEC	9q	0.191095	0_1
UCEC	10p	0.179963	0_1
UCEC	10p	0.0612245	0_1
UCEC	10q	0.163265	0_1
UCEC	10q	0.0575139	0_1
UCEC	11p	0.0278293	M2
UCEC	11p	0.116883	0_1
UCEC	11q	0.0241187	M2
UCEC	11q	0.100186	0_1
UCEC	12p	0.0871985	0_1
UCEC	12p	0.0556586	0_1
UCEC	12q	0.0612245	0_1
UCEC	12q	0.0408163	0_1
UCEC	13q	0.0463822	0_1
UCEC	13q	0.137291	0_1
UCEC	14q	0.0463822	M2
UCEC	14q	0.0871985	0_1
UCEC	15q	0.012987	0_1
UCEC	15q	0.168831	M2
UCEC	16p	0.0296846	0_1
UCEC	16p	0.153989	0_1
UCEC	16q	0.0111317	0_1
UCEC	16q	0.237477	0_1
UCEC	17p	0.0166976	0_1
UCEC	17p	0.222635	0_1
UCEC	17q	0.0352505	0_1
UCEC	17q	0.153989	0_1
UCEC	18p	0.105751	0_1
UCEC	18p	0.0667904	0_1
UCEC	18q	0.0612245	0_1
UCEC	18q	0.0946197	M2
UCEC	19p	0.0705009	0_1
UCEC	19p	0.0760668	0_1
UCEC	19q	0.0705009	0_1
UCEC	19q	0.0667904	0_1
UCEC	20p	0.155844	0_1
UCEC	20p	0.0315399	0_1
UCEC	20q	0.181818	M2
UCEC	20q	0.012987	0_1
UCEC	21q	0.0612245	0_1
UCEC	21q	0.0779221	0_1
UCEC	22q	0.025974	0_1
UCEC	22q	0.178108	0_1
UCEC	Xp	0.0278293	0_1
UCEC	Xp	0.0686456	0_1
UCEC	Xq	0.025974	0_1
UCEC	Xq	0.0463822	0_1
SKCM	1p	0.166213	0_1
SKCM	1p	0.0790191	0_1
SKCM	1q	0.389646	0_1
SKCM	1q	0.0354223	0_1
SKCM	2p	0.125341	0_1
SKCM	2p	0.0844687	0_1
SKCM	2q	0.125341	0_1
SKCM	2q	0.0844687	0_1
SKCM	3p	0.111717	0_1
SKCM	3p	0.103542	M2
SKCM	3q	0.133515	M2
SKCM	3q	0.0926431	0_1
SKCM	4p	0.111717	0_1
SKCM	4p	0.144414	M2
SKCM	4q	0.0871935	0_1
SKCM	4q	0.160763	M2
SKCM	5p	0.149864	0_1
SKCM	5p	0.133515	0_1
SKCM	5q	0.0953678	0_1
SKCM	5q	0.196185	0_1
SKCM	6p	0.337875	0_1
SKCM	6p	0.100817	0_1
SKCM	6q	0.0844687	0_1
SKCM	6q	0.362398	0_1
SKCM	7p	0.46594	0_1
SKCM	7p	0.027248	0_1
SKCM	7q	0.452316	0_1
SKCM	7q	0.0245232	0_1
SKCM	8p	0.26703	0_1
SKCM	8p	0.114441	0_1
SKCM	8q	0.386921	0_1
SKCM	8q	0.0354223	0_1
SKCM	9p	0.0326975	0_1
SKCM	9p	0.544959	M2
SKCM	9q	0.0381471	0_1
SKCM	9q	0.400545	0_1
SKCM	10p	0.013624	0_1
SKCM	10p	0.46049	0_1
SKCM	10q	0.0027248	0_1
SKCM	10q	0.512262	0_1
SKCM	11p	0.0681199	M2
SKCM	11p	0.231608	0_1
SKCM	11q	0.0544959	M2
SKCM	11q	0.305177	0_1
SKCM	12p	0.114441	0_1
SKCM	12p	0.0980926	0_1
SKCM	12q	0.0653951	0_1
SKCM	12q	0.122616	0_1
SKCM	13q	0.182561	0_1
SKCM	13q	0.155313	0_1
SKCM	14q	0.0708447	M2
SKCM	14q	0.247956	0_1
SKCM	15q	0.155313	0_1
SKCM	15q	0.0980926	M2
SKCM	16p	0.114441	0_1
SKCM	16p	0.103542	0_1
SKCM	16q	0.0899183	0_1
SKCM	16q	0.190736	0_1
SKCM	17p	0.0762943	0_1
SKCM	17p	0.223433	0_1
SKCM	17q	0.13079	0_1
SKCM	17q	0.100817	0_1
SKCM	18p	0.114441	0_1
SKCM	18p	0.20436	0_1
SKCM	18q	0.0762943	0_1
SKCM	18q	0.19346	M2
SKCM	19p	0.0926431	0_1
SKCM	19p	0.0899183	0_1
SKCM	19q	0.0899183	0_1
SKCM	19q	0.0844687	0_1
SKCM	20p	0.302452	0_1
SKCM	20p	0.0572207	0_1
SKCM	20q	0.392371	M2
SKCM	20q	0.0190736	0_1
SKCM	21q	0.128065	0_1
SKCM	21q	0.141689	0_1
SKCM	22q	0.26158	0_1
SKCM	22q	0.0735695	0_1
SKCM	Xp	0.0299728	0_1
SKCM	Xp	0.0626703	0_1
SKCM	Xq	0.0217984	0_1
SKCM	Xq	0.0544959	0_1
BLCA	1p	0.0980392	0_1
BLCA	1p	0.0318627	0_1
BLCA	1q	0.186275	0_1
BLCA	1q	0.0269608	0_1
BLCA	2p	0.164216	0_1
BLCA	2p	0.0539216	0_1
BLCA	2q	0.0710784	0_1
BLCA	2q	0.142157	0_1
BLCA	3p	0.223039	0_1
BLCA	3p	0.0833333	M2
BLCA	3q	0.29902	M2
BLCA	3q	0.0220588	0_1
BLCA	4p	0.0637255	0_1
BLCA	4p	0.215686	M2
BLCA	4q	0.0416667	0_1
BLCA	4q	0.205882	M2
BLCA	5p	0.316176	0_1
BLCA	5p	0.0735294	0_1
BLCA	5q	0.0857843	0_1
BLCA	5q	0.257353	0_1
BLCA	6p	0.10049	0_1
BLCA	6p	0.147059	0_1
BLCA	6q	0.0416667	0_1
BLCA	6q	0.237745	0_1
BLCA	7p	0.289216	0_1
BLCA	7p	0.0318627	0_1
BLCA	7q	0.257353	0_1
BLCA	7q	0.0392157	0_1
BLCA	8p	0.134804	0_1
BLCA	8p	0.335784	0_1
BLCA	8q	0.365196	0_1
BLCA	8q	0.0465686	0_1
BLCA	9p	0.0882353	0_1
BLCA	9p	0.32598	M2
BLCA	9q	0.0784314	0_1
BLCA	9q	0.308824	0_1
BLCA	10p	0.193627	0_1
BLCA	10p	0.110294	0_1
BLCA	10q	0.0612745	0_1
BLCA	10q	0.198529	0_1
BLCA	11p	0.0367647	M2
BLCA	11p	0.306373	0_1
BLCA	11q	0.0563725	M2
BLCA	11q	0.205882	0_1
BLCA	12p	0.171569	0_1
BLCA	12p	0.0808824	0_1
BLCA	12q	0.125	0_1
BLCA	12q	0.0833333	0_1
BLCA	13q	0.164216	0_1
BLCA	13q	0.122549	0_1
BLCA	14q	0.0686275	M2
BLCA	14q	0.198529	0_1
BLCA	15q	0.0367647	0_1
BLCA	15q	0.22549	M2
BLCA	16p	0.0808824	0_1
BLCA	16p	0.166667	0_1
BLCA	16q	0.0955882	0_1
BLCA	16q	0.17402	0_1
BLCA	17p	0.0784314	0_1
BLCA	17p	0.330882	0_1
BLCA	17q	0.198529	0_1
BLCA	17q	0.0514706	0_1
BLCA	18p	0.20098	0_1
BLCA	18p	0.164216	0_1
BLCA	18q	0.0833333	0_1
BLCA	18q	0.257353	M2
BLCA	19p	0.107843	0_1
BLCA	19p	0.0833333	0_1
BLCA	19q	0.196078	0_1
BLCA	19q	0.0465686	0_1
BLCA	20p	0.362745	0_1
BLCA	20p	0.0514706	0_1
BLCA	20q	0.404412	M2
BLCA	20q	0.0196078	0_1
BLCA	21q	0.198529	0_1
BLCA	21q	0.117647	0_1
BLCA	22q	0.0661765	0_1
BLCA	22q	0.252451	0_1
BLCA	Xp	0.0539216	0_1
BLCA	Xp	0.0465686	0_1
BLCA	Xq	0.0367647	0_1
BLCA	Xq	0.0539216	0_1
GBMLGG	1p	0.0587156	0_1
GBMLGG	1p	0.16422	0_1
GBMLGG	1q	0.0715596	0_1
GBMLGG	1q	0.0229358	0_1
GBMLGG	2p	0.0275229	0_1
GBMLGG	2p	0.0229358	0_1
GBMLGG	2q	0.0256881	0_1
GBMLGG	2q	0.0211009	0_1
GBMLGG	3p	0.0385321	0_1
GBMLGG	3p	0.046789	M2
GBMLGG	3q	0.0385321	M2
GBMLGG	3q	0.0385321	0_1
GBMLGG	4p	0.0256881	0_1
GBMLGG	4p	0.066055	M2
GBMLGG	4q	0.0238532	0_1
GBMLGG	4q	0.0844037	M2
GBMLGG	5p	0.0394495	0_1
GBMLGG	5p	0.046789	0_1
GBMLGG	5q	0.0321101	0_1
GBMLGG	5q	0.0440367	0_1
GBMLGG	6p	0.0155963	0_1
GBMLGG	6p	0.0697248	0_1
GBMLGG	6q	0.0146789	0_1
GBMLGG	6q	0.134862	0_1
GBMLGG	7p	0.512844	0_1
GBMLGG	7p	0.00366972	0_1
GBMLGG	7q	0.544037	0_1
GBMLGG	7q	0.00458716	0_1
GBMLGG	8p	0.0651376	0_1
GBMLGG	8p	0.0440367	0_1
GBMLGG	8q	0.0761468	0_1
GBMLGG	8q	0.0247706	0_1
GBMLGG	9p	0.033945	0_1
GBMLGG	9p	0.248624	M2
GBMLGG	9q	0.0559633	0_1
GBMLGG	9q	0.0926606	0_1
GBMLGG	10p	0.059633	0_1
GBMLGG	10p	0.489908	0_1
GBMLGG	10q	0.00642202	0_1
GBMLGG	10q	0.512844	0_1
GBMLGG	11p	0.0192661	M2
GBMLGG	11p	0.106422	0_1
GBMLGG	11q	0.040367	M2
GBMLGG	11q	0.0605505	0_1
GBMLGG	12p	0.0642202	0_1
GBMLGG	12p	0.0477064	0_1
GBMLGG	12q	0.0458716	0_1
GBMLGG	12q	0.066055	0_1
GBMLGG	13q	0.0110092	0_1
GBMLGG	13q	0.211927	0_1
GBMLGG	14q	0.0119266	M2
GBMLGG	14q	0.179817	0_1
GBMLGG	15q	0.0146789	0_1
GBMLGG	15q	0.102752	M2
GBMLGG	16p	0.0266055	0_1
GBMLGG	16p	0.0293578	0_1
GBMLGG	16q	0.0275229	0_1
GBMLGG	16q	0.0522936	0_1
GBMLGG	17p	0.0256881	0_1
GBMLGG	17p	0.0422018	0_1
GBMLGG	17q	0.0357798	0_1
GBMLGG	17q	0.0220183	0_1
GBMLGG	18p	0.0458716	0_1
GBMLGG	18p	0.0889908	0_1
GBMLGG	18q	0.0431193	0_1
GBMLGG	18q	0.0761468	M2
GBMLGG	19p	0.209174	0_1
GBMLGG	19p	0.0275229	0_1
GBMLGG	19q	0.175229	0_1
GBMLGG	19q	0.188991	0_1
GBMLGG	20p	0.206422	0_1
GBMLGG	20p	0.0165138	0_1
GBMLGG	20q	0.201835	M2
GBMLGG	20q	0.0110092	0_1
GBMLGG	21q	0.0522936	0_1
GBMLGG	21q	0.040367	0_1
GBMLGG	22q	0.0220183	0_1
GBMLGG	22q	0.175229	0_1
GBMLGG	Xp	0.0100917	0_1
GBMLGG	Xp	0.0357798	0_1
GBMLGG	Xq	0.0165138	0_1
GBMLGG	Xq	0.0247706	0_1
OVTP	1p	0.210708	0_1
OVTP	1p	0.0690846	0_1
OVTP	1q	0.309154	0_1
OVTP	1q	0.0397237	0_1
OVTP	2p	0.252159	0_1
OVTP	2p	0.0500864	0_1
OVTP	2q	0.198618	0_1
OVTP	2q	0.0604491	0_1
OVTP	3p	0.205527	0_1
OVTP	3p	0.119171	M2
OVTP	3q	0.398964	M2
OVTP	3q	0.0362694	0_1
OVTP	4p	0.0656304	0_1
OVTP	4p	0.47323	M2
OVTP	4q	0.0362694	0_1
OVTP	4q	0.55095	M2
OVTP	5p	0.267703	0_1
OVTP	5p	0.164076	0_1
OVTP	5q	0.074266	0_1
OVTP	5q	0.333333	0_1
OVTP	6p	0.24525	0_1
OVTP	6p	0.224525	0_1
OVTP	6q	0.136442	0_1
OVTP	6q	0.355786	0_1
OVTP	7p	0.236615	0_1
OVTP	7p	0.160622	0_1
OVTP	7q	0.28152	0_1
OVTP	7q	0.0846287	0_1
OVTP	8p	0.169257	0_1
OVTP	8p	0.416235	0_1
OVTP	8q	0.376511	0_1
OVTP	8q	0.129534	0_1
OVTP	9p	0.119171	0_1
OVTP	9p	0.395509	M2
OVTP	9q	0.0535406	0_1
OVTP	9q	0.440415	0_1
OVTP	10p	0.248705	0_1
OVTP	10p	0.124352	0_1
OVTP	10q	0.131261	0_1
OVTP	10q	0.176166	0_1
OVTP	11p	0.0811744	M2
OVTP	11p	0.271157	0_1
OVTP	11q	0.127807	M2
OVTP	11q	0.189983	0_1
OVTP	12p	0.390328	0_1
OVTP	12p	0.0984456	0_1
OVTP	12q	0.246978	0_1
OVTP	12q	0.145078	0_1
OVTP	13q	0.0777202	0_1
OVTP	13q	0.47323	0_1
OVTP	14q	0.0587219	M2
OVTP	14q	0.319516	0_1
OVTP	15q	0.0431779	0_1
OVTP	15q	0.405872	M2
OVTP	16p	0.0621762	0_1
OVTP	16p	0.504318	0_1
OVTP	16q	0.0397237	0_1
OVTP	16q	0.649396	0_1
OVTP	17p	0.0207254	0_1
OVTP	17p	0.765112	0_1
OVTP	17q	0.0431779	0_1
OVTP	17q	0.625216	0_1
OVTP	18p	0.160622	0_1
OVTP	18p	0.343696	0_1
OVTP	18q	0.0846287	0_1
OVTP	18q	0.423143	M2
OVTP	19p	0.19171	0_1
OVTP	19p	0.265976	0_1
OVTP	19q	0.177893	0_1
OVTP	19q	0.262522	0_1
OVTP	20p	0.426598	0_1
OVTP	20p	0.0690846	0_1
OVTP	20q	0.492228	M2
OVTP	20q	0.0414508	0_1
OVTP	21q	0.131261	0_1
OVTP	21q	0.290155	0_1
OVTP	22q	0.0207254	0_1
OVTP	22q	0.701209	0_1
OVTP	Xp	0.0621762	0_1
OVTP	Xp	0.305699	0_1
OVTP	Xq	0.0863558	0_1
OVTP	Xq	0.231434	0_1
KIPAN	1p	0.0136054	0_1
KIPAN	1p	0.136054	0_1
KIPAN	1q	0.053288	0_1
KIPAN	1q	0.102041	0_1
KIPAN	2p	0.103175	0_1
KIPAN	2p	0.0680272	0_1
KIPAN	2q	0.111111	0_1
KIPAN	2q	0.0680272	0_1
KIPAN	3p	0.0952381	0_1
KIPAN	3p	0.412698	M2
KIPAN	3q	0.14059	M2
KIPAN	3q	0.111111	0_1
KIPAN	4p	0.0430839	0_1
KIPAN	4p	0.0759637	M2
KIPAN	4q	0.0419501	0_1
KIPAN	4q	0.0680272	M2
KIPAN	5p	0.22449	0_1
KIPAN	5p	0.0192744	0_1
KIPAN	5q	0.24263	0_1
KIPAN	5q	0.0170068	0_1
KIPAN	6p	0.015873	0_1
KIPAN	6p	0.156463	0_1
KIPAN	6q	0.0113379	0_1
KIPAN	6q	0.192744	0_1
KIPAN	7p	0.375283	0_1
KIPAN	7p	0.00340136	0_1
KIPAN	7q	0.377551	0_1
KIPAN	7q	0.00340136	0_1
KIPAN	8p	0.0566893	0_1
KIPAN	8p	0.142857	0_1
KIPAN	8q	0.0884354	0_1
KIPAN	8q	0.0680272	0_1
KIPAN	9p	0.021542	0_1
KIPAN	9p	0.160998	M2
KIPAN	9q	0.0192744	0_1
KIPAN	9q	0.165533	0_1
KIPAN	10p	0.0170068	0_1
KIPAN	10p	0.117914	0_1
KIPAN	10q	0.0136054	0_1
KIPAN	10q	0.141723	0_1
KIPAN	11p	0.0453515	M2
KIPAN	11p	0.031746	0_1
KIPAN	11q	0.0430839	M2
KIPAN	11q	0.0408163	0_1
KIPAN	12p	0.246032	0_1
KIPAN	12p	0.00680272	0_1
KIPAN	12q	0.247166	0_1
KIPAN	12q	0.00340136	0_1
KIPAN	13q	0.0498866	0_1
KIPAN	13q	0.121315	0_1
KIPAN	14q	0.0351474	M2
KIPAN	14q	0.249433	0_1
KIPAN	15q	0.0408163	0_1
KIPAN	15q	0.0498866	M2
KIPAN	16p	0.276644	0_1
KIPAN	16p	0.00907029	0_1
KIPAN	16q	0.263039	0_1
KIPAN	16q	0.0204082	0_1
KIPAN	17p	0.206349	0_1
KIPAN	17p	0.0975057	0_1
KIPAN	17q	0.234694	0_1
KIPAN	17q	0.0725624	0_1
KIPAN	18p	0.0544218	0_1
KIPAN	18p	0.113379	0_1
KIPAN	18q	0.0510204	0_1
KIPAN	18q	0.120181	M2
KIPAN	19p	0.0555556	0_1
KIPAN	19p	0.0204082	0_1
KIPAN	19q	0.0578231	0_1
KIPAN	19q	0.0147392	0_1
KIPAN	20p	0.214286	0_1
KIPAN	20p	0.00907029	0_1
KIPAN	20q	0.216553	M2
KIPAN	20q	0.00226757	0_1
KIPAN	21q	0.0646259	0_1
KIPAN	21q	0.115646	0_1
KIPAN	22q	0.0544218	0_1
KIPAN	22q	0.0782313	0_1
KIPAN	Xp	0.037415	0_1
KIPAN	Xp	0.0555556	0_1
KIPAN	Xq	0.0396825	0_1
KIPAN	Xq	0.0544218	0_1
THCA	1p	0.00400802	0_1
THCA	1p	0.00601202	0_1
THCA	1q	0.0460922	0_1
THCA	1q	0.00400802	0_1
THCA	2p	0	0_1
THCA	2p	0.0180361	0_1
THCA	2q	0.00200401	0_1
THCA	2q	0.0160321	0_1
THCA	3p	0.00400802	0_1
THCA	3p	0.00400802	M2
THCA	3q	0.00200401	M2
THCA	3q	0.00601202	0_1
THCA	4p	0.01002	0_1
THCA	4p	0.00200401	M2
THCA	4q	0.01002	0_1
THCA	4q	0.00200401	M2
THCA	5p	0.0360721	0_1
THCA	5p	0.00200401	0_1
THCA	5q	0.0300601	0_1
THCA	5q	0	0_1
THCA	6p	0.00400802	0_1
THCA	6p	0.00200401	0_1
THCA	6q	0.00200401	0_1
THCA	6q	0.00601202	0_1
THCA	7p	0.0360721	0_1
THCA	7p	0	0_1
THCA	7q	0.0400802	0_1
THCA	7q	0	0_1
THCA	8p	0.00400802	0_1
THCA	8p	0.00801603	0_1
THCA	8q	0.00601202	0_1
THCA	8q	0.00801603	0_1
THCA	9p	0.00200401	0_1
THCA	9p	0.0240481	M2
THCA	9q	0.00400802	0_1
THCA	9q	0.0360721	0_1
THCA	10p	0.00400802	0_1
THCA	10p	0.0140281	0_1
THCA	10q	0.00400802	0_1
THCA	10q	0.012024	0_1
THCA	11p	0.00801603	M2
THCA	11p	0.0140281	0_1
THCA	11q	0.00601202	M2
THCA	11q	0.0180361	0_1
THCA	12p	0.0240481	0_1
THCA	12p	0	0_1
THCA	12q	0.0240481	0_1
THCA	12q	0	0_1
THCA	13q	0.00601202	0_1
THCA	13q	0.0220441	0_1
THCA	14q	0.0180361	M2
THCA	14q	0.00200401	0_1
THCA	15q	0	0_1
THCA	15q	0.0160321	M2
THCA	16p	0.0280561	0_1
THCA	16p	0.00200401	0_1
THCA	16q	0.0240481	0_1
THCA	16q	0.00400802	0_1
THCA	17p	0.0240481	0_1
THCA	17p	0.0140281	0_1
THCA	17q	0.0260521	0_1
THCA	17q	0.00200401	0_1
THCA	18p	0.00601202	0_1
THCA	18p	0.00801603	0_1
THCA	18q	0.00601202	0_1
THCA	18q	0.00801603	M2
THCA	19p	0.01002	0_1
THCA	19p	0.00801603	0_1
THCA	19q	0.012024	0_1
THCA	19q	0	0_1
THCA	20p	0.0160321	0_1
THCA	20p	0	0_1
THCA	20q	0.0160321	M2
THCA	20q	0	0_1
THCA	21q	0.00400802	0_1
THCA	21q	0.012024	0_1
THCA	22q	0.00200401	0_1
THCA	22q	0.150301	0_1
THCA	Xp	0	0_1
THCA	Xp	0.00200401	0_1
THCA	Xq	0	0_1
THCA	Xq	0	0_1
HNSC	1p	0.0689655	0_1
HNSC	1p	0.0536398	0_1
HNSC	1q	0.157088	0_1
HNSC	1q	0.0114943	0_1
HNSC	2p	0.101533	0_1
HNSC	2p	0.0191571	0_1
HNSC	2q	0.0632184	0_1
HNSC	2q	0.0306513	0_1
HNSC	3p	0.0938697	0_1
HNSC	3p	0.411877	M2
HNSC	3q	0.363985	M2
HNSC	3q	0.0574713	0_1
HNSC	4p	0.0363985	0_1
HNSC	4p	0.250958	M2
HNSC	4q	0.0287356	0_1
HNSC	4q	0.166667	M2
HNSC	5p	0.270115	0_1
HNSC	5p	0.0363985	0_1
HNSC	5q	0.0957854	0_1
HNSC	5q	0.189655	0_1
HNSC	6p	0.105364	0_1
HNSC	6p	0.0766284	0_1
HNSC	6q	0.0785441	0_1
HNSC	6q	0.0823755	0_1
HNSC	7p	0.247126	0_1
HNSC	7p	0.0383142	0_1
HNSC	7q	0.164751	0_1
HNSC	7q	0.0440613	0_1
HNSC	8p	0.178161	0_1
HNSC	8p	0.235632	0_1
HNSC	8q	0.47318	0_1
HNSC	8q	0.0210728	0_1
HNSC	9p	0.141762	0_1
HNSC	9p	0.285441	M2
HNSC	9q	0.195402	0_1
HNSC	9q	0.101533	0_1
HNSC	10p	0.045977	0_1
HNSC	10p	0.181992	0_1
HNSC	10q	0.0306513	0_1
HNSC	10q	0.10728	0_1
HNSC	11p	0.0804598	M2
HNSC	11p	0.170498	0_1
HNSC	11q	0.0747126	M2
HNSC	11q	0.247126	0_1
HNSC	12p	0.201149	0_1
HNSC	12p	0.0383142	0_1
HNSC	12q	0.0938697	0_1
HNSC	12q	0.0249042	0_1
HNSC	13q	0.0555556	0_1
HNSC	13q	0.233716	0_1
HNSC	14q	0.191571	M2
HNSC	14q	0.0785441	0_1
HNSC	15q	0.0574713	0_1
HNSC	15q	0.10728	M2
HNSC	16p	0.0977011	0_1
HNSC	16p	0.0536398	0_1
HNSC	16q	0.103448	0_1
HNSC	16q	0.0785441	0_1
HNSC	17p	0.0632184	0_1
HNSC	17p	0.132184	0_1
HNSC	17q	0.0862069	0_1
HNSC	17q	0.0191571	0_1
HNSC	18p	0.176245	0_1
HNSC	18p	0.0957854	0_1
HNSC	18q	0.0708812	0_1
HNSC	18q	0.277778	M2
HNSC	19p	0.0536398	0_1
HNSC	19p	0.0938697	0_1
HNSC	19q	0.0842912	0_1
HNSC	19q	0.0842912	0_1
HNSC	20p	0.226054	0_1
HNSC	20p	0.0555556	0_1
HNSC	20q	0.250958	M2
HNSC	20q	0.0287356	0_1
HNSC	21q	0.0287356	0_1
HNSC	21q	0.206897	0_1
HNSC	22q	0.128352	0_1
HNSC	22q	0.0823755	0_1
HNSC	Xp	0.0383142	0_1
HNSC	Xp	0.105364	0_1
HNSC	Xq	0.0804598	0_1
HNSC	Xq	0.032567	0_1
PRAD	1p	0.0142276	0_1
PRAD	1p	0.0264228	0_1
PRAD	1q	0.0365854	0_1
PRAD	1q	0.00406504	0_1
PRAD	2p	0.0101626	0_1
PRAD	2p	0.0101626	0_1
PRAD	2q	0.00406504	0_1
PRAD	2q	0.0162602	0_1
PRAD	3p	0.0406504	0_1
PRAD	3p	0.00813008	M2
PRAD	3q	0.0569106	M2
PRAD	3q	0.00203252	0_1
PRAD	4p	0.00609756	0_1
PRAD	4p	0.0243902	M2
PRAD	4q	0.00609756	0_1
PRAD	4q	0.0121951	M2
PRAD	5p	0.0284553	0_1
PRAD	5p	0.0121951	0_1
PRAD	5q	0.0121951	0_1
PRAD	5q	0.0264228	0_1
PRAD	6p	0.00813008	0_1
PRAD	6p	0.0304878	0_1
PRAD	6q	0.00406504	0_1
PRAD	6q	0.0589431	0_1
PRAD	7p	0.134146	0_1
PRAD	7p	0.00203252	0_1
PRAD	7q	0.126016	0_1
PRAD	7q	0.00203252	0_1
PRAD	8p	0.0813008	0_1
PRAD	8p	0.26626	0_1
PRAD	8q	0.186992	0_1
PRAD	8q	0.0223577	0_1
PRAD	9p	0.0304878	0_1
PRAD	9p	0.0223577	M2
PRAD	9q	0.0589431	0_1
PRAD	9q	0.00406504	0_1
PRAD	10p	0.0121951	0_1
PRAD	10p	0.0447154	0_1
PRAD	10q	0.0101626	0_1
PRAD	10q	0.0487805	0_1
PRAD	11p	0.0284553	M2
PRAD	11p	0.00813008	0_1
PRAD	11q	0.0325203	M2
PRAD	11q	0.00203252	0_1
PRAD	12p	0.0182927	0_1
PRAD	12p	0.0691057	0_1
PRAD	12q	0.0264228	0_1
PRAD	12q	0.0121951	0_1
PRAD	13q	0.00609756	0_1
PRAD	13q	0.113821	0_1
PRAD	14q	0.0101626	M2
PRAD	14q	0.0223577	0_1
PRAD	15q	0.00203252	0_1
PRAD	15q	0.0264228	M2
PRAD	16p	0.0284553	0_1
PRAD	16p	0.0182927	0_1
PRAD	16q	0.00813008	0_1
PRAD	16q	0.156504	0_1
PRAD	17p	0.00609756	0_1
PRAD	17p	0.113821	0_1
PRAD	17q	0.00813008	0_1
PRAD	17q	0.0162602	0_1
PRAD	18p	0.0162602	0_1
PRAD	18p	0.0833333	0_1
PRAD	18q	0.00406504	0_1
PRAD	18q	0.144309	M2
PRAD	19p	0.0121951	0_1
PRAD	19p	0.00813008	0_1
PRAD	19q	0.0101626	0_1
PRAD	19q	0.00813008	0_1
PRAD	20p	0.0182927	0_1
PRAD	20p	0.0264228	0_1
PRAD	20q	0.0325203	M2
PRAD	20q	0.00609756	0_1
PRAD	21q	0.0223577	0_1
PRAD	21q	0.0284553	0_1
PRAD	22q	0	0_1
PRAD	22q	0.0386179	0_1
PRAD	Xp	0.00406504	0_1
PRAD	Xp	0.0264228	0_1
PRAD	Xq	0.00406504	0_1
PRAD	Xq	0.0243902	0_1
LIHC	1p	0.113514	0_1
LIHC	1p	0.159459	0_1
LIHC	1q	0.562162	0_1
LIHC	1q	0.0297297	0_1
LIHC	2p	0.0675676	0_1
LIHC	2p	0.0513514	0_1
LIHC	2q	0.0675676	0_1
LIHC	2q	0.0702703	0_1
LIHC	3p	0.0621622	0_1
LIHC	3p	0.0945946	M2
LIHC	3q	0.0567568	M2
LIHC	3q	0.0675676	0_1
LIHC	4p	0.0567568	0_1
LIHC	4p	0.205405	M2
LIHC	4q	0.0135135	0_1
LIHC	4q	0.321622	M2
LIHC	5p	0.289189	0_1
LIHC	5p	0.0486486	0_1
LIHC	5q	0.22973	0_1
LIHC	5q	0.072973	0_1
LIHC	6p	0.248649	0_1
LIHC	6p	0.0324324	0_1
LIHC	6q	0.121622	0_1
LIHC	6q	0.216216	0_1
LIHC	7p	0.254054	0_1
LIHC	7p	0.027027	0_1
LIHC	7q	0.254054	0_1
LIHC	7q	0.0405405	0_1
LIHC	8p	0.148649	0_1
LIHC	8p	0.459459	0_1
LIHC	8q	0.459459	0_1
LIHC	8q	0.0810811	0_1
LIHC	9p	0.0405405	0_1
LIHC	9p	0.256757	M2
LIHC	9q	0.0324324	0_1
LIHC	9q	0.221622	0_1
LIHC	10p	0.105405	0_1
LIHC	10p	0.0864865	0_1
LIHC	10q	0.0648649	0_1
LIHC	10q	0.17027	0_1
LIHC	11p	0.0405405	M2
LIHC	11p	0.1	0_1
LIHC	11q	0.0459459	M2
LIHC	11q	0.137838	0_1
LIHC	12p	0.0702703	0_1
LIHC	12p	0.135135	0_1
LIHC	12q	0.0810811	0_1
LIHC	12q	0.0567568	0_1
LIHC	13q	0.0432432	0_1
LIHC	13q	0.291892	0_1
LIHC	14q	0.0432432	M2
LIHC	14q	0.248649	0_1
LIHC	15q	0.0540541	0_1
LIHC	15q	0.143243	M2
LIHC	16p	0.0540541	0_1
LIHC	16p	0.240541	0_1
LIHC	16q	0.0243243	0_1
LIHC	16q	0.32973	0_1
LIHC	17p	0.0540541	0_1
LIHC	17p	0.402703	0_1
LIHC	17q	0.197297	0_1
LIHC	17q	0.0459459	0_1
LIHC	18p	0.0675676	0_1
LIHC	18p	0.172973	0_1
LIHC	18q	0.0486486	0_1
LIHC	18q	0.191892	M2
LIHC	19p	0.108108	0_1
LIHC	19p	0.0864865	0_1
LIHC	19q	0.132432	0_1
LIHC	19q	0.0513514	0_1
LIHC	20p	0.22973	0_1
LIHC	20p	0.0486486	0_1
LIHC	20q	0.243243	M2
LIHC	20q	0.0189189	0_1
LIHC	21q	0.0432432	0_1
LIHC	21q	0.218919	0_1
LIHC	22q	0.0918919	0_1
LIHC	22q	0.132432	0_1
LIHC	Xp	0.0216216	0_1
LIHC	Xp	0.110811	0_1
LIHC	Xq	0.0594595	0_1
LIHC	Xq	0.0540541	0_1
PAAD	1p	0.0543478	0_1
PAAD	1p	0.0978261	0_1
PAAD	1q	0.173913	0_1
PAAD	1q	0.0108696	0_1
PAAD	2p	0.0217391	0_1
PAAD	2p	0.0326087	0_1
PAAD	2q	0.0271739	0_1
PAAD	2q	0.0217391	0_1
PAAD	3p	0.0271739	0_1
PAAD	3p	0.0869565	M2
PAAD	3q	0.0597826	M2
PAAD	3q	0.0271739	0_1
PAAD	4p	0.0380435	0_1
PAAD	4p	0.0434783	M2
PAAD	4q	0.0217391	0_1
PAAD	4q	0.0271739	M2
PAAD	5p	0.0869565	0_1
PAAD	5p	0.0217391	0_1
PAAD	5q	0.0434783	0_1
PAAD	5q	0.0163043	0_1
PAAD	6p	0.0217391	0_1
PAAD	6p	0.184783	0_1
PAAD	6q	0.00543478	0_1
PAAD	6q	0.26087	0_1
PAAD	7p	0.141304	0_1
PAAD	7p	0.00543478	0_1
PAAD	7q	0.125	0_1
PAAD	7q	0.0108696	0_1
PAAD	8p	0.048913	0_1
PAAD	8p	0.141304	0_1
PAAD	8q	0.119565	0_1
PAAD	8q	0.0271739	0_1
PAAD	9p	0.0163043	0_1
PAAD	9p	0.282609	M2
PAAD	9q	0.0271739	0_1
PAAD	9q	0.13587	0_1
PAAD	10p	0.0108696	0_1
PAAD	10p	0.103261	0_1
PAAD	10q	0.0108696	0_1
PAAD	10q	0.0869565	0_1
PAAD	11p	0.0108696	M2
PAAD	11p	0.0434783	0_1
PAAD	11q	0.0217391	M2
PAAD	11q	0.048913	0_1
PAAD	12p	0.108696	0_1
PAAD	12p	0.0543478	0_1
PAAD	12q	0.076087	0_1
PAAD	12q	0.0869565	0_1
PAAD	13q	0.0869565	0_1
PAAD	13q	0.0652174	0_1
PAAD	14q	0.048913	M2
PAAD	14q	0.0543478	0_1
PAAD	15q	0.0326087	0_1
PAAD	15q	0.0869565	M2
PAAD	16p	0.0271739	0_1
PAAD	16p	0.0271739	0_1
PAAD	16q	0.0326087	0_1
PAAD	16q	0.048913	0_1
PAAD	17p	0.0326087	0_1
PAAD	17p	0.315217	0_1
PAAD	17q	0.0380435	0_1
PAAD	17q	0.0543478	0_1
PAAD	18p	0.0923913	0_1
PAAD	18p	0.125	0_1
PAAD	18q	0.0217391	0_1
PAAD	18q	0.380435	M2
PAAD	19p	0.0326087	0_1
PAAD	19p	0.0434783	0_1
PAAD	19q	0.0815217	0_1
PAAD	19q	0.0217391	0_1
PAAD	20p	0.0923913	0_1
PAAD	20p	0.0706522	0_1
PAAD	20q	0.146739	M2
PAAD	20q	0.0163043	0_1
PAAD	21q	0	0_1
PAAD	21q	0.173913	0_1
PAAD	22q	0.0217391	0_1
PAAD	22q	0.13587	0_1
PAAD	Xp	0.0326087	0_1
PAAD	Xp	0.0217391	0_1
PAAD	Xq	0.0271739	0_1
PAAD	Xq	0	0_1
LUAD	1p	0.143411	0_1
LUAD	1p	0.0717054	0_1
LUAD	1q	0.439922	0_1
LUAD	1q	0.0251938	0_1
LUAD	2p	0.133721	0_1
LUAD	2p	0.0135659	0_1
LUAD	2q	0.114341	0_1
LUAD	2q	0.0116279	0_1
LUAD	3p	0.0329457	0_1
LUAD	3p	0.24031	M2
LUAD	3q	0.0736434	M2
LUAD	3q	0.145349	0_1
LUAD	4p	0.0794574	0_1
LUAD	4p	0.100775	M2
LUAD	4q	0.0387597	0_1
LUAD	4q	0.120155	M2
LUAD	5p	0.406977	0_1
LUAD	5p	0.0387597	0_1
LUAD	5q	0.147287	0_1
LUAD	5q	0.156977	0_1
LUAD	6p	0.158915	0_1
LUAD	6p	0.104651	0_1
LUAD	6q	0.0465116	0_1
LUAD	6q	0.261628	0_1
LUAD	7p	0.370155	0_1
LUAD	7p	0.0310078	0_1
LUAD	7q	0.271318	0_1
LUAD	7q	0.0348837	0_1
LUAD	8p	0.145349	0_1
LUAD	8p	0.281008	0_1
LUAD	8q	0.325581	0_1
LUAD	8q	0.0562016	0_1
LUAD	9p	0.0445736	0_1
LUAD	9p	0.339147	M2
LUAD	9q	0.0310078	0_1
LUAD	9q	0.296512	0_1
LUAD	10p	0.124031	0_1
LUAD	10p	0.0872093	0_1
LUAD	10q	0.0755814	0_1
LUAD	10q	0.116279	0_1
LUAD	11p	0.0833333	M2
LUAD	11p	0.0930233	0_1
LUAD	11q	0.118217	M2
LUAD	11q	0.0755814	0_1
LUAD	12p	0.151163	0_1
LUAD	12p	0.0988372	0_1
LUAD	12q	0.124031	0_1
LUAD	12q	0.0717054	0_1
LUAD	13q	0.0406977	0_1
LUAD	13q	0.290698	0_1
LUAD	14q	0.145349	M2
LUAD	14q	0.120155	0_1
LUAD	15q	0.0329457	0_1
LUAD	15q	0.261628	M2
LUAD	16p	0.174419	0_1
LUAD	16p	0.0910853	0_1
LUAD	16q	0.110465	0_1
LUAD	16q	0.131783	0_1
LUAD	17p	0.0562016	0_1
LUAD	17p	0.26938	0_1
LUAD	17q	0.19186	0_1
LUAD	17q	0.0503876	0_1
LUAD	18p	0.0949612	0_1
LUAD	18p	0.197674	0_1
LUAD	18q	0.0639535	0_1
LUAD	18q	0.255814	M2
LUAD	19p	0.0232558	0_1
LUAD	19p	0.277132	0_1
LUAD	19q	0.0639535	0_1
LUAD	19q	0.156977	0_1
LUAD	20p	0.180233	0_1
LUAD	20p	0.135659	0_1
LUAD	20q	0.205426	M2
LUAD	20q	0.0600775	0_1
LUAD	21q	0.114341	0_1
LUAD	21q	0.162791	0_1
LUAD	22q	0.0503876	0_1
LUAD	22q	0.226744	0_1
LUAD	Xp	0.0251938	0_1
LUAD	Xp	0.0678295	0_1
LUAD	Xq	0.0523256	0_1
LUAD	Xq	0.0271318	0_1
LGG	1p	0.0233918	0_1
LGG	1p	0.337232	0_1
LGG	1q	0.0389864	0_1
LGG	1q	0.0272904	0_1
LGG	2p	0.0155945	0_1
LGG	2p	0.0194932	0_1
LGG	2q	0.0136452	0_1
LGG	2q	0.0175439	0_1
LGG	3p	0.0116959	0_1
LGG	3p	0.0487329	M2
LGG	3q	0.00974659	M2
LGG	3q	0.042885	0_1
LGG	4p	0.0136452	0_1
LGG	4p	0.08577	M2
LGG	4q	0.00974659	0_1
LGG	4q	0.124756	M2
LGG	5p	0.0175439	0_1
LGG	5p	0.0526316	0_1
LGG	5q	0.0155945	0_1
LGG	5q	0.0448343	0_1
LGG	6p	0.00779727	0_1
LGG	6p	0.0448343	0_1
LGG	6q	0.00194932	0_1
LGG	6q	0.111111	0_1
LGG	7p	0.20078	0_1
LGG	7p	0.00194932	0_1
LGG	7q	0.25731	0_1
LGG	7q	0.00584795	0_1
LGG	8p	0.0682261	0_1
LGG	8p	0.0233918	0_1
LGG	8q	0.0818713	0_1
LGG	8q	0.0116959	0_1
LGG	9p	0.0194932	0_1
LGG	9p	0.187135	M2
LGG	9q	0.0350877	0_1
LGG	9q	0.0643275	0_1
LGG	10p	0.101365	0_1
LGG	10p	0.148148	0_1
LGG	10q	0.0116959	0_1
LGG	10q	0.165692	0_1
LGG	11p	0.0272904	M2
LGG	11p	0.0955166	0_1
LGG	11q	0.0682261	M2
LGG	11q	0.0233918	0_1
LGG	12p	0.0448343	0_1
LGG	12p	0.0272904	0_1
LGG	12q	0.0253411	0_1
LGG	12q	0.0662768	0_1
LGG	13q	0.00974659	0_1
LGG	13q	0.14425	0_1
LGG	14q	0.00779727	M2
LGG	14q	0.124756	0_1
LGG	15q	0.0136452	0_1
LGG	15q	0.0818713	M2
LGG	16p	0.0136452	0_1
LGG	16p	0.00974659	0_1
LGG	16q	0.0194932	0_1
LGG	16q	0.0233918	0_1
LGG	17p	0.0214425	0_1
LGG	17p	0.00974659	0_1
LGG	17q	0.0272904	0_1
LGG	17q	0.00194932	0_1
LGG	18p	0.0253411	0_1
LGG	18p	0.0916179	0_1
LGG	18q	0.0175439	0_1
LGG	18q	0.079922	M2
LGG	19p	0.0701754	0_1
LGG	19p	0.0253411	0_1
LGG	19q	0.042885	0_1
LGG	19q	0.368421	0_1
LGG	20p	0.0701754	0_1
LGG	20p	0.0116959	0_1
LGG	20q	0.0643275	M2
LGG	20q	0.00194932	0_1
LGG	21q	0.0292398	0_1
LGG	21q	0.0409357	0_1
LGG	22q	0.0175439	0_1
LGG	22q	0.0760234	0_1
LGG	Xp	0.0155945	0_1
LGG	Xp	0.0448343	0_1
LGG	Xq	0.0253411	0_1
LGG	Xq	0.0214425	0_1
ESCA	1p	0.103261	0_1
ESCA	1p	0.108696	0_1
ESCA	1q	0.217391	0_1
ESCA	1q	0.048913	0_1
ESCA	2p	0.201087	0_1
ESCA	2p	0.0271739	0_1
ESCA	2q	0.152174	0_1
ESCA	2q	0.0434783	0_1
ESCA	3p	0.108696	0_1
ESCA	3p	0.347826	M2
ESCA	3q	0.309783	M2
ESCA	3q	0.0923913	0_1
ESCA	4p	0.048913	0_1
ESCA	4p	0.451087	M2
ESCA	4q	0.0434783	0_1
ESCA	4q	0.36413	M2
ESCA	5p	0.293478	0_1
ESCA	5p	0.163043	0_1
ESCA	5q	0.0706522	0_1
ESCA	5q	0.331522	0_1
ESCA	6p	0.13587	0_1
ESCA	6p	0.119565	0_1
ESCA	6q	0.108696	0_1
ESCA	6q	0.130435	0_1
ESCA	7p	0.456522	0_1
ESCA	7p	0.048913	0_1
ESCA	7q	0.347826	0_1
ESCA	7q	0.0597826	0_1
ESCA	8p	0.23913	0_1
ESCA	8p	0.201087	0_1
ESCA	8q	0.402174	0_1
ESCA	8q	0.0597826	0_1
ESCA	9p	0.0597826	0_1
ESCA	9p	0.396739	M2
ESCA	9q	0.0978261	0_1
ESCA	9q	0.206522	0_1
ESCA	10p	0.125	0_1
ESCA	10p	0.163043	0_1
ESCA	10q	0.0652174	0_1
ESCA	10q	0.163043	0_1
ESCA	11p	0.0978261	M2
ESCA	11p	0.179348	0_1
ESCA	11q	0.0869565	M2
ESCA	11q	0.222826	0_1
ESCA	12p	0.23913	0_1
ESCA	12p	0.103261	0_1
ESCA	12q	0.130435	0_1
ESCA	12q	0.0815217	0_1
ESCA	13q	0.157609	0_1
ESCA	13q	0.233696	0_1
ESCA	14q	0.173913	M2
ESCA	14q	0.141304	0_1
ESCA	15q	0.108696	0_1
ESCA	15q	0.141304	M2
ESCA	16p	0.125	0_1
ESCA	16p	0.201087	0_1
ESCA	16q	0.103261	0_1
ESCA	16q	0.222826	0_1
ESCA	17p	0.108696	0_1
ESCA	17p	0.298913	0_1
ESCA	17q	0.157609	0_1
ESCA	17q	0.076087	0_1
ESCA	18p	0.184783	0_1
ESCA	18p	0.25	0_1
ESCA	18q	0.0706522	0_1
ESCA	18q	0.423913	M2
ESCA	19p	0.0652174	0_1
ESCA	19p	0.195652	0_1
ESCA	19q	0.119565	0_1
ESCA	19q	0.163043	0_1
ESCA	20p	0.461957	0_1
ESCA	20p	0.0706522	0_1
ESCA	20q	0.51087	M2
ESCA	20q	0.0217391	0_1
ESCA	21q	0.0380435	0_1
ESCA	21q	0.461957	0_1
ESCA	22q	0.119565	0_1
ESCA	22q	0.244565	0_1
ESCA	Xp	0.048913	0_1
ESCA	Xp	0.173913	0_1
ESCA	Xq	0.0978261	0_1
ESCA	Xq	0.0652174	0_1
STAD	1p	0.0566893	0_1
STAD	1p	0.0589569	0_1
STAD	1q	0.147392	0_1
STAD	1q	0.0136054	0_1
STAD	2p	0.102041	0_1
STAD	2p	0.0272109	0_1
STAD	2q	0.0861678	0_1
STAD	2q	0.0272109	0_1
STAD	3p	0.047619	0_1
STAD	3p	0.115646	M2
STAD	3q	0.113379	M2
STAD	3q	0.0612245	0_1
STAD	4p	0.0226757	0_1
STAD	4p	0.231293	M2
STAD	4q	0.0113379	0_1
STAD	4q	0.229025	M2
STAD	5p	0.151927	0_1
STAD	5p	0.0816327	0_1
STAD	5q	0.0408163	0_1
STAD	5q	0.15873	0_1
STAD	6p	0.0952381	0_1
STAD	6p	0.0589569	0_1
STAD	6q	0.0816327	0_1
STAD	6q	0.0770975	0_1
STAD	7p	0.337868	0_1
STAD	7p	0.0181406	0_1
STAD	7q	0.278912	0_1
STAD	7q	0.0430839	0_1
STAD	8p	0.319728	0_1
STAD	8p	0.133787	0_1
STAD	8q	0.421769	0_1
STAD	8q	0.0385488	0_1
STAD	9p	0.0634921	0_1
STAD	9p	0.23356	M2
STAD	9q	0.0997732	0_1
STAD	9q	0.138322	0_1
STAD	10p	0.145125	0_1
STAD	10p	0.0839002	0_1
STAD	10q	0.0816327	0_1
STAD	10q	0.0793651	0_1
STAD	11p	0.0793651	M2
STAD	11p	0.0702948	0_1
STAD	11q	0.111111	M2
STAD	11q	0.0680272	0_1
STAD	12p	0.129252	0_1
STAD	12p	0.0929705	0_1
STAD	12q	0.0952381	0_1
STAD	12q	0.0612245	0_1
STAD	13q	0.229025	0_1
STAD	13q	0.0340136	0_1
STAD	14q	0.0204082	M2
STAD	14q	0.138322	0_1
STAD	15q	0.0408163	0_1
STAD	15q	0.0997732	M2
STAD	16p	0.0612245	0_1
STAD	16p	0.120181	0_1
STAD	16q	0.047619	0_1
STAD	16q	0.138322	0_1
STAD	17p	0.031746	0_1
STAD	17p	0.251701	0_1
STAD	17q	0.0680272	0_1
STAD	17q	0.0839002	0_1
STAD	18p	0.122449	0_1
STAD	18p	0.15873	0_1
STAD	18q	0.0544218	0_1
STAD	18q	0.226757	M2
STAD	19p	0.047619	0_1
STAD	19p	0.14966	0_1
STAD	19q	0.113379	0_1
STAD	19q	0.104308	0_1
STAD	20p	0.462585	0_1
STAD	20p	0.0294785	0_1
STAD	20q	0.535147	M2
STAD	20q	0	0_1
STAD	21q	0.00907029	0_1
STAD	21q	0.269841	0_1
STAD	22q	0.0294785	0_1
STAD	22q	0.183673	0_1
STAD	Xp	0.0294785	0_1
STAD	Xp	0.0521542	0_1
STAD	Xq	0.0272109	0_1
STAD	Xq	0.0430839	0_1
LAML	1p	0.0157068	0_1
LAML	1p	0	0_1
LAML	1q	0.0104712	0_1
LAML	1q	0	0_1
LAML	2p	0.0104712	0_1
LAML	2p	0	0_1
LAML	2q	0.0052356	0_1
LAML	2q	0	0_1
LAML	3p	0.0052356	0_1
LAML	3p	0.0157068	M2
LAML	3q	0.0052356	M2
LAML	3q	0.0157068	0_1
LAML	4p	0.0209424	0_1
LAML	4p	0.0104712	M2
LAML	4q	0.0209424	0_1
LAML	4q	0.0104712	M2
LAML	5p	0.0052356	0_1
LAML	5p	0.0052356	0_1
LAML	5q	0	0_1
LAML	5q	0.0314136	0_1
LAML	6p	0.0052356	0_1
LAML	6p	0	0_1
LAML	6q	0.0052356	0_1
LAML	6q	0	0_1
LAML	7p	0	0_1
LAML	7p	0.078534	0_1
LAML	7q	0	0_1
LAML	7q	0.0994764	0_1
LAML	8p	0.104712	0_1
LAML	8p	0.0052356	0_1
LAML	8q	0.109948	0_1
LAML	8q	0	0_1
LAML	9p	0.0052356	0_1
LAML	9p	0.0052356	M2
LAML	9q	0.0052356	0_1
LAML	9q	0.0104712	0_1
LAML	10p	0.0104712	0_1
LAML	10p	0.0052356	0_1
LAML	10q	0.0157068	0_1
LAML	10q	0.0052356	0_1
LAML	11p	0.026178	M2
LAML	11p	0.0052356	0_1
LAML	11q	0.0366492	M2
LAML	11q	0	0_1
LAML	12p	0	0_1
LAML	12p	0.0209424	0_1
LAML	12q	0	0_1
LAML	12q	0.0052356	0_1
LAML	13q	0.0157068	0_1
LAML	13q	0.0052356	0_1
LAML	14q	0.0104712	M2
LAML	14q	0	0_1
LAML	15q	0	0_1
LAML	15q	0.0104712	M2
LAML	16p	0	0_1
LAML	16p	0.0052356	0_1
LAML	16q	0	0_1
LAML	16q	0.0104712	0_1
LAML	17p	0	0_1
LAML	17p	0.052356	0_1
LAML	17q	0.0157068	0_1
LAML	17q	0.026178	0_1
LAML	18p	0	0_1
LAML	18p	0.026178	0_1
LAML	18q	0	0_1
LAML	18q	0.0157068	M2
LAML	19p	0.026178	0_1
LAML	19p	0	0_1
LAML	19q	0.026178	0_1
LAML	19q	0	0_1
LAML	20p	0.0104712	0_1
LAML	20p	0	0_1
LAML	20q	0.0052356	M2
LAML	20q	0.0052356	0_1
LAML	21q	0.0418848	0_1
LAML	21q	0.0052356	0_1
LAML	22q	0.0418848	0_1
LAML	22q	0.0052356	0_1
LAML	Xp	0.0052356	0_1
LAML	Xp	0	0_1
LAML	Xq	0.0052356	0_1
LAML	Xq	0	0_1
SARC	1p	0.14786	0_1
SARC	1p	0.0933852	0_1
SARC	1q	0.124514	0_1
SARC	1q	0.120623	0_1
SARC	2p	0.0622568	0_1
SARC	2p	0.276265	0_1
SARC	2q	0.0505837	0_1
SARC	2q	0.225681	0_1
SARC	3p	0.101167	0_1
SARC	3p	0.140078	M2
SARC	3q	0.101167	M2
SARC	3q	0.132296	0_1
SARC	4p	0.178988	0_1
SARC	4p	0.124514	M2
SARC	4q	0.105058	0_1
SARC	4q	0.143969	M2
SARC	5p	0.291829	0_1
SARC	5p	0.0505837	0_1
SARC	5q	0.182879	0_1
SARC	5q	0.0700389	0_1
SARC	6p	0.136187	0_1
SARC	6p	0.171206	0_1
SARC	6q	0.128405	0_1
SARC	6q	0.140078	0_1
SARC	7p	0.229572	0_1
SARC	7p	0.0972763	0_1
SARC	7q	0.178988	0_1
SARC	7q	0.0972763	0_1
SARC	8p	0.136187	0_1
SARC	8p	0.202335	0_1
SARC	8q	0.190661	0_1
SARC	8q	0.143969	0_1
SARC	9p	0.143969	0_1
SARC	9p	0.249027	M2
SARC	9q	0.190661	0_1
SARC	9q	0.14786	0_1
SARC	10p	0.0622568	0_1
SARC	10p	0.400778	0_1
SARC	10q	0.0233463	0_1
SARC	10q	0.420233	0_1
SARC	11p	0.0544747	M2
SARC	11p	0.284047	0_1
SARC	11q	0.0544747	M2
SARC	11q	0.291829	0_1
SARC	12p	0.128405	0_1
SARC	12p	0.206226	0_1
SARC	12q	0.07393	0_1
SARC	12q	0.163424	0_1
SARC	13q	0.0350195	0_1
SARC	13q	0.435798	0_1
SARC	14q	0.155642	M2
SARC	14q	0.214008	0_1
SARC	15q	0.178988	0_1
SARC	15q	0.128405	M2
SARC	16p	0.11284	0_1
SARC	16p	0.202335	0_1
SARC	16q	0.0466926	0_1
SARC	16q	0.381323	0_1
SARC	17p	0.140078	0_1
SARC	17p	0.163424	0_1
SARC	17q	0.120623	0_1
SARC	17q	0.11284	0_1
SARC	18p	0.151751	0_1
SARC	18p	0.175097	0_1
SARC	18q	0.105058	0_1
SARC	18q	0.22179	M2
SARC	19p	0.225681	0_1
SARC	19p	0.0466926	0_1
SARC	19q	0.159533	0_1
SARC	19q	0.0817121	0_1
SARC	20p	0.163424	0_1
SARC	20p	0.159533	0_1
SARC	20q	0.237354	M2
SARC	20q	0.0583658	0_1
SARC	21q	0.171206	0_1
SARC	21q	0.136187	0_1
SARC	22q	0.143969	0_1
SARC	22q	0.18677	0_1
SARC	Xp	0.206226	0_1
SARC	Xp	0.0856031	0_1
SARC	Xq	0.0544747	0_1
SARC	Xq	0.206226	0_1
GBM	1p	0.0901213	0_1
GBM	1p	0.0121317	0_1
GBM	1q	0.10052	0_1
GBM	1q	0.0103986	0_1
GBM	2p	0.0381282	0_1
GBM	2p	0.0242634	0_1
GBM	2q	0.0363951	0_1
GBM	2q	0.0225303	0_1
GBM	3p	0.0641248	0_1
GBM	3p	0.0467938	M2
GBM	3q	0.0641248	M2
GBM	3q	0.0381282	0_1
GBM	4p	0.034662	0_1
GBM	4p	0.0519931	M2
GBM	4q	0.034662	0_1
GBM	4q	0.0554593	M2
GBM	5p	0.0589255	0_1
GBM	5p	0.0398614	0_1
GBM	5q	0.0467938	0_1
GBM	5q	0.0398614	0_1
GBM	6p	0.0207972	0_1
GBM	6p	0.0935875	0_1
GBM	6q	0.0242634	0_1
GBM	6q	0.157712	0_1
GBM	7p	0.779896	0_1
GBM	7p	0.00866551	0_1
GBM	7q	0.792028	0_1
GBM	7q	0.00693241	0_1
GBM	8p	0.0554593	0_1
GBM	8p	0.0623917	0_1
GBM	8q	0.0658579	0_1
GBM	8q	0.0381282	0_1
GBM	9p	0.0450607	0_1
GBM	9p	0.310225	M2
GBM	9q	0.0727903	0_1
GBM	9q	0.126516	0_1
GBM	10p	0.0225303	0_1
GBM	10p	0.795494	0_1
GBM	10q	0.0034662	0_1
GBM	10q	0.818024	0_1
GBM	11p	0.00866551	M2
GBM	11p	0.117851	0_1
GBM	11q	0.0138648	M2
GBM	11q	0.0970537	0_1
GBM	12p	0.0797227	0_1
GBM	12p	0.0710572	0_1
GBM	12q	0.0623917	0_1
GBM	12q	0.0693241	0_1
GBM	13q	0.0103986	0_1
GBM	13q	0.272097	0_1
GBM	14q	0.017331	M2
GBM	14q	0.230503	0_1
GBM	15q	0.0155979	0_1
GBM	15q	0.12305	M2
GBM	16p	0.0363951	0_1
GBM	16p	0.0467938	0_1
GBM	16q	0.034662	0_1
GBM	16q	0.0797227	0_1
GBM	17p	0.0259965	0_1
GBM	17p	0.0710572	0_1
GBM	17q	0.0381282	0_1
GBM	17q	0.0398614	0_1
GBM	18p	0.0589255	0_1
GBM	18p	0.0883882	0_1
GBM	18q	0.0623917	0_1
GBM	18q	0.0762565	M2
GBM	19p	0.329289	0_1
GBM	19p	0.0207972	0_1
GBM	19q	0.289428	0_1
GBM	19q	0.0311958	0_1
GBM	20p	0.329289	0_1
GBM	20p	0.0207972	0_1
GBM	20q	0.32409	M2
GBM	20q	0.0190641	0_1
GBM	21q	0.0710572	0_1
GBM	21q	0.0433276	0_1
GBM	22q	0.0259965	0_1
GBM	22q	0.258232	0_1
GBM	Xp	0.00519931	0_1
GBM	Xp	0.0311958	0_1
GBM	Xq	0.00866551	0_1
GBM	Xq	0.0259965	0_1
READ	1p	0.030303	0_1
READ	1p	0.169697	0_1
READ	1q	0.169697	0_1
READ	1q	0.0787879	0_1
READ	2p	0.163636	0_1
READ	2p	0.030303	0_1
READ	2q	0.169697	0_1
READ	2q	0.0181818	0_1
READ	3p	0.109091	0_1
READ	3p	0.0545455	M2
READ	3q	0.139394	M2
READ	3q	0.030303	0_1
READ	4p	0.0242424	0_1
READ	4p	0.266667	M2
READ	4q	0.0181818	0_1
READ	4q	0.315152	M2
READ	5p	0.145455	0_1
READ	5p	0.0787879	0_1
READ	5q	0.0848485	0_1
READ	5q	0.151515	0_1
READ	6p	0.163636	0_1
READ	6p	0.0606061	0_1
READ	6q	0.163636	0_1
READ	6q	0.0909091	0_1
READ	7p	0.557576	0_1
READ	7p	0.00606061	0_1
READ	7q	0.478788	0_1
READ	7q	0.0121212	0_1
READ	8p	0.181818	0_1
READ	8p	0.357576	0_1
READ	8q	0.460606	0_1
READ	8q	0.0181818	0_1
READ	9p	0.230303	0_1
READ	9p	0.0727273	M2
READ	9q	0.181818	0_1
READ	9q	0.0666667	0_1
READ	10p	0.0606061	0_1
READ	10p	0.121212	0_1
READ	10q	0.030303	0_1
READ	10q	0.145455	0_1
READ	11p	0.145455	M2
READ	11p	0.121212	0_1
READ	11q	0.115152	M2
READ	11q	0.157576	0_1
READ	12p	0.163636	0_1
READ	12p	0.0787879	0_1
READ	12q	0.109091	0_1
READ	12q	0.0606061	0_1
READ	13q	0.648485	0_1
READ	13q	0.0181818	0_1
READ	14q	0.030303	M2
READ	14q	0.321212	0_1
READ	15q	0.0181818	0_1
READ	15q	0.375758	M2
READ	16p	0.175758	0_1
READ	16p	0.030303	0_1
READ	16q	0.181818	0_1
READ	16q	0.0545455	0_1
READ	17p	0.0242424	0_1
READ	17p	0.563636	0_1
READ	17q	0.115152	0_1
READ	17q	0.10303	0_1
READ	18p	0.0424242	0_1
READ	18p	0.727273	0_1
READ	18q	0.0242424	0_1
READ	18q	0.8	M2
READ	19p	0.127273	0_1
READ	19p	0.0545455	0_1
READ	19q	0.139394	0_1
READ	19q	0.0424242	0_1
READ	20p	0.569697	0_1
READ	20p	0.115152	0_1
READ	20q	0.854545	M2
READ	20q	0	0_1
READ	21q	0.0424242	0_1
READ	21q	0.284848	0_1
READ	22q	0.0363636	0_1
READ	22q	0.266667	0_1
READ	Xp	0.0606061	0_1
READ	Xp	0.0666667	0_1
READ	Xq	0.0545455	0_1
READ	Xq	0.0545455	0_1
COAD	1p	0.0421286	0_1
COAD	1p	0.128603	0_1
COAD	1q	0.137472	0_1
COAD	1q	0.0532151	0_1
COAD	2p	0.108647	0_1
COAD	2p	0.00886918	0_1
COAD	2q	0.104213	0_1
COAD	2q	0.0110865	0_1
COAD	3p	0.0576497	0_1
COAD	3p	0.0798226	M2
COAD	3q	0.0864745	M2
COAD	3q	0.0465632	0_1
COAD	4p	0.0133038	0_1
COAD	4p	0.241685	M2
COAD	4q	0.0199557	0_1
COAD	4q	0.215078	M2
COAD	5p	0.117517	0_1
COAD	5p	0.0731707	0_1
COAD	5q	0.0643016	0_1
COAD	5q	0.10643	0_1
COAD	6p	0.135255	0_1
COAD	6p	0.0310421	0_1
COAD	6q	0.115299	0_1
COAD	6q	0.0532151	0_1
COAD	7p	0.498891	0_1
COAD	7p	0.00221729	0_1
COAD	7q	0.441242	0_1
COAD	7q	0.00443459	0_1
COAD	8p	0.226164	0_1
COAD	8p	0.226164	0_1
COAD	8q	0.423503	0_1
COAD	8q	0.0221729	0_1
COAD	9p	0.13969	0_1
COAD	9p	0.0776053	M2
COAD	9q	0.115299	0_1
COAD	9q	0.0798226	0_1
COAD	10p	0.059867	0_1
COAD	10p	0.0687361	0_1
COAD	10q	0.0310421	0_1
COAD	10q	0.0709534	0_1
COAD	11p	0.059867	M2
COAD	11p	0.0709534	0_1
COAD	11q	0.0620843	M2
COAD	11q	0.0842572	0_1
COAD	12p	0.170732	0_1
COAD	12p	0.0576497	0_1
COAD	12q	0.16408	0_1
COAD	12q	0.0532151	0_1
COAD	13q	0.532151	0_1
COAD	13q	0.0155211	0_1
COAD	14q	0.0487805	M2
COAD	14q	0.248337	0_1
COAD	15q	0.0155211	0_1
COAD	15q	0.283814	M2
COAD	16p	0.172949	0_1
COAD	16p	0.0443459	0_1
COAD	16q	0.166297	0_1
COAD	16q	0.0399113	0_1
COAD	17p	0.0332594	0_1
COAD	17p	0.423503	0_1
COAD	17q	0.121951	0_1
COAD	17q	0.0953437	0_1
COAD	18p	0.0421286	0_1
COAD	18p	0.527716	0_1
COAD	18q	0.0266075	0_1
COAD	18q	0.558758	M2
COAD	19p	0.104213	0_1
COAD	19p	0.0443459	0_1
COAD	19q	0.126386	0_1
COAD	19q	0.0332594	0_1
COAD	20p	0.485588	0_1
COAD	20p	0.0842572	0_1
COAD	20q	0.682927	M2
COAD	20q	0.00665188	0_1
COAD	21q	0.037694	0_1
COAD	21q	0.203991	0_1
COAD	22q	0.0110865	0_1
COAD	22q	0.232816	0_1
COAD	Xp	0.0266075	0_1
COAD	Xp	0.0354767	0_1
COAD	Xq	0.0354767	0_1
COAD	Xq	0.0177384	0_1

## Sheet: 2D
	Sampled_JI_STAD	Sampled_JI_ESCA	Sampled_JI_COAD	Sampled_JI_READ	Sampled_JI_BRCA	Sampled_JI_PAAD	Sampled_JI_GBM				Real_JI_STAD	Real_JI_ESCA	Real_JI_COAD	Real_JI_READ	Real_JI_BRCA	Real_JI_PAAD	Real_JI_GBM
1	0.115385	0.111111	0.137931	0.135135	0.117647	0.117647	0.0869565			1	0.26087	0.219512	0.222222	0.166667	0.225806	0.117647	0.0869565
2	0.208333	0.190476	0.1	0.166667	0.151515	0.0555556	0.0869565
3	0.115385	0.162791	0.178571	0.105263	0.151515	0.117647	0.0869565
4	0.16	0.111111	0.0645161	0.166667	0.027027	0.117647	0.136364
5	0.115385	0.136364	0.137931	0.2	0.151515	0.0555556	0.190476
6	0.115385	0.162791	0.178571	0.135135	0.117647	0.117647	0.0869565
7	0.115385	0.111111	0.1	0.0769231	0.117647	0	0.0416667
8	0.0740741	0.111111	0.0645161	0.135135	0.117647	0.0555556	0.0416667
9	0.0740741	0.136364	0.137931	0.135135	0.266667	0.0555556	0.0416667
10	0.115385	0.162791	0.137931	0.166667	0.151515	0	0.0416667
11	0.16	0.219512	0.137931	0.135135	0.117647	0.117647	0.0869565
12	0.115385	0.190476	0.1	0.135135	0.117647	0.1875	0.190476
13	0.0740741	0.111111	0.137931	0.166667	0.0857143	0.117647	0
14	0.115385	0.136364	0.178571	0.05	0.117647	0.0555556	0.0416667
15	0.208333	0.136364	0.137931	0.166667	0.0857143	0	0
16	0.16	0.136364	0.137931	0.235294	0.117647	0.0555556	0.136364
17	0.115385	0.190476	0.1	0.235294	0.0555556	0.0555556	0.0416667
18	0.26087	0.219512	0.137931	0.05	0.0857143	0.0555556	0.0869565
19	0.0740741	0.162791	0.222222	0.105263	0.117647	0.266667	0.0869565
20	0.16	0.219512	0.1	0.105263	0.027027	0.117647	0.190476
21	0.0740741	0.111111	0.1	0.272727	0.117647	0.117647	0.0869565
22	0.16	0.190476	0.178571	0.2	0.151515	0.0555556	0.25
23	0.26087	0.190476	0.137931	0.166667	0.117647	0.0555556	0.0416667
24	0.0740741	0.162791	0.137931	0.135135	0.0857143	0.0555556	0.0869565
25	0.0740741	0.136364	0.137931	0.0769231	0.0857143	0	0.0416667
26	0.115385	0.136364	0.137931	0.135135	0.1875	0	0.0869565
27	0.16	0.136364	0.137931	0.166667	0.151515	0.0555556	0
28	0.0740741	0.162791	0.222222	0.166667	0.151515	0	0.190476
29	0.0740741	0.136364	0.0645161	0.105263	0.0857143	0.0555556	0.0869565
30	0.115385	0.136364	0.1	0.2	0.0857143	0.117647	0.0416667
31	0.0740741	0.136364	0.03125	0.2	0.1875	0.117647	0.136364
32	0.0740741	0.162791	0.1	0.166667	0.151515	0.117647	0.136364
33	0.115385	0.282051	0.178571	0.2	0.0555556	0	0.0416667
34	0.115385	0.219512	0.137931	0.2	0.151515	0.0555556	0
35	0.115385	0.111111	0.137931	0.2	0.117647	0	0.0869565
36	0.0740741	0.111111	0.1	0.135135	0.1875	0.117647	0.190476
37	0.0740741	0.136364	0.1	0.135135	0.0857143	0	0.0869565
38	0.16	0.136364	0.32	0.0769231	0.151515	0.0555556	0.136364
39	0.0740741	0.162791	0.0645161	0.166667	0.151515	0.0555556	0.0416667
40	0.208333	0.219512	0.1	0.0769231	0.117647	0	0.0416667
41	0.115385	0.111111	0.178571	0.105263	0.310345	0	0.190476
42	0.0740741	0.190476	0.0645161	0.105263	0.1875	0.117647	0.136364
43	0.208333	0.111111	0.137931	0.235294	0.1875	0.1875	0
44	0.115385	0.190476	0.222222	0.05	0.0857143	0.0555556	0.0416667
45	0.0740741	0.111111	0.03125	0.135135	0.117647	0.0555556	0.136364
46	0.115385	0.136364	0.1	0.166667	0.225806	0.0555556	0.0416667
47	0.115385	0.162791	0.0645161	0.135135	0.151515	0.117647	0.136364
48	0.0740741	0.162791	0.1	0.2	0.0857143	0.0555556	0.136364
49	0.208333	0.190476	0.03125	0.0769231	0.0555556	0	0.0869565
50	0.115385	0.0869565	0.0645161	0.135135	0.151515	0	0.136364
51	0.0740741	0.162791	0.178571	0.2	0.0857143	0.0555556	0.190476
52	0.115385	0.111111	0.137931	0.105263	0.151515	0.0555556	0.136364
53	0.0740741	0.190476	0.137931	0.105263	0.117647	0	0.25
54	0.0740741	0.136364	0.1	0.166667	0.0857143	0.117647	0.0869565
55	0.115385	0.162791	0.1	0.105263	0.0857143	0.117647	0.0416667
56	0.0740741	0.136364	0.178571	0.105263	0.310345	0.0555556	0.0416667
57	0.0740741	0.136364	0.0645161	0.105263	0.117647	0.0555556	0.0416667
58	0.0740741	0.0869565	0.1	0.135135	0.0555556	0	0.0869565
59	0.0740741	0.136364	0.03125	0.2	0.0857143	0	0.136364
60	0.16	0.0638298	0.222222	0.166667	0.117647	0	0.0416667
61	0.16	0.0869565	0.178571	0.105263	0.0857143	0.117647	0.136364
62	0.115385	0.0869565	0.137931	0.166667	0.0857143	0.0555556	0.0416667
63	0.115385	0.136364	0.1	0.135135	0.0555556	0.117647	0.190476
64	0.0357143	0.136364	0.0645161	0.0243902	0.0857143	0.117647	0.136364
65	0.115385	0.111111	0.222222	0.135135	0.1875	0	0.0869565
66	0.0357143	0.111111	0.1	0.166667	0.0555556	0	0.136364
67	0.16	0.162791	0.1	0.135135	0.266667	0.0555556	0.0869565
68	0.16	0.0869565	0.1	0.105263	0.117647	0.0555556	0.190476
69	0.115385	0.162791	0.178571	0.135135	0.117647	0.1875	0.0869565
70	0.16	0.0869565	0.178571	0.166667	0.151515	0.0555556	0.0869565
71	0.208333	0.162791	0.178571	0.135135	0.0555556	0.117647	0.0416667
72	0.115385	0.190476	0.137931	0.135135	0.117647	0.117647	0.136364
73	0.16	0.136364	0.0645161	0.0769231	0.151515	0.117647	0.0416667
74	0.16	0.162791	0	0.2	0.1875	0	0.0869565
75	0.16	0.136364	0.0645161	0.166667	0.0857143	0.117647	0.0869565
76	0.208333	0.162791	0.1	0.166667	0.225806	0.266667	0.0869565
77	0.16	0.0869565	0.0645161	0.135135	0.0857143	0.0555556	0.0869565
78	0.0357143	0.136364	0.137931	0.0769231	0.0857143	0.0555556	0.190476
79	0.0740741	0.111111	0.1	0.0769231	0.225806	0.117647	0
80	0.0740741	0.190476	0.0645161	0.166667	0.151515	0	0.0869565
81	0.115385	0.162791	0.137931	0.135135	0.117647	0	0.0869565
82	0.0357143	0.136364	0.222222	0.05	0.151515	0.117647	0.136364
83	0.115385	0.111111	0.1	0.235294	0.225806	0.117647	0
84	0.0740741	0.162791	0.137931	0.166667	0.1875	0.0555556	0.0869565
85	0.16	0.162791	0.178571	0.105263	0.151515	0.0555556	0.136364
86	0.115385	0.111111	0.137931	0.166667	0.151515	0.0555556	0.0869565
87	0.0740741	0.136364	0.178571	0.135135	0.0555556	0	0.136364
88	0.115385	0.190476	0.178571	0.105263	0.117647	0.117647	0.0869565
89	0.115385	0.162791	0	0.166667	0.117647	0.1875	0.0416667
90	0.16	0.0869565	0.178571	0.135135	0.0555556	0.0555556	0.0416667
91	0.16	0.136364	0.0645161	0.105263	0.0857143	0.0555556	0.0869565
92	0.0357143	0.162791	0.178571	0.166667	0.117647	0.0555556	0.0869565
93	0.0357143	0.136364	0.1	0.272727	0.151515	0.117647	0.136364
94	0.115385	0.162791	0.1	0.166667	0.151515	0	0.0869565
95	0.115385	0.136364	0.1	0.0769231	0.027027	0	0.136364
96	0.115385	0.136364	0.03125	0.135135	0.0555556	0.0555556	0.0869565
97	0.115385	0.136364	0.1	0.166667	0.117647	0	0.0869565
98	0.115385	0.136364	0.178571	0.272727	0.117647	0	0.136364
99	0.16	0.111111	0.03125	0.2	0.225806	0.0555556	0.0416667
100	0.0740741	0.190476	0.1	0.166667	0.117647	0.0555556	0
101	0.208333	0.136364	0.1	0.2	0.1875	0.117647	0
102	0.16	0.219512	0.0645161	0.0769231	0.117647	0	0.0416667
103	0.115385	0.111111	0.222222	0.0769231	0.117647	0	0.190476
104	0.0740741	0.0869565	0.0645161	0.105263	0.151515	0.0555556	0.0869565
105	0.115385	0.111111	0.0645161	0.0769231	0.1875	0.0555556	0.25
106	0.0357143	0.162791	0.137931	0.105263	0.117647	0.0555556	0.136364
107	0.208333	0.111111	0.137931	0.105263	0.1875	0.0555556	0.0869565
108	0.0740741	0.136364	0.178571	0.166667	0.151515	0.117647	0.0869565
109	0.26087	0.136364	0.137931	0.0769231	0.117647	0	0.190476
110	0.115385	0.162791	0.137931	0.105263	0.225806	0.0555556	0.0416667
111	0	0.0869565	0.178571	0.235294	0.0555556	0.1875	0.190476
112	0.115385	0.162791	0.0645161	0.105263	0.151515	0.117647	0.136364
113	0.115385	0.111111	0.1	0.166667	0.117647	0.1875	0
114	0	0.190476	0.0645161	0.2	0.151515	0.0555556	0.0416667
115	0.0357143	0.219512	0.1	0.105263	0	0.0555556	0.0416667
116	0.0740741	0.136364	0.0645161	0.2	0.151515	0	0.136364
117	0.0740741	0.111111	0.0645161	0.135135	0.0857143	0.117647	0.0416667
118	0.16	0.136364	0.1	0.135135	0.117647	0.0555556	0.25
119	0.0740741	0.162791	0.178571	0.105263	0.1875	0.117647	0.0869565
120	0.0357143	0.190476	0.178571	0.2	0.117647	0.117647	0.190476
121	0.115385	0.219512	0.0645161	0.105263	0.225806	0.0555556	0.136364
122	0.0740741	0.162791	0.222222	0.135135	0.117647	0	0.136364
123	0.0357143	0.162791	0.178571	0.272727	0.1875	0.0555556	0.136364
124	0.115385	0.190476	0.178571	0.2	0.117647	0	0.0869565
125	0.16	0.162791	0.0645161	0.105263	0.117647	0.117647	0.136364
126	0.16	0.111111	0.269231	0.105263	0.117647	0.0555556	0.136364
127	0.16	0.111111	0.137931	0.2	0.225806	0.117647	0.136364
128	0.115385	0.0638298	0.1	0.135135	0.151515	0.0555556	0.0416667
129	0.0740741	0.219512	0.178571	0.166667	0.1875	0.117647	0.0416667
130	0.0740741	0.190476	0.1	0.166667	0.1875	0.0555556	0.0416667
131	0.16	0.25	0.0645161	0.105263	0.117647	0.0555556	0.0416667
132	0.115385	0.162791	0.178571	0.135135	0.117647	0	0.0416667
133	0.0740741	0.162791	0.1	0.2	0.117647	0	0.0416667
134	0.0740741	0.0638298	0.1	0.166667	0.0555556	0.117647	0.315789
135	0.16	0.219512	0.137931	0.135135	0.117647	0.0555556	0.0869565
136	0.115385	0.111111	0.137931	0.105263	0.117647	0	0.0869565
137	0.0740741	0.111111	0.1	0.0769231	0.151515	0.1875	0.0869565
138	0.115385	0.190476	0.0645161	0.0769231	0.1875	0.1875	0.0869565
139	0.115385	0.136364	0.269231	0.0769231	0.151515	0.117647	0.0869565
140	0.16	0.111111	0.0645161	0.135135	0.0857143	0.117647	0.136364
141	0.0357143	0.111111	0.137931	0.135135	0.1875	0.0555556	0.0869565
142	0.0740741	0.190476	0.137931	0.2	0.027027	0	0.0416667
143	0	0.0869565	0.1	0.166667	0.117647	0.0555556	0.0869565
144	0.115385	0.190476	0.222222	0.0769231	0.1875	0.0555556	0.0416667
145	0.0740741	0.111111	0.222222	0.2	0.151515	0.0555556	0.190476
146	0.0740741	0.162791	0.222222	0.0769231	0.266667	0.0555556	0.136364
147	0.0740741	0.162791	0.178571	0.166667	0.151515	0.266667	0.136364
148	0.115385	0.25	0.03125	0.105263	0.1875	0	0.0869565
149	0.0740741	0.219512	0.178571	0.135135	0.1875	0.0555556	0.0869565
150	0.0740741	0.136364	0.137931	0.166667	0.0555556	0.1875	0.0869565
151	0.115385	0.136364	0.137931	0.105263	0.151515	0	0.136364
152	0.0740741	0.111111	0.03125	0.2	0.151515	0.0555556	0.190476
153	0.0740741	0.25	0.0645161	0.105263	0.117647	0	0.0869565
154	0.0740741	0.136364	0.137931	0.105263	0.117647	0.0555556	0.0416667
155	0.0740741	0.162791	0.222222	0.166667	0.117647	0.0555556	0.0416667
156	0	0.162791	0.178571	0.135135	0.117647	0.0555556	0.0869565
157	0.318182	0.190476	0.222222	0.272727	0.151515	0.117647	0.0869565
158	0.16	0.219512	0.1	0.105263	0.027027	0	0.136364
159	0.115385	0.136364	0.137931	0.166667	0.151515	0.0555556	0.0869565
160	0.16	0.190476	0.1	0.135135	0.117647	0.1875	0.0416667
161	0.0740741	0.0204082	0.1	0.166667	0.1875	0.0555556	0.0869565
162	0.0740741	0.162791	0.1	0.135135	0.117647	0	0.190476
163	0.0357143	0.162791	0.1	0.0769231	0.1875	0.0555556	0.0869565
164	0.16	0.0416667	0.03125	0.0769231	0.151515	0.117647	0.136364
165	0.115385	0.136364	0.1	0.105263	0.117647	0.117647	0.136364
166	0.0740741	0.162791	0.222222	0.135135	0.117647	0.0555556	0.0416667
167	0.0740741	0.111111	0.1	0.135135	0.151515	0.1875	0.0869565
168	0.0740741	0.136364	0.178571	0.135135	0.151515	0.0555556	0.0869565
169	0.115385	0.25	0.1	0.135135	0.151515	0	0.136364
170	0.115385	0.136364	0.269231	0.135135	0.117647	0.0555556	0.0416667
171	0	0.190476	0.137931	0.135135	0.117647	0	0.0869565
172	0.16	0.0638298	0.0645161	0.105263	0.225806	0.117647	0.136364
173	0.26087	0.162791	0.0645161	0.135135	0.0857143	0.0555556	0.0869565
174	0.0740741	0.25	0.137931	0.166667	0.117647	0.117647	0.0416667
175	0.26087	0.136364	0.1	0.235294	0.0857143	0.0555556	0.0416667
176	0.115385	0.219512	0.178571	0.135135	0.117647	0	0.0416667
177	0.115385	0.162791	0.1	0.166667	0.117647	0	0.190476
178	0.0357143	0.190476	0.222222	0.05	0.0857143	0.0555556	0.25
179	0	0.0869565	0.1	0.135135	0.0857143	0.0555556	0.190476
180	0.115385	0.219512	0.0645161	0.105263	0.1875	0.0555556	0.136364
181	0.115385	0.162791	0.1	0.2	0.1875	0.117647	0.0869565
182	0.0357143	0.136364	0.0645161	0.105263	0.225806	0	0.0416667
183	0.0357143	0.136364	0.0645161	0.05	0.117647	0.0555556	0.136364
184	0.0357143	0.162791	0.222222	0.105263	0.027027	0.0555556	0.0869565
185	0.115385	0.162791	0.0645161	0.166667	0.151515	0.117647	0.0416667
186	0.0740741	0.162791	0.0645161	0.166667	0.0857143	0	0.190476
187	0.16	0.136364	0.0645161	0.105263	0.1875	0	0.0869565
188	0.16	0.162791	0.1	0.05	0.1875	0	0.0869565
189	0.115385	0.136364	0.178571	0.235294	0.151515	0.0555556	0.190476
190	0.0740741	0.190476	0.1	0.135135	0.1875	0.1875	0.0869565
191	0.115385	0.0869565	0.1	0.135135	0.117647	0.0555556	0.136364
192	0.16	0.111111	0.137931	0.135135	0.151515	0.266667	0.136364
193	0.0357143	0.111111	0.0645161	0.166667	0.0555556	0.0555556	0.0416667
194	0.0740741	0.0869565	0.0645161	0.2	0.225806	0.0555556	0.0416667
195	0.26087	0.0869565	0.178571	0.0769231	0.1875	0.1875	0.25
196	0.115385	0.190476	0.137931	0.105263	0.117647	0.117647	0.0869565
197	0.16	0.0638298	0.03125	0.166667	0.151515	0	0.0416667
198	0.16	0.162791	0.0645161	0.2	0.0857143	0	0.136364
199	0.0740741	0.162791	0.137931	0.135135	0.117647	0	0.0416667
200	0.0740741	0.136364	0.1	0.166667	0.0857143	0.0555556	0.190476
201	0.115385	0.162791	0.137931	0.05	0.0857143	0	0.136364
202	0.115385	0.219512	0.178571	0.0769231	0.0555556	0.0555556	0.0416667
203	0.115385	0.111111	0.137931	0.166667	0.117647	0	0.136364
204	0.16	0.111111	0.0645161	0.2	0.1875	0.0555556	0.136364
205	0.115385	0.162791	0.0645161	0.105263	0.117647	0.1875	0.0416667
206	0.115385	0.190476	0.178571	0.105263	0.225806	0.117647	0.25
207	0.0740741	0.111111	0.1	0.135135	0.117647	0	0.0869565
208	0.16	0.111111	0.1	0.105263	0.0857143	0.0555556	0.0869565
209	0.115385	0.0869565	0.1	0.166667	0.0555556	0.0555556	0.190476
210	0.115385	0.136364	0.137931	0.105263	0.0857143	0.0555556	0.0869565
211	0.0740741	0.136364	0.03125	0.166667	0.1875	0.0555556	0.0869565
212	0.0357143	0.136364	0.137931	0.05	0.117647	0	0.190476
213	0.0740741	0.162791	0.1	0.135135	0.117647	0.0555556	0.190476
214	0.0357143	0.219512	0.137931	0.2	0.151515	0.117647	0
215	0.115385	0.111111	0.137931	0.135135	0.1875	0.0555556	0.0869565
216	0.208333	0.162791	0.178571	0.105263	0.151515	0.117647	0.190476
217	0.115385	0.111111	0.137931	0.135135	0.266667	0.0555556	0
218	0.0740741	0.219512	0.0645161	0.166667	0.117647	0.0555556	0.0869565
219	0.16	0.0869565	0.178571	0.105263	0.0857143	0.0555556	0.25
220	0.115385	0.136364	0.0645161	0.166667	0.151515	0	0.0869565
221	0.0740741	0.25	0.178571	0.135135	0.151515	0.0555556	0.0869565
222	0.0740741	0.136364	0.1	0.166667	0.151515	0.117647	0.0416667
223	0.115385	0.162791	0.137931	0.2	0.0857143	0.266667	0.25
224	0.115385	0.162791	0.269231	0.105263	0.117647	0.266667	0.0416667
225	0.115385	0.190476	0.1	0.166667	0.266667	0.0555556	0.136364
226	0.0740741	0.190476	0.0645161	0.135135	0.0857143	0.117647	0.136364
227	0.16	0.111111	0.1	0.166667	0.117647	0.0555556	0.25
228	0.208333	0.219512	0.0645161	0.105263	0.1875	0.0555556	0.0869565
229	0.0357143	0.111111	0.03125	0.0769231	0.151515	0.0555556	0.0869565
230	0.0740741	0.190476	0.03125	0.135135	0.117647	0	0.190476
231	0.0740741	0.0638298	0.137931	0.166667	0.0857143	0.117647	0.0416667
232	0.0357143	0.190476	0.1	0.135135	0.151515	0	0.0869565
233	0	0.0869565	0.137931	0.105263	0.151515	0	0.0416667
234	0.0740741	0.136364	0.1	0.105263	0.266667	0.0555556	0.0869565
235	0	0.0638298	0.137931	0.105263	0.0857143	0.1875	0.0869565
236	0.0740741	0.136364	0.137931	0.105263	0.151515	0.117647	0.0869565
237	0.115385	0.162791	0.1	0.166667	0.225806	0.0555556	0.136364
238	0.16	0.111111	0.137931	0.166667	0.1875	0.0555556	0.136364
239	0.0740741	0.162791	0.1	0.166667	0.117647	0	0.0869565
240	0.0740741	0.162791	0.269231	0.05	0.151515	0	0.190476
241	0.208333	0.0638298	0.1	0.166667	0.151515	0.0555556	0.0869565
242	0.0357143	0.111111	0.137931	0.105263	0.151515	0.0555556	0.0869565
243	0.0740741	0.162791	0.0645161	0.235294	0.117647	0.1875	0
244	0.115385	0.111111	0.137931	0.2	0.151515	0.0555556	0.0869565
245	0.16	0.111111	0.137931	0.166667	0.1875	0.1875	0.136364
246	0.0357143	0.162791	0.137931	0.166667	0.0857143	0.266667	0.0416667
247	0.115385	0.190476	0.1	0.135135	0.117647	0.0555556	0.0416667
248	0.0357143	0.136364	0.137931	0.05	0.117647	0	0.0416667
249	0.115385	0.111111	0.137931	0.105263	0.225806	0.1875	0.136364
250	0.0357143	0.136364	0.1	0.0769231	0.117647	0	0.315789
251	0.115385	0.136364	0.269231	0.105263	0.0857143	0.0555556	0.0869565
252	0.208333	0.136364	0.1	0.166667	0.117647	0.1875	0.190476
253	0.16	0.111111	0.137931	0.105263	0.117647	0	0.0869565
254	0.16	0.162791	0.0645161	0.135135	0.151515	0.0555556	0.0416667
255	0.0740741	0.190476	0.1	0.135135	0.151515	0	0.190476
256	0.115385	0.162791	0.178571	0.135135	0.0857143	0.0555556	0.0416667
257	0.0740741	0.136364	0.137931	0.166667	0.0857143	0.117647	0.0416667
258	0.115385	0.111111	0.137931	0.105263	0.0555556	0	0.0869565
259	0.208333	0.136364	0.222222	0.105263	0.117647	0.0555556	0.0869565
260	0	0.162791	0.222222	0.135135	0.357143	0.0555556	0.0869565
261	0.208333	0.0869565	0.137931	0.0769231	0.225806	0.117647	0.0869565
262	0.115385	0.190476	0.03125	0.135135	0.117647	0	0.190476
263	0.115385	0.162791	0.137931	0.166667	0.0857143	0.1875	0.0869565
264	0.115385	0.162791	0.222222	0.166667	0.117647	0.0555556	0.0416667
265	0.0740741	0.162791	0.1	0.105263	0.266667	0.0555556	0.0416667
266	0.0357143	0.111111	0.0645161	0.105263	0.1875	0.1875	0.0416667
267	0.115385	0.162791	0.0645161	0.05	0.117647	0.0555556	0
268	0.115385	0.162791	0.178571	0.105263	0.151515	0	0.136364
269	0.16	0.190476	0.137931	0.135135	0.151515	0	0.136364
270	0.115385	0.136364	0.137931	0.135135	0.1875	0.117647	0.0416667
271	0.16	0.136364	0.137931	0.135135	0.0555556	0.0555556	0.0416667
272	0.115385	0.111111	0.137931	0.235294	0.151515	0.0555556	0.0869565
273	0.115385	0.111111	0.222222	0.166667	0.0857143	0.1875	0.25
274	0.0357143	0.0869565	0.178571	0.105263	0.266667	0.0555556	0.0416667
275	0.16	0.162791	0.1	0.105263	0.0857143	0.117647	0.0869565
276	0.115385	0.136364	0.0645161	0.05	0.1875	0.0555556	0.136364
277	0.115385	0.162791	0.137931	0.135135	0.151515	0.1875	0.0869565
278	0.115385	0.162791	0.137931	0.2	0.151515	0.0555556	0.136364
279	0.0740741	0.190476	0.1	0.166667	0.117647	0.117647	0.0416667
280	0.115385	0.162791	0.1	0.2	0.151515	0.117647	0.136364
281	0.115385	0.219512	0.137931	0.0769231	0.151515	0.117647	0
282	0.115385	0.190476	0.178571	0.166667	0.0857143	0	0.136364
283	0.208333	0.162791	0.1	0.0769231	0.1875	0.117647	0.0869565
284	0.115385	0.0869565	0.137931	0.2	0.151515	0.117647	0.0869565
285	0.0740741	0.190476	0.03125	0.166667	0.0857143	0.117647	0.0869565
286	0.0357143	0.162791	0.1	0.0243902	0.225806	0.0555556	0.136364
287	0.115385	0.111111	0.178571	0.105263	0.151515	0.117647	0.0869565
288	0.115385	0.162791	0.137931	0.105263	0.0857143	0	0.190476
289	0.115385	0.190476	0.137931	0.166667	0.151515	0.0555556	0.136364
290	0.16	0.162791	0.137931	0.0769231	0.0857143	0.0555556	0.0416667
291	0.0740741	0.111111	0.0645161	0.135135	0.151515	0.117647	0.0869565
292	0.0740741	0.0869565	0.137931	0.105263	0.0857143	0.0555556	0.136364
293	0.16	0.162791	0.0645161	0.0769231	0.117647	0.0555556	0.0869565
294	0	0.162791	0.137931	0.0769231	0.151515	0	0.0416667
295	0.0740741	0.162791	0.375	0.105263	0.151515	0	0
296	0.208333	0.136364	0.0645161	0.135135	0.151515	0.0555556	0.136364
297	0.0740741	0.219512	0.0645161	0.105263	0.0857143	0	0.136364
298	0.208333	0.219512	0.137931	0.166667	0.225806	0.117647	0.190476
299	0.0357143	0.136364	0.178571	0.105263	0.0857143	0.1875	0
300	0.16	0.190476	0.1	0.105263	0.117647	0.117647	0.25
301	0.16	0.136364	0.178571	0.166667	0.0555556	0	0.0869565
302	0.115385	0.162791	0.1	0.235294	0.117647	0.0555556	0.0416667
303	0	0.162791	0.178571	0.135135	0.225806	0	0.136364
304	0.0357143	0.162791	0.0645161	0.166667	0.0857143	0.1875	0.0416667
305	0.0740741	0.219512	0.1	0.105263	0.151515	0.117647	0
306	0.115385	0.190476	0.1	0.0769231	0.1875	0.117647	0.0416667
307	0.16	0.162791	0.03125	0.105263	0.027027	0.0555556	0.0869565
308	0.0740741	0.190476	0.0645161	0.105263	0.0857143	0.117647	0.136364
309	0.208333	0.136364	0.137931	0.0769231	0.0857143	0	0.0416667
310	0.115385	0.190476	0.0645161	0.135135	0.0555556	0.0555556	0.0416667
311	0.115385	0.136364	0.0645161	0.166667	0.151515	0	0.0869565
312	0.115385	0.219512	0.0645161	0.0769231	0.0555556	0	0.0869565
313	0.16	0.190476	0.0645161	0.105263	0.117647	0.0555556	0
314	0.0740741	0.162791	0.222222	0.135135	0.1875	0	0.0416667
315	0.115385	0.0869565	0.137931	0.0769231	0.0857143	0.0555556	0.0416667
316	0.115385	0.219512	0.137931	0.135135	0.117647	0	0.136364
317	0.0357143	0.190476	0.1	0.0769231	0.225806	0.0555556	0.0869565
318	0.0740741	0.111111	0.03125	0.235294	0.225806	0.117647	0.0869565
319	0.115385	0.111111	0.178571	0.135135	0.0555556	0	0.136364
320	0.0740741	0.162791	0.03125	0.166667	0.117647	0	0.0869565
321	0.115385	0.136364	0.137931	0.105263	0.225806	0.1875	0.136364
322	0.0740741	0.111111	0.137931	0.135135	0.117647	0	0.136364
323	0.16	0.190476	0.137931	0.135135	0.0555556	0.0555556	0.190476
324	0.16	0.111111	0.222222	0.135135	0.0555556	0.0555556	0.0416667
325	0.0740741	0.111111	0.137931	0.2	0.151515	0	0.0869565
326	0.115385	0.190476	0.0645161	0.135135	0.0555556	0	0.0416667
327	0.0357143	0.136364	0.1	0.0769231	0.0857143	0	0
328	0.115385	0.136364	0.137931	0.2	0.266667	0.117647	0.136364
329	0.16	0.162791	0.178571	0.135135	0.151515	0	0.0416667
330	0.16	0.111111	0.0645161	0.235294	0.117647	0.117647	0.0416667
331	0.115385	0.136364	0.0645161	0.135135	0.117647	0.0555556	0.0869565
332	0.16	0.162791	0.1	0.2	0.0857143	0.0555556	0.136364
333	0.0357143	0.162791	0.1	0.2	0.117647	0.117647	0
334	0.318182	0.111111	0.03125	0.0769231	0.117647	0.0555556	0.0869565
335	0.115385	0.190476	0.1	0.0769231	0.1875	0.117647	0.0416667
336	0.115385	0.190476	0.137931	0.0769231	0.117647	0.117647	0.136364
337	0.115385	0.111111	0.178571	0.105263	0.117647	0.117647	0.0869565
338	0.0740741	0.136364	0.178571	0.166667	0.117647	0	0.0416667
339	0.115385	0.219512	0.137931	0.166667	0.117647	0	0.0869565
340	0.208333	0.136364	0.03125	0.105263	0.151515	0.0555556	0
341	0.16	0.219512	0.1	0.2	0.117647	0.117647	0.0869565
342	0.16	0.136364	0.137931	0.0769231	0.0857143	0.0555556	0.0869565
343	0.16	0.111111	0.137931	0.105263	0.0857143	0.0555556	0.136364
344	0.208333	0.162791	0.0645161	0.0769231	0.1875	0.0555556	0.136364
345	0.0740741	0.162791	0.137931	0.235294	0.151515	0.0555556	0.0869565
346	0.0740741	0.136364	0.1	0.166667	0.1875	0.1875	0.0869565
347	0.115385	0.136364	0.222222	0.2	0.0857143	0	0.136364
348	0.26087	0.0869565	0.137931	0.235294	0.151515	0	0.0869565
349	0.0357143	0.136364	0.0645161	0.105263	0.1875	0.0555556	0.0869565
350	0.16	0.0869565	0.222222	0.235294	0.151515	0.117647	0.136364
351	0.16	0.219512	0.222222	0.166667	0.0555556	0.0555556	0.136364
352	0.115385	0.219512	0.1	0.166667	0.151515	0	0
353	0	0.0869565	0.1	0.166667	0.151515	0.0555556	0.0416667
354	0.16	0.111111	0.269231	0.135135	0.1875	0.1875	0.0869565
355	0.0357143	0.0869565	0.222222	0.0769231	0.151515	0.0555556	0.0416667
356	0.115385	0.162791	0.178571	0.105263	0.117647	0	0.0869565
357	0.16	0.136364	0.1	0.235294	0.151515	0.117647	0.136364
358	0.0740741	0.136364	0.137931	0.135135	0.1875	0.0555556	0.0416667
359	0.115385	0.219512	0.137931	0.166667	0.225806	0	0.136364
360	0.115385	0.136364	0.178571	0.2	0.225806	0	0.136364
361	0.0740741	0.0869565	0.03125	0.166667	0.117647	0.1875	0.136364
362	0.208333	0.219512	0.137931	0.0769231	0.0555556	0.0555556	0.190476
363	0.115385	0.190476	0.137931	0.166667	0.027027	0	0.0869565
364	0.16	0.111111	0	0.0769231	0.1875	0.117647	0.190476
365	0.0740741	0.136364	0.137931	0.166667	0.027027	0.0555556	0.0869565
366	0.208333	0.190476	0.137931	0.0769231	0.117647	0.117647	0.0416667
367	0.0357143	0.111111	0.178571	0.135135	0.117647	0.0555556	0.0416667
368	0.0740741	0.190476	0.1	0.135135	0.0857143	0.0555556	0.0869565
369	0.16	0.136364	0.137931	0.105263	0.151515	0.0555556	0.0869565
370	0.16	0.162791	0.0645161	0.0769231	0.027027	0.117647	0.25
371	0.0740741	0.136364	0.178571	0.135135	0.151515	0.117647	0.0869565
372	0.0357143	0.0869565	0.137931	0.166667	0.0555556	0.117647	0.0416667
373	0.208333	0.136364	0.0645161	0.105263	0.151515	0.117647	0.0416667
374	0.208333	0.190476	0.1	0.166667	0.0555556	0	0.0869565
375	0.208333	0.0869565	0.1	0.105263	0.0555556	0.117647	0.0416667
376	0.16	0.162791	0.222222	0.272727	0.117647	0	0.25
377	0.115385	0.136364	0.0645161	0.105263	0.1875	0	0.0416667
378	0.115385	0.219512	0.137931	0.166667	0.225806	0.117647	0.0416667
379	0.0740741	0.162791	0.1	0.166667	0.1875	0.0555556	0.136364
380	0.115385	0.162791	0.137931	0.105263	0.117647	0.1875	0.0416667
381	0.0740741	0.190476	0.178571	0.05	0.151515	0.1875	0.0869565
382	0.115385	0.162791	0.222222	0.105263	0.0555556	0.0555556	0.0869565
383	0.0740741	0.162791	0.0645161	0.135135	0.151515	0	0.0869565
384	0.115385	0.111111	0.137931	0.105263	0.151515	0.117647	0.190476
385	0.115385	0.111111	0.0645161	0.0769231	0.0555556	0	0.0869565
386	0.0357143	0.136364	0.178571	0.105263	0.0555556	0.117647	0
387	0.115385	0.162791	0.178571	0.105263	0.0857143	0.117647	0.136364
388	0.115385	0.136364	0.137931	0.135135	0.151515	0.117647	0.0416667
389	0.0357143	0.0869565	0.0645161	0.135135	0.117647	0.1875	0.0416667
390	0.208333	0.162791	0.137931	0.135135	0.117647	0.0555556	0.0869565
391	0.115385	0.111111	0.222222	0.105263	0.117647	0.0555556	0.136364
392	0.115385	0.190476	0.1	0.166667	0.117647	0.1875	0.0416667
393	0.0740741	0.162791	0.0645161	0.135135	0.117647	0.0555556	0
394	0.115385	0.190476	0.0645161	0.166667	0.1875	0.117647	0.136364
395	0.115385	0.190476	0.1	0.0769231	0.117647	0.117647	0.0416667
396	0.16	0.190476	0.1	0.105263	0.117647	0	0.25
397	0.0357143	0.0204082	0.178571	0.05	0.1875	0.0555556	0.0869565
398	0.115385	0.190476	0.0645161	0.135135	0.0857143	0.1875	0.0416667
399	0.115385	0.136364	0.222222	0.135135	0.151515	0	0.0416667
400	0.16	0.219512	0.1	0.105263	0.0555556	0.0555556	0.0869565
401	0.115385	0.111111	0.178571	0.0769231	0.151515	0.0555556	0.0869565
402	0.115385	0.219512	0.137931	0.166667	0.151515	0.0555556	0.0869565
403	0.0357143	0.190476	0.1	0.0769231	0.266667	0.0555556	0.190476
404	0.208333	0.136364	0.137931	0.135135	0.117647	0	0.0416667
405	0.0740741	0.136364	0.178571	0.235294	0.0857143	0.0555556	0.0416667
406	0.0740741	0.190476	0.1	0.0769231	0.0857143	0.0555556	0.190476
407	0.380952	0.136364	0.137931	0.135135	0.0555556	0.0555556	0.0416667
408	0.115385	0.219512	0.1	0.135135	0.1875	0.117647	0.190476
409	0.16	0.190476	0.1	0.135135	0.1875	0.0555556	0.0869565
410	0.115385	0.111111	0.137931	0.135135	0.151515	0.0555556	0.0869565
411	0.0357143	0.162791	0.1	0.235294	0.0555556	0.1875	0.0869565
412	0.0357143	0.136364	0.1	0.135135	0.0857143	0.117647	0.0416667
413	0.16	0.111111	0.1	0.166667	0.151515	0.117647	0.0416667
414	0.16	0.136364	0.1	0.0769231	0.151515	0	0.136364
415	0.16	0.190476	0.03125	0.0769231	0.0857143	0	0.0416667
416	0.16	0.136364	0.178571	0.2	0.151515	0.0555556	0.0416667
417	0.0357143	0.0869565	0.1	0.135135	0.1875	0.1875	0.0416667
418	0.115385	0.136364	0.1	0.0769231	0.151515	0.117647	0.0416667
419	0.0740741	0.162791	0.03125	0.105263	0.117647	0	0.0869565
420	0.0357143	0.162791	0.137931	0.166667	0.1875	0.117647	0.136364
421	0.26087	0.111111	0.222222	0.135135	0.117647	0.0555556	0
422	0.0740741	0.219512	0.137931	0.105263	0.117647	0.0555556	0.0416667
423	0.115385	0.190476	0.137931	0.0769231	0.225806	0.0555556	0.136364
424	0.26087	0.162791	0.1	0.135135	0.151515	0	0.0869565
425	0.16	0.190476	0.178571	0.135135	0.0857143	0.117647	0.136364
426	0.0740741	0.136364	0.137931	0.105263	0.151515	0.117647	0.136364
427	0.0740741	0.111111	0.137931	0.2	0.225806	0.117647	0.0416667
428	0.115385	0.136364	0.03125	0.105263	0.151515	0	0.136364
429	0.208333	0.190476	0.222222	0.105263	0.1875	0.117647	0.136364
430	0.16	0.136364	0.137931	0.166667	0.225806	0.1875	0.0869565
431	0.208333	0.162791	0.1	0.135135	0.0857143	0.0555556	0
432	0.0740741	0.190476	0.222222	0.235294	0.0857143	0.117647	0.25
433	0.16	0.0869565	0.178571	0.0769231	0.117647	0.0555556	0.136364
434	0.115385	0.111111	0.0645161	0.0769231	0.0555556	0.0555556	0.190476
435	0.0740741	0.190476	0.222222	0.135135	0.0555556	0	0.0869565
436	0.208333	0.136364	0.137931	0.105263	0.117647	0.1875	0.0416667
437	0.16	0.25	0.1	0.2	0.0857143	0.117647	0.136364
438	0.115385	0.162791	0.0645161	0.2	0.0857143	0.1875	0.0869565
439	0.0740741	0.136364	0.137931	0.105263	0.0555556	0	0
440	0.16	0.162791	0.137931	0.166667	0.1875	0	0
441	0.115385	0.162791	0.137931	0.2	0.151515	0.117647	0.0869565
442	0.115385	0.162791	0.1	0.135135	0.151515	0.117647	0
443	0.0357143	0.190476	0.137931	0.0769231	0.151515	0.0555556	0.0416667
444	0.115385	0.111111	0.1	0.166667	0.117647	0	0.190476
445	0.0357143	0.162791	0.0645161	0.135135	0.1875	0.0555556	0.0869565
446	0.0357143	0.282051	0.137931	0.272727	0.151515	0.0555556	0.136364
447	0.0740741	0.136364	0.178571	0.166667	0.151515	0.0555556	0.136364
448	0.115385	0.219512	0.1	0.135135	0.1875	0	0.0416667
449	0.115385	0.190476	0.178571	0.0769231	0.0555556	0.117647	0.0869565
450	0.0740741	0.162791	0.1	0.166667	0.117647	0.0555556	0.136364
451	0.0357143	0.162791	0.178571	0.105263	0.151515	0.0555556	0.136364
452	0.115385	0.162791	0.1	0.105263	0.266667	0	0.0869565
453	0.0740741	0.136364	0.1	0.105263	0.0857143	0.1875	0.0869565
454	0.0740741	0.111111	0.0645161	0.166667	0.117647	0.117647	0.0869565
455	0.0740741	0.162791	0.137931	0.2	0.0857143	0.117647	0.136364
456	0.0740741	0.190476	0.1	0.105263	0.310345	0	0.0416667
457	0.208333	0.219512	0.0645161	0.2	0.1875	0.117647	0.190476
458	0.0740741	0.162791	0.03125	0.135135	0.1875	0	0.0416667
459	0.16	0.190476	0.0645161	0.166667	0.151515	0.117647	0.136364
460	0.0740741	0.219512	0.137931	0.166667	0.151515	0.0555556	0.136364
461	0.115385	0.162791	0.222222	0.105263	0.117647	0.0555556	0.0416667
462	0.0740741	0.162791	0.178571	0.105263	0.151515	0.1875	0
463	0.16	0.162791	0.137931	0.105263	0.117647	0.0555556	0.0416667
464	0.115385	0.162791	0.1	0.235294	0.0857143	0	0.0869565
465	0.16	0.111111	0.137931	0.105263	0.0555556	0	0.0416667
466	0.16	0.219512	0.0645161	0.2	0.0857143	0.0555556	0.190476
467	0.0740741	0.190476	0.137931	0	0.1875	0.117647	0.190476
468	0.0740741	0.0869565	0.269231	0.05	0.0555556	0.0555556	0
469	0.0740741	0.136364	0.222222	0.105263	0.1875	0	0.0416667
470	0.115385	0.0869565	0.0645161	0.105263	0.151515	0.0555556	0.0869565
471	0.0740741	0.162791	0.269231	0.135135	0.151515	0	0
472	0.0357143	0.136364	0.269231	0.166667	0.151515	0	0.0869565
473	0.115385	0.219512	0.1	0.2	0.1875	0.117647	0.0416667
474	0.0740741	0.162791	0.137931	0.2	0.0555556	0	0.0869565
475	0.0740741	0.162791	0.137931	0.05	0.117647	0.117647	0.136364
476	0.0357143	0.136364	0.1	0.105263	0.117647	0	0.0869565
477	0.208333	0.190476	0.178571	0.135135	0.117647	0.117647	0.0416667
478	0.0740741	0.219512	0.222222	0.0769231	0.266667	0.0555556	0.0869565
479	0.0357143	0.0638298	0.03125	0.166667	0.151515	0.117647	0.0416667
480	0.208333	0.111111	0.222222	0.135135	0.151515	0.0555556	0.190476
481	0.115385	0.136364	0.0645161	0.166667	0.1875	0.117647	0.0416667
482	0.16	0.136364	0.178571	0.2	0.151515	0.0555556	0.0869565
483	0.0740741	0.219512	0.137931	0.135135	0.151515	0.1875	0.136364
484	0.16	0.136364	0.137931	0.105263	0.117647	0.0555556	0.0869565
485	0.115385	0.162791	0.137931	0.135135	0.151515	0.117647	0.136364
486	0.115385	0.162791	0.178571	0.0769231	0.151515	0.0555556	0.0869565
487	0.0740741	0.190476	0.0645161	0.2	0.027027	0.0555556	0.0869565
488	0.16	0.111111	0.1	0.2	0.151515	0.0555556	0.0416667
489	0.0357143	0.136364	0.0645161	0.0769231	0.117647	0.0555556	0.136364
490	0.115385	0.136364	0.1	0.135135	0.0857143	0.0555556	0.0869565
491	0.115385	0.25	0.137931	0.105263	0.1875	0	0.136364
492	0.0740741	0.190476	0.222222	0.135135	0.117647	0.0555556	0.0416667
493	0.0740741	0.219512	0.0645161	0.166667	0.1875	0	0.136364
494	0.26087	0.190476	0.137931	0.166667	0.117647	0	0.25
495	0.208333	0.136364	0.137931	0.2	0.1875	0.0555556	0.0416667
496	0.0740741	0.0416667	0.222222	0.105263	0.151515	0.266667	0.0869565
497	0.0357143	0.136364	0.222222	0.135135	0.1875	0	0.0416667
498	0.0740741	0.136364	0.0645161	0.105263	0.0555556	0.117647	0.0869565
499	0.16	0.136364	0.137931	0.166667	0.225806	0.0555556	0
500	0.0740741	0.136364	0.1	0.105263	0.225806	0.117647	0
501	0.16	0.136364	0.137931	0.0769231	0.117647	0.0555556	0.0416667
502	0.16	0.136364	0.178571	0.3125	0.151515	0	0.136364
503	0.208333	0.190476	0.222222	0.166667	0.117647	0.0555556	0.190476
504	0.115385	0.136364	0.1	0.2	0.225806	0.117647	0.0869565
505	0.0740741	0.136364	0.137931	0.135135	0.1875	0.1875	0.0869565
506	0.115385	0.190476	0.178571	0.135135	0.151515	0	0.25
507	0.16	0.136364	0.137931	0.135135	0.027027	0.0555556	0
508	0.115385	0.162791	0.0645161	0.235294	0.225806	0.0555556	0.0416667
509	0.0357143	0.136364	0.1	0.166667	0.1875	0.0555556	0.190476
510	0.115385	0.111111	0.137931	0.135135	0.117647	0	0.0869565
511	0.0357143	0.136364	0.178571	0.135135	0.117647	0	0.136364
512	0.26087	0.136364	0.03125	0.105263	0.266667	0	0.0869565
513	0.0740741	0.0869565	0.178571	0.2	0.1875	0.0555556	0.0869565
514	0.208333	0.162791	0.137931	0.0769231	0.0857143	0.0555556	0.0869565
515	0.16	0.162791	0.222222	0.235294	0.1875	0.0555556	0.0869565
516	0.115385	0.162791	0.1	0.135135	0.1875	0.0555556	0
517	0.0740741	0.162791	0.0645161	0.105263	0.0857143	0.117647	0.190476
518	0.16	0.25	0.0645161	0.135135	0.151515	0	0.0416667
519	0.0740741	0.162791	0.0645161	0.135135	0.151515	0.0555556	0.136364
520	0.16	0.0638298	0.1	0.166667	0.225806	0	0.0869565
521	0.0357143	0.136364	0.137931	0.135135	0.0857143	0.117647	0.25
522	0.16	0.190476	0.1	0.135135	0.1875	0.1875	0.315789
523	0.115385	0.136364	0.178571	0.135135	0.0857143	0.0555556	0.0416667
524	0.115385	0.25	0.1	0.2	0.117647	0	0.136364
525	0.115385	0.190476	0.222222	0.135135	0.225806	0	0.136364
526	0.16	0.219512	0.1	0.166667	0	0.0555556	0.190476
527	0.16	0.111111	0.269231	0.105263	0.117647	0.0555556	0.190476
528	0.115385	0.219512	0.178571	0.166667	0.151515	0.0555556	0.136364
529	0.115385	0.0869565	0.0645161	0.166667	0.151515	0.0555556	0.190476
530	0.0357143	0.111111	0.1	0.166667	0.0857143	0	0
531	0.16	0.162791	0.0645161	0.105263	0.117647	0.117647	0.136364
532	0.0740741	0.162791	0.03125	0.135135	0.0857143	0.0555556	0.0869565
533	0.0357143	0.0869565	0.137931	0.2	0.117647	0.0555556	0.136364
534	0.16	0.136364	0.1	0.135135	0.0857143	0.0555556	0.0416667
535	0.0740741	0.136364	0.137931	0.166667	0.225806	0.117647	0.190476
536	0.0357143	0.111111	0.1	0.135135	0.151515	0.0555556	0.0869565
537	0.115385	0.136364	0.0645161	0.05	0.0857143	0.0555556	0.0416667
538	0.0740741	0.136364	0.178571	0.166667	0.1875	0	0.0416667
539	0.0357143	0.190476	0.222222	0.105263	0.151515	0.117647	0.0869565
540	0.208333	0.190476	0.222222	0.2	0.0555556	0	0.0869565
541	0.0740741	0.162791	0.1	0.135135	0.117647	0.117647	0
542	0.0740741	0.162791	0.137931	0.166667	0.117647	0.117647	0.0869565
543	0.0357143	0.162791	0.137931	0.105263	0.1875	0.0555556	0.190476
544	0.16	0.162791	0.1	0.135135	0.0857143	0.117647	0.136364
545	0.0740741	0.219512	0.1	0.105263	0.151515	0.117647	0.0416667
546	0.0740741	0.162791	0.178571	0.135135	0.1875	0	0.0416667
547	0.0740741	0.111111	0.137931	0.0769231	0.151515	0	0.0869565
548	0.0357143	0.0638298	0.178571	0.135135	0.117647	0.0555556	0.136364
549	0.0740741	0.162791	0.137931	0.235294	0.151515	0	0.0869565
550	0.0740741	0.136364	0.137931	0.166667	0.0857143	0.117647	0.0416667
551	0.0740741	0.136364	0.137931	0.135135	0.117647	0.0555556	0.0869565
552	0.115385	0.190476	0.137931	0.135135	0.1875	0.0555556	0.136364
553	0.0357143	0.136364	0.1	0.2	0.117647	0	0.190476
554	0.0357143	0.162791	0.1	0.166667	0.0857143	0	0.0869565
555	0.0740741	0.162791	0.137931	0.0769231	0.0555556	0.0555556	0
556	0.208333	0.219512	0.0645161	0.2	0.0555556	0.1875	0.0869565
557	0.115385	0.136364	0.137931	0.235294	0.225806	0	0.0416667
558	0.16	0.0638298	0.137931	0.135135	0.0857143	0	0.0869565
559	0.16	0.111111	0.269231	0.235294	0.151515	0.0555556	0.136364
560	0.0740741	0.136364	0.178571	0.235294	0.151515	0.0555556	0.0416667
561	0.16	0.162791	0.222222	0.105263	0.266667	0.0555556	0.0869565
562	0.0740741	0.162791	0.178571	0.2	0.1875	0	0.0869565
563	0.0740741	0.190476	0.178571	0.135135	0.117647	0.0555556	0.0869565
564	0.115385	0.0869565	0.0645161	0.166667	0.0555556	0.0555556	0.0416667
565	0.115385	0.0869565	0.0645161	0.166667	0.1875	0.0555556	0.0416667
566	0.16	0.136364	0.178571	0.135135	0.151515	0.0555556	0
567	0.208333	0.136364	0.137931	0.2	0.310345	0.0555556	0.136364
568	0.208333	0.136364	0.137931	0.0769231	0.151515	0.117647	0.0869565
569	0.0740741	0.162791	0.1	0.166667	0.117647	0.0555556	0.0416667
570	0.0357143	0.136364	0.137931	0.166667	0.117647	0	0.0869565
571	0.0740741	0.136364	0.178571	0.105263	0.0857143	0.117647	0.136364
572	0.115385	0.111111	0.269231	0.05	0.1875	0.0555556	0.136364
573	0.0740741	0.162791	0.1	0.0769231	0.1875	0.117647	0.136364
574	0.0357143	0.111111	0.1	0.166667	0.151515	0.117647	0
575	0.26087	0.111111	0.137931	0.166667	0.1875	0.117647	0.0416667
576	0.0357143	0.190476	0.222222	0.2	0.117647	0.117647	0.0869565
577	0.115385	0.136364	0.137931	0.166667	0.0857143	0.0555556	0.0416667
578	0.115385	0.25	0.1	0.135135	0.1875	0.117647	0.0869565
579	0.115385	0.190476	0.1	0.235294	0.151515	0.0555556	0.0416667
580	0.0740741	0.0869565	0.1	0.0769231	0.1875	0.0555556	0.190476
581	0.0740741	0.162791	0.178571	0.135135	0.1875	0.0555556	0.0869565
582	0.115385	0.162791	0.03125	0.2	0.1875	0.0555556	0.0416667
583	0.16	0.111111	0.0645161	0.0243902	0.151515	0.117647	0.0869565
584	0.208333	0.190476	0.222222	0.235294	0.117647	0.0555556	0.136364
585	0.115385	0.0869565	0.137931	0.135135	0.266667	0.1875	0.0869565
586	0.318182	0.190476	0.0645161	0.135135	0.0555556	0.117647	0.0416667
587	0.16	0.111111	0.222222	0.135135	0.117647	0.0555556	0.0416667
588	0.16	0.190476	0.137931	0.0769231	0.117647	0.117647	0.0416667
589	0.16	0.111111	0.137931	0.0769231	0.117647	0	0.0869565
590	0.0740741	0.0869565	0.178571	0.105263	0.1875	0	0.136364
591	0.115385	0.136364	0.0645161	0.272727	0.151515	0	0
592	0.0357143	0.136364	0.178571	0.2	0.027027	0.0555556	0.190476
593	0.115385	0.0638298	0.0645161	0.05	0.1875	0.0555556	0.136364
594	0.115385	0.162791	0.222222	0.166667	0.151515	0.0555556	0.136364
595	0.0740741	0.219512	0.222222	0.166667	0.117647	0.266667	0.136364
596	0.0357143	0.219512	0.137931	0.105263	0.0555556	0.1875	0.0416667
597	0.115385	0.111111	0.0645161	0.135135	0.1875	0.0555556	0.0416667
598	0.115385	0.162791	0.222222	0.272727	0.117647	0.0555556	0.0416667
599	0.0357143	0.0869565	0.0645161	0.105263	0.117647	0.117647	0.25
600	0.0740741	0.136364	0.1	0.166667	0.117647	0.117647	0.0869565
601	0.115385	0.0638298	0.0645161	0.135135	0.117647	0.117647	0.0869565
602	0.0740741	0.162791	0.1	0.135135	0.0857143	0.117647	0.136364
603	0.0740741	0.136364	0.222222	0.166667	0.151515	0.117647	0.136364
604	0.208333	0.136364	0.1	0.135135	0.117647	0.0555556	0.0416667
605	0.115385	0.136364	0.137931	0.2	0.151515	0.0555556	0.0869565
606	0.0740741	0.136364	0.178571	0.135135	0.151515	0.117647	0.0416667
607	0.16	0.162791	0.137931	0.272727	0.151515	0.0555556	0.0416667
608	0.115385	0.136364	0.137931	0.166667	0	0.117647	0
609	0.0357143	0.111111	0.0645161	0.135135	0.117647	0.0555556	0.0869565
610	0.115385	0.162791	0.137931	0.166667	0.1875	0	0.136364
611	0.115385	0.136364	0.1	0.105263	0.151515	0.0555556	0.136364
612	0	0.190476	0.137931	0.135135	0.151515	0.0555556	0.0869565
613	0.16	0.162791	0.137931	0.166667	0.151515	0.117647	0
614	0.0740741	0.0869565	0.1	0.135135	0.0857143	0.0555556	0.136364
615	0.16	0.25	0.137931	0.135135	0.225806	0	0.136364
616	0.208333	0.0869565	0.0645161	0.0769231	0.117647	0.0555556	0.0416667
617	0.208333	0.136364	0.0645161	0.166667	0.0555556	0	0.190476
618	0.115385	0.136364	0.03125	0.2	0.151515	0.0555556	0.25
619	0.115385	0.136364	0.178571	0.2	0.225806	0	0.0869565
620	0.208333	0.111111	0.137931	0.166667	0.0857143	0.0555556	0.0416667
621	0.0357143	0.0638298	0.1	0.235294	0.1875	0.0555556	0.25
622	0.0357143	0.190476	0.178571	0.166667	0.225806	0.0555556	0.136364
623	0.0357143	0.162791	0.03125	0.166667	0.117647	0.0555556	0.0869565
624	0.208333	0.190476	0.1	0.0769231	0.225806	0.117647	0.0869565
625	0.115385	0.0869565	0.03125	0.166667	0.117647	0.0555556	0.190476
626	0.208333	0.162791	0.1	0.105263	0.225806	0.0555556	0.0869565
627	0.0740741	0.111111	0.178571	0.105263	0.151515	0.0555556	0.136364
628	0.115385	0.162791	0.0645161	0.166667	0.0555556	0.0555556	0.0869565
629	0.115385	0.111111	0.0645161	0.2	0.151515	0.0555556	0.0869565
630	0.208333	0.136364	0.1	0.235294	0.0555556	0.117647	0.0416667
631	0.0740741	0.111111	0.178571	0.0769231	0.151515	0.0555556	0.0416667
632	0.0740741	0.162791	0.137931	0.0769231	0.151515	0.0555556	0.0869565
633	0.0357143	0.162791	0.137931	0.166667	0.151515	0.0555556	0.0416667
634	0.0740741	0.190476	0.1	0.166667	0.117647	0.1875	0.0869565
635	0.0357143	0.162791	0.0645161	0.166667	0.0857143	0.0555556	0.0416667
636	0.0357143	0.111111	0.178571	0.135135	0.117647	0.0555556	0.0416667
637	0.208333	0.190476	0.0645161	0.05	0.117647	0	0.190476
638	0	0.136364	0.03125	0.166667	0.0555556	0.117647	0.0869565
639	0.0357143	0.219512	0.1	0.135135	0.0857143	0.0555556	0
640	0.0740741	0.136364	0.0645161	0.166667	0.117647	0.117647	0.0869565
641	0.0740741	0.111111	0.0645161	0.135135	0.151515	0.0555556	0.0416667
642	0.0740741	0.136364	0.178571	0.135135	0.1875	0.1875	0
643	0.0740741	0.136364	0.137931	0.2	0.117647	0.0555556	0.0416667
644	0.0740741	0.136364	0.1	0.135135	0.1875	0	0.0869565
645	0.0740741	0.162791	0.178571	0.135135	0.151515	0	0.0416667
646	0.115385	0.162791	0.0645161	0.166667	0.225806	0.0555556	0.0416667
647	0.208333	0.136364	0.1	0.135135	0.117647	0	0.136364
648	0.16	0.111111	0.0645161	0.0769231	0.0857143	0	0.0869565
649	0.16	0.162791	0.137931	0.05	0.0857143	0	0.0869565
650	0.16	0.136364	0.178571	0.166667	0.117647	0.117647	0.136364
651	0.115385	0.0869565	0.1	0.135135	0.151515	0.0555556	0.0416667
652	0.0740741	0.162791	0.222222	0.105263	0.151515	0	0.136364
653	0.0357143	0.190476	0.178571	0.05	0.117647	0.117647	0
654	0.115385	0.136364	0.137931	0.135135	0.1875	0.0555556	0
655	0.0740741	0.162791	0.1	0.166667	0.151515	0.0555556	0.0869565
656	0.0357143	0.111111	0.178571	0.0769231	0.1875	0.0555556	0.0869565
657	0.0740741	0.190476	0.0645161	0.0769231	0.0857143	0.1875	0.0869565
658	0.115385	0.219512	0.137931	0.2	0.117647	0.117647	0.0869565
659	0.0740741	0.0869565	0.0645161	0.105263	0.117647	0.0555556	0.0416667
660	0.208333	0.0638298	0.03125	0.166667	0.1875	0.0555556	0.136364
661	0.115385	0.136364	0.1	0.2	0.0857143	0.0555556	0.0416667
662	0.115385	0.0869565	0.1	0.135135	0.1875	0	0.0416667
663	0.115385	0.136364	0.1	0.105263	0.1875	0.117647	0
664	0.0740741	0.136364	0.137931	0.2	0.225806	0.0555556	0.0869565
665	0.115385	0.190476	0.137931	0.135135	0.225806	0.117647	0.0416667
666	0.208333	0.190476	0.1	0.0769231	0.151515	0.0555556	0.0869565
667	0.26087	0.136364	0.137931	0.2	0.151515	0.0555556	0.0416667
668	0.208333	0.0638298	0.1	0.105263	0.151515	0.1875	0.0869565
669	0.16	0.162791	0.0645161	0.135135	0.0857143	0	0.0869565
670	0.115385	0.190476	0.137931	0.135135	0.1875	0.0555556	0.136364
671	0.115385	0.0869565	0.178571	0.105263	0.0555556	0.1875	0.190476
672	0.0740741	0.111111	0.222222	0.135135	0.117647	0.117647	0
673	0.115385	0.162791	0.1	0.105263	0.0555556	0.0555556	0.0416667
674	0.0740741	0.111111	0.269231	0.05	0.310345	0	0.0416667
675	0.26087	0.162791	0.137931	0.2	0.0857143	0.0555556	0.0416667
676	0.115385	0.219512	0.222222	0.135135	0.0555556	0	0.0416667
677	0.0740741	0.136364	0.1	0.105263	0.0857143	0.117647	0.0869565
678	0.16	0.219512	0.0645161	0.235294	0.0857143	0.0555556	0.0869565
679	0.0357143	0.111111	0.178571	0.0769231	0.0857143	0.0555556	0.136364
680	0.0740741	0.162791	0.137931	0.166667	0.151515	0.117647	0.0869565
681	0.0357143	0.190476	0.137931	0.2	0.0857143	0.0555556	0
682	0.115385	0.219512	0.1	0.135135	0.117647	0	0.136364
683	0.16	0.136364	0.0645161	0.2	0.117647	0.0555556	0
684	0.16	0.111111	0.0645161	0.135135	0.1875	0.0555556	0.0416667
685	0.0357143	0.136364	0.178571	0.05	0.266667	0	0.136364
686	0.26087	0.162791	0.1	0.166667	0.151515	0.0555556	0
687	0.0357143	0.162791	0.0645161	0.105263	0.151515	0.0555556	0.0869565
688	0.208333	0.162791	0.1	0.0769231	0.151515	0.0555556	0.0869565
689	0.0740741	0.190476	0.222222	0.105263	0.0555556	0.1875	0.0869565
690	0.0740741	0.111111	0.222222	0.135135	0.1875	0.117647	0.0416667
691	0.115385	0.0638298	0.0645161	0.2	0.151515	0.117647	0.190476
692	0.115385	0.111111	0.1	0.135135	0.0857143	0.0555556	0.0869565
693	0.0740741	0.162791	0.137931	0.2	0.151515	0	0.0869565
694	0.16	0.190476	0.1	0.105263	0.1875	0.0555556	0.0869565
695	0.0740741	0.219512	0.222222	0.2	0.0857143	0.117647	0.0869565
696	0.16	0.111111	0.178571	0.2	0.151515	0	0.0416667
697	0.115385	0.219512	0.1	0.235294	0.1875	0.117647	0.0869565
698	0.115385	0.136364	0.0645161	0.166667	0.0857143	0.0555556	0.0869565
699	0.0740741	0.162791	0.137931	0.105263	0.0857143	0.117647	0.136364
700	0.115385	0.136364	0.1	0.05	0.1875	0.117647	0.0416667
701	0.0740741	0.136364	0.178571	0.105263	0.1875	0.0555556	0.136364
702	0.0740741	0.219512	0.222222	0.135135	0.151515	0.117647	0
703	0.115385	0.136364	0.137931	0.135135	0.151515	0.1875	0.0416667
704	0.0357143	0.136364	0.0645161	0.235294	0.225806	0.0555556	0.190476
705	0.0740741	0.136364	0.137931	0.105263	0.0857143	0.0555556	0
706	0.26087	0.219512	0.222222	0.166667	0.117647	0.0555556	0.0416667
707	0.0740741	0.0869565	0.1	0.166667	0.117647	0	0.0416667
708	0.115385	0.162791	0.137931	0.05	0.151515	0.1875	0.190476
709	0.208333	0.136364	0.0645161	0.105263	0.117647	0	0.136364
710	0.0740741	0.190476	0.03125	0.135135	0.0857143	0.0555556	0.190476
711	0.16	0.162791	0.0645161	0.105263	0.117647	0.0555556	0.0416667
712	0.0740741	0.0869565	0.03125	0.166667	0.117647	0.0555556	0.136364
713	0.0740741	0.136364	0.1	0.135135	0.0857143	0.0555556	0.0416667
714	0.0740741	0.111111	0.137931	0.135135	0.1875	0.117647	0.190476
715	0.208333	0.0869565	0.222222	0.135135	0.1875	0	0.0869565
716	0.16	0.136364	0.178571	0.105263	0.117647	0.117647	0.0416667
717	0.0740741	0.111111	0.1	0.2	0.0857143	0.1875	0.0869565
718	0	0.136364	0.137931	0.135135	0.151515	0.117647	0.0416667
719	0.115385	0.190476	0.137931	0.135135	0.266667	0.0555556	0.190476
720	0	0.111111	0.0645161	0.135135	0.117647	0.0555556	0.25
721	0.0357143	0.162791	0.178571	0.135135	0.117647	0.0555556	0.0416667
722	0	0.162791	0.137931	0.135135	0.151515	0.0555556	0.136364
723	0.208333	0.0869565	0.222222	0.05	0.151515	0.1875	0.0869565
724	0.0740741	0.111111	0.137931	0.105263	0.117647	0	0.136364
725	0.16	0.219512	0.0645161	0.0769231	0.151515	0.117647	0.136364
726	0.115385	0.111111	0	0.135135	0.1875	0	0.0869565
727	0.16	0.111111	0.0645161	0.2	0.0555556	0	0.190476
728	0.0740741	0.111111	0.1	0.235294	0.1875	0.117647	0.136364
729	0	0.25	0.0645161	0.135135	0.151515	0.1875	0.0416667
730	0.208333	0.190476	0.137931	0.105263	0.266667	0.0555556	0.136364
731	0.0357143	0.219512	0.1	0.135135	0.117647	0.1875	0.136364
732	0.0357143	0.190476	0.222222	0.135135	0.0857143	0.0555556	0.136364
733	0.115385	0.162791	0.178571	0.05	0.151515	0.117647	0.0869565
734	0.16	0.162791	0.1	0.105263	0.0555556	0.0555556	0
735	0.208333	0.136364	0.137931	0.105263	0.225806	0.117647	0.0869565
736	0.0740741	0.136364	0.222222	0.135135	0.0857143	0.0555556	0.136364
737	0.26087	0.111111	0.137931	0.166667	0.117647	0	0.0869565
738	0.16	0.190476	0.1	0.166667	0.151515	0	0.0416667
739	0.16	0.162791	0.222222	0.0769231	0.0857143	0.117647	0.136364
740	0.16	0.136364	0.1	0.105263	0.117647	0.0555556	0.0869565
741	0.0357143	0.136364	0.1	0.166667	0.0857143	0.0555556	0.315789
742	0	0.136364	0.0645161	0.135135	0.117647	0.0555556	0.136364
743	0.0740741	0.0869565	0.0645161	0.166667	0.117647	0.117647	0.136364
744	0.0357143	0.219512	0.269231	0.0769231	0.1875	0.0555556	0.0869565
745	0.0740741	0.136364	0.137931	0.105263	0.151515	0.0555556	0.0869565
746	0.115385	0.136364	0.178571	0.166667	0.1875	0.0555556	0.0416667
747	0.16	0.162791	0.178571	0.2	0.1875	0.0555556	0.0416667
748	0.0357143	0.190476	0.03125	0.166667	0.225806	0.117647	0.0416667
749	0.0357143	0.190476	0.178571	0.166667	0.1875	0.117647	0.136364
750	0.16	0.190476	0.137931	0.135135	0.151515	0.0555556	0.0416667
751	0.0740741	0.0869565	0.1	0.05	0.1875	0.266667	0.190476
752	0.16	0.162791	0.137931	0.135135	0.151515	0.117647	0.0416667
753	0.0357143	0.219512	0.0645161	0.166667	0.117647	0.1875	0.136364
754	0.0740741	0.190476	0.137931	0.0769231	0.266667	0	0.0869565
755	0.0740741	0.111111	0.1	0.135135	0.117647	0.1875	0.0869565
756	0.0357143	0.219512	0.137931	0.2	0.225806	0.266667	0.136364
757	0.208333	0.190476	0.0645161	0.135135	0.0857143	0.117647	0.190476
758	0.16	0.162791	0.222222	0.135135	0.1875	0.0555556	0.0416667
759	0.115385	0.136364	0.1	0.105263	0.117647	0.117647	0.0416667
760	0.115385	0.190476	0.1	0.0769231	0.117647	0.0555556	0.136364
761	0.115385	0.219512	0.269231	0.0769231	0.151515	0.117647	0.0869565
762	0.0740741	0.219512	0.269231	0.135135	0.0857143	0.0555556	0.190476
763	0.115385	0.162791	0.222222	0.166667	0.0857143	0.117647	0.190476
764	0.16	0.136364	0.32	0.166667	0.117647	0.0555556	0.0416667
765	0.16	0.219512	0.137931	0.135135	0.0555556	0.1875	0.0416667
766	0.16	0.136364	0.137931	0.0769231	0.117647	0.0555556	0.0416667
767	0.115385	0.162791	0.1	0.135135	0.151515	0.0555556	0.0869565
768	0.16	0.136364	0.178571	0.105263	0.117647	0.117647	0.0869565
769	0.208333	0.190476	0.137931	0.2	0.117647	0.0555556	0.0869565
770	0.115385	0.162791	0.137931	0.105263	0.117647	0.117647	0.0416667
771	0.0357143	0.136364	0.1	0.166667	0.117647	0	0
772	0.16	0.219512	0.1	0.135135	0.225806	0.0555556	0.136364
773	0.208333	0.0638298	0.178571	0.235294	0.0555556	0.0555556	0.0869565
774	0.0740741	0.162791	0.03125	0.105263	0.151515	0.0555556	0
775	0.16	0.162791	0.1	0.135135	0.0857143	0.0555556	0.25
776	0.0357143	0.162791	0.137931	0.135135	0.151515	0.0555556	0.136364
777	0.0740741	0.162791	0.1	0.2	0.1875	0.0555556	0
778	0.0740741	0.136364	0.1	0.2	0.151515	0.0555556	0.136364
779	0.0357143	0.162791	0.137931	0.105263	0.151515	0.0555556	0.0869565
780	0.115385	0.111111	0.1	0.2	0.0857143	0.117647	0.0416667
781	0.0357143	0.25	0.0645161	0.135135	0.1875	0.266667	0.136364
782	0.26087	0.162791	0.137931	0.235294	0.0857143	0	0.0869565
783	0.0357143	0.190476	0.178571	0.2	0.0857143	0.0555556	0.0416667
784	0.0740741	0.0869565	0.137931	0.2	0.0857143	0.0555556	0.190476
785	0.115385	0.219512	0.0645161	0.135135	0.117647	0.1875	0.190476
786	0.16	0.136364	0.0645161	0.135135	0.151515	0	0.0869565
787	0.0357143	0.162791	0.222222	0.135135	0.1875	0.117647	0.0416667
788	0.16	0.136364	0.1	0.135135	0.0857143	0.117647	0
789	0.16	0.136364	0.0645161	0.105263	0.151515	0.0555556	0.0416667
790	0.115385	0.162791	0.178571	0.105263	0.0555556	0.117647	0.0869565
791	0.208333	0.190476	0.0645161	0.105263	0.0555556	0.0555556	0.0416667
792	0.0357143	0.25	0.178571	0.0769231	0.117647	0.0555556	0.0869565
793	0.0740741	0.190476	0.137931	0.166667	0.117647	0.0555556	0.0416667
794	0.115385	0.219512	0.222222	0.105263	0.117647	0.117647	0.0869565
795	0.0740741	0.162791	0.0645161	0.2	0.151515	0	0
796	0.16	0.190476	0.1	0.05	0	0.0555556	0.136364
797	0.0740741	0.25	0.1	0.135135	0.1875	0.0555556	0.0416667
798	0.208333	0.162791	0.1	0.166667	0.310345	0.0555556	0.136364
799	0.0740741	0.190476	0.137931	0.135135	0.117647	0	0.136364
800	0.115385	0.162791	0.0645161	0.166667	0.1875	0.1875	0.0416667
801	0	0.111111	0.0645161	0.135135	0.0555556	0	0.0869565
802	0.0740741	0.111111	0.222222	0.105263	0.0857143	0.0555556	0.136364
803	0.0357143	0.111111	0.137931	0.2	0.1875	0	0.0416667
804	0.115385	0.219512	0.137931	0.135135	0.117647	0	0.190476
805	0.0740741	0.162791	0.1	0.105263	0.1875	0	0.190476
806	0.208333	0.111111	0.0645161	0.166667	0.0555556	0	0.0416667
807	0.0740741	0.136364	0.137931	0.2	0.266667	0.0555556	0.136364
808	0.0357143	0.136364	0.178571	0.2	0.117647	0.0555556	0
809	0.115385	0.0869565	0.137931	0.166667	0.117647	0.117647	0.0869565
810	0.115385	0.190476	0.1	0.105263	0.1875	0.1875	0.0869565
811	0.0740741	0.190476	0.137931	0.166667	0.117647	0.0555556	0.0416667
812	0.16	0.136364	0.222222	0.0769231	0.117647	0	0
813	0.115385	0.136364	0.178571	0.166667	0.151515	0.0555556	0.190476
814	0.115385	0.190476	0.0645161	0.235294	0.0857143	0.0555556	0.136364
815	0.115385	0.162791	0.0645161	0.235294	0.151515	0.1875	0.136364
816	0.0740741	0.111111	0.178571	0.135135	0	0	0.0416667
817	0.115385	0.111111	0.03125	0.135135	0.0555556	0.0555556	0.0869565
818	0.0357143	0.219512	0.1	0.135135	0.151515	0.0555556	0.0416667
819	0.0740741	0.0638298	0.178571	0.105263	0.0555556	0	0
820	0.115385	0.219512	0.137931	0.2	0.1875	0.117647	0.0869565
821	0.208333	0.111111	0.178571	0.2	0.117647	0.0555556	0.0869565
822	0.208333	0.136364	0	0.3125	0.151515	0.117647	0.0416667
823	0.16	0.136364	0.269231	0.0769231	0.266667	0.0555556	0.0869565
824	0.16	0.219512	0.1	0.105263	0.0857143	0.0555556	0.0869565
825	0.115385	0.111111	0.137931	0.105263	0.0857143	0.117647	0.0416667
826	0.26087	0.219512	0.222222	0.166667	0.1875	0.0555556	0.136364
827	0.115385	0.162791	0.137931	0.05	0.117647	0	0.0869565
828	0.115385	0.111111	0.0645161	0.135135	0.1875	0	0
829	0.0740741	0.190476	0.0645161	0.166667	0.151515	0.117647	0.190476
830	0.115385	0.136364	0.03125	0.135135	0.0857143	0.0555556	0
831	0.115385	0.111111	0.03125	0.166667	0.0857143	0.0555556	0.190476
832	0.16	0.190476	0.03125	0.2	0.1875	0.0555556	0.0416667
833	0.16	0.190476	0.0645161	0.166667	0.0857143	0.0555556	0.0416667
834	0.115385	0.162791	0.1	0.135135	0.0857143	0	0.0416667
835	0.16	0.0638298	0.1	0.105263	0.0555556	0.117647	0.0869565
836	0.0740741	0.111111	0.0645161	0.166667	0.225806	0	0.136364
837	0.16	0.111111	0.137931	0.135135	0.117647	0.117647	0
838	0.115385	0.162791	0.137931	0.235294	0.117647	0.117647	0.136364
839	0.115385	0.136364	0.178571	0.105263	0.0555556	0	0.136364
840	0.208333	0.111111	0.0645161	0.166667	0.0857143	0.117647	0.0869565
841	0.0740741	0.162791	0.137931	0.2	0.117647	0.117647	0.0869565
842	0	0.162791	0.1	0.135135	0.0857143	0.0555556	0.0869565
843	0.115385	0.111111	0.1	0.105263	0.117647	0.0555556	0.0416667
844	0.16	0.190476	0.222222	0.2	0.117647	0.0555556	0.0416667
845	0.26087	0.111111	0.137931	0.135135	0.1875	0	0.0869565
846	0.16	0.111111	0.137931	0.135135	0.117647	0.117647	0.0869565
847	0.0357143	0.111111	0.137931	0.05	0.151515	0.0555556	0.25
848	0.115385	0.162791	0.1	0.0769231	0.0857143	0.117647	0.0869565
849	0.0740741	0.162791	0.0645161	0.2	0.0555556	0.0555556	0.0416667
850	0.115385	0.136364	0.1	0.166667	0.0555556	0	0.136364
851	0.0357143	0.111111	0.1	0.2	0.151515	0.0555556	0.190476
852	0.115385	0.162791	0.178571	0.135135	0.0555556	0.117647	0.0416667
853	0.115385	0.190476	0.222222	0.166667	0.151515	0.117647	0.0869565
854	0.0357143	0.111111	0.0645161	0.135135	0.117647	0.0555556	0.190476
855	0.16	0.0638298	0.178571	0.2	0.151515	0.117647	0.0869565
856	0.0740741	0.136364	0.137931	0.105263	0.0857143	0.117647	0.190476
857	0.0740741	0.111111	0.0645161	0.105263	0.151515	0.117647	0.136364
858	0.0740741	0.0869565	0.1	0.166667	0.0857143	0.117647	0.25
859	0.16	0.219512	0.178571	0.166667	0.0555556	0.0555556	0.0869565
860	0.0740741	0.25	0.1	0.166667	0.151515	0.117647	0.190476
861	0.0357143	0.0869565	0.178571	0.105263	0.117647	0	0.0869565
862	0.0740741	0.111111	0.1	0.2	0.1875	0.0555556	0.0869565
863	0.0740741	0.0869565	0	0.105263	0.225806	0.0555556	0.136364
864	0.16	0.136364	0.137931	0.166667	0.0857143	0.117647	0.0869565
865	0.115385	0.162791	0.0645161	0.2	0.151515	0.117647	0.190476
866	0.0740741	0.111111	0.1	0.135135	0.0857143	0	0.0416667
867	0.0740741	0.190476	0.137931	0.272727	0.0857143	0.0555556	0.0416667
868	0.16	0.111111	0.0645161	0.235294	0.151515	0.117647	0.0869565
869	0.115385	0.136364	0.137931	0.135135	0.0857143	0	0.190476
870	0.0357143	0.162791	0.03125	0.135135	0.117647	0.117647	0.0869565
871	0.26087	0.136364	0.137931	0.105263	0.151515	0.0555556	0.0869565
872	0.0740741	0.190476	0.0645161	0.166667	0.117647	0.117647	0.190476
873	0.115385	0.162791	0.1	0.105263	0.151515	0.117647	0.190476
874	0.115385	0.0869565	0.137931	0.2	0.117647	0	0.0416667
875	0	0.111111	0.1	0.135135	0.1875	0.117647	0.0869565
876	0.16	0.219512	0.137931	0.0769231	0.117647	0	0.0869565
877	0.0740741	0.111111	0.0645161	0.135135	0.027027	0.117647	0.136364
878	0.0740741	0.0869565	0.0645161	0.166667	0.1875	0.0555556	0.0869565
879	0.16	0.136364	0.137931	0.135135	0.0857143	0.117647	0.136364
880	0.115385	0.25	0.137931	0.272727	0.0555556	0	0.0416667
881	0.16	0.162791	0.1	0.2	0.151515	0.117647	0.0416667
882	0.115385	0.0869565	0.1	0.2	0.0857143	0	0.0869565
883	0.208333	0.0869565	0.1	0.0243902	0.0857143	0	0.136364
884	0.16	0.162791	0.137931	0.2	0.1875	0.0555556	0.0416667
885	0.115385	0.0869565	0.1	0.105263	0.0857143	0.0555556	0.136364
886	0.115385	0.111111	0.0645161	0.05	0.117647	0.0555556	0.0416667
887	0.0357143	0.136364	0.137931	0.0769231	0.1875	0.117647	0.136364
888	0.115385	0.111111	0.178571	0.05	0.151515	0.117647	0.0869565
889	0.16	0.162791	0.222222	0.166667	0.151515	0	0
890	0.115385	0.136364	0.1	0.135135	0.0857143	0.0555556	0.136364
891	0.0740741	0.190476	0.1	0.105263	0.0857143	0.117647	0.136364
892	0.16	0.162791	0.03125	0.2	0.225806	0.1875	0.0416667
893	0.26087	0.111111	0.137931	0.166667	0.0555556	0	0.0416667
894	0.16	0.190476	0.1	0.135135	0.1875	0.0555556	0.136364
895	0.0740741	0.162791	0.0645161	0.0769231	0.117647	0.117647	0.0869565
896	0.208333	0.162791	0.1	0.0769231	0.1875	0.117647	0.0416667
897	0.16	0.136364	0.137931	0.166667	0.0555556	0	0.0416667
898	0.16	0.162791	0.1	0.0769231	0.151515	0.117647	0.0869565
899	0.16	0.190476	0.222222	0.0769231	0.151515	0	0
900	0.0740741	0.136364	0.137931	0.2	0.117647	0	0.0869565
901	0.0357143	0.162791	0.1	0.135135	0.151515	0.0555556	0.0869565
902	0.0357143	0.162791	0.0645161	0.0769231	0.0857143	0.0555556	0.136364
903	0.115385	0.136364	0.137931	0.166667	0.1875	0.117647	0.136364
904	0.0740741	0.111111	0.1	0.0769231	0.117647	0.0555556	0.136364
905	0.0357143	0.162791	0.0645161	0.0769231	0.0555556	0.117647	0
906	0.115385	0.162791	0.1	0.105263	0	0.117647	0.0869565
907	0.0357143	0.219512	0.0645161	0.166667	0.117647	0.0555556	0.0869565
908	0.0740741	0.111111	0.137931	0.105263	0.310345	0.117647	0.136364
909	0.0740741	0.0869565	0.137931	0.135135	0.1875	0.0555556	0
910	0.115385	0.190476	0.269231	0.135135	0.117647	0.0555556	0.0416667
911	0.0740741	0.162791	0.0645161	0.166667	0.151515	0.0555556	0.136364
912	0.0357143	0.162791	0.0645161	0.0769231	0.117647	0.117647	0.136364
913	0.0740741	0.162791	0.137931	0.0769231	0.117647	0.0555556	0.0869565
914	0.0740741	0.111111	0.1	0.166667	0.117647	0	0.0869565
915	0.115385	0.219512	0.0645161	0.135135	0.117647	0	0.0869565
916	0.115385	0.162791	0.1	0.2	0.0555556	0	0.136364
917	0.115385	0.162791	0.137931	0.135135	0.117647	0.0555556	0.0869565
918	0.115385	0.0638298	0.137931	0.105263	0.117647	0.0555556	0
919	0.0740741	0.162791	0.137931	0.135135	0.1875	0.0555556	0.0869565
920	0.0357143	0.162791	0.222222	0.235294	0.117647	0.0555556	0.0869565
921	0.16	0.190476	0.1	0.135135	0.0555556	0.0555556	0
922	0.0740741	0.190476	0.0645161	0.235294	0.151515	0	0.0416667
923	0.115385	0.136364	0.222222	0.0769231	0.117647	0.0555556	0.136364
924	0.0740741	0.111111	0.178571	0.0769231	0.1875	0.117647	0.0416667
925	0.0740741	0.136364	0.137931	0.166667	0.0555556	0.0555556	0
926	0.16	0.136364	0.178571	0.105263	0.0857143	0.0555556	0
927	0.0357143	0.0638298	0.1	0.166667	0.151515	0.1875	0.190476
928	0.16	0.111111	0.0645161	0.0769231	0.151515	0	0.0869565
929	0.0357143	0.162791	0.1	0.2	0.225806	0.0555556	0.0416667
930	0.16	0.162791	0.03125	0.2	0.225806	0.1875	0.0869565
931	0.208333	0.190476	0.178571	0.0769231	0.0857143	0.0555556	0.136364
932	0.0740741	0.219512	0.137931	0.235294	0.117647	0.1875	0.0869565
933	0.16	0.190476	0.137931	0.272727	0.117647	0.0555556	0.190476
934	0.16	0.190476	0.137931	0.2	0.0555556	0.0555556	0.190476
935	0.0740741	0.136364	0.1	0.2	0.151515	0.117647	0.136364
936	0.16	0.136364	0.1	0.0243902	0.0857143	0	0.0416667
937	0.0357143	0.162791	0.1	0.105263	0.117647	0	0
938	0.0740741	0.136364	0.1	0.05	0.151515	0.0555556	0.0416667
939	0.16	0.219512	0.178571	0.2	0.0555556	0.0555556	0.190476
940	0.115385	0.162791	0.137931	0.2	0.0857143	0.0555556	0
941	0	0.136364	0.178571	0.135135	0.0857143	0.0555556	0.0869565
942	0.16	0.162791	0.137931	0.2	0.151515	0.0555556	0.190476
943	0.208333	0.136364	0.0645161	0.135135	0.117647	0	0.136364
944	0.115385	0.136364	0.1	0.105263	0.1875	0.117647	0.0416667
945	0.0740741	0.219512	0.0645161	0.235294	0.117647	0.0555556	0.0869565
946	0.0740741	0.219512	0.137931	0.235294	0.151515	0.117647	0.0869565
947	0.115385	0.219512	0.03125	0.166667	0.151515	0.117647	0.0869565
948	0.115385	0.0869565	0.137931	0.0769231	0.117647	0.1875	0.0869565
949	0.0740741	0.136364	0.03125	0.166667	0.225806	0.117647	0.0416667
950	0.0740741	0.162791	0.1	0.166667	0.225806	0	0.136364
951	0.0740741	0.111111	0.137931	0.2	0.151515	0.0555556	0.25
952	0.16	0.162791	0.222222	0.105263	0.225806	0.0555556	0.0869565
953	0.115385	0.136364	0.1	0.135135	0.151515	0.0555556	0.136364
954	0.0357143	0.0869565	0.0645161	0.135135	0.151515	0	0.0869565
955	0.115385	0.136364	0.178571	0.166667	0.151515	0.1875	0.0869565
956	0.0357143	0.136364	0.0645161	0.0769231	0.027027	0.0555556	0.0416667
957	0.0740741	0.111111	0.03125	0.166667	0.1875	0.0555556	0.0869565
958	0.16	0.136364	0.137931	0.105263	0.0857143	0.0555556	0.25
959	0.26087	0.111111	0.0645161	0.135135	0.225806	0	0.0869565
960	0.208333	0.162791	0.137931	0.105263	0.151515	0.117647	0.0869565
961	0.16	0.219512	0.1	0.105263	0.117647	0	0.0416667
962	0.318182	0.136364	0.0645161	0.05	0.1875	0.0555556	0
963	0.0740741	0.136364	0.1	0.0769231	0.151515	0.0555556	0.0869565
964	0.115385	0.111111	0.178571	0.105263	0.1875	0	0.0416667
965	0.0357143	0.111111	0.1	0.2	0.151515	0	0.0869565
966	0.115385	0.136364	0.137931	0.105263	0.151515	0.0555556	0.0416667
967	0.115385	0.111111	0.0645161	0.2	0.0857143	0	0.0416667
968	0.0740741	0.162791	0.222222	0.166667	0.151515	0	0.25
969	0.115385	0.111111	0.03125	0.0769231	0.0555556	0.0555556	0.0869565
970	0.0740741	0.190476	0.1	0.105263	0.0857143	0	0.136364
971	0.115385	0.136364	0.1	0.166667	0.151515	0.117647	0.136364
972	0.0740741	0.162791	0.222222	0.105263	0.0857143	0.117647	0.0869565
973	0.0357143	0.190476	0.137931	0.135135	0.1875	0.0555556	0.0416667
974	0.16	0.136364	0.222222	0.166667	0.266667	0.0555556	0.0869565
975	0.115385	0.190476	0.03125	0.135135	0.117647	0	0.0869565
976	0.0357143	0.0869565	0.1	0.135135	0.0555556	0.117647	0.0869565
977	0.115385	0.190476	0.178571	0.166667	0.0857143	0	0.190476
978	0.0357143	0.25	0.137931	0.0769231	0.0555556	0.0555556	0.0416667
979	0.0357143	0.136364	0.0645161	0.135135	0.0857143	0.0555556	0.0416667
980	0.0357143	0.111111	0.222222	0.135135	0.0857143	0.0555556	0.136364
981	0.208333	0.111111	0.0645161	0.2	0.225806	0.0555556	0.0869565
982	0.115385	0.190476	0.1	0.0769231	0.0857143	0.117647	0.136364
983	0.26087	0.162791	0.137931	0.0769231	0.151515	0.0555556	0.136364
984	0.0740741	0.111111	0.1	0.166667	0.117647	0.117647	0.0869565
985	0.115385	0.162791	0.03125	0.2	0.117647	0.0555556	0.0869565
986	0.208333	0.111111	0.137931	0.2	0.0555556	0.1875	0.190476
987	0.0357143	0.136364	0.137931	0.166667	0.117647	0.117647	0.0416667
988	0.0357143	0.136364	0.0645161	0.166667	0.117647	0.0555556	0.136364
989	0.115385	0.111111	0.1	0.0769231	0.0857143	0.117647	0.25
990	0.208333	0.190476	0.137931	0.2	0.0857143	0.117647	0.190476
991	0.0357143	0.111111	0.137931	0.105263	0.0857143	0.0555556	0.190476
992	0.208333	0.162791	0.178571	0.166667	0.225806	0.0555556	0.0416667
993	0.115385	0.136364	0.1	0.135135	0.0555556	0.0555556	0.136364
994	0	0.136364	0.0645161	0.166667	0.117647	0.0555556	0.0869565
995	0.0740741	0.0869565	0.0645161	0.0769231	0.1875	0.0555556	0.0416667
996	0.0740741	0.111111	0.137931	0.105263	0.151515	0.117647	0.136364
997	0.0357143	0.162791	0.137931	0.105263	0.0555556	0.117647	0.0869565
998	0.16	0.136364	0.178571	0.05	0.0857143	0	0.0869565
999	0.0357143	0.111111	0.0645161	0.135135	0.1875	0.0555556	0.190476
1000	0.16	0.0638298	0.0645161	0.166667	0.266667	0	0.0869565
1001	0.0740741	0.136364	0.0645161	0.0769231	0.1875	0.0555556	0.0869565
1002	0.0357143	0.111111	0.222222	0.2	0.1875	0.1875	0.136364
1003	0.208333	0.111111	0.137931	0.166667	0.1875	0.1875	0.190476
1004	0.16	0.25	0.137931	0.135135	0.117647	0.117647	0.0416667
1005	0.115385	0.111111	0.1	0.2	0.225806	0	0.136364
1006	0.115385	0.111111	0.1	0.135135	0.117647	0.0555556	0.190476
1007	0.0357143	0.136364	0.137931	0.135135	0.1875	0.0555556	0
1008	0.208333	0.162791	0.137931	0.166667	0.0857143	0	0
1009	0.0357143	0.190476	0.137931	0.166667	0.117647	0	0.0869565
1010	0.16	0.219512	0.0645161	0.135135	0.0857143	0	0.0416667
1011	0.0740741	0.162791	0.03125	0.135135	0.225806	0.117647	0.136364
1012	0.208333	0.219512	0.178571	0.105263	0.151515	0	0.0869565
1013	0.16	0.136364	0.137931	0.166667	0.1875	0.0555556	0.0869565
1014	0.0357143	0.136364	0.0645161	0.135135	0.225806	0	0.0869565
1015	0.208333	0.111111	0.0645161	0.2	0.1875	0.0555556	0.190476
1016	0.208333	0.111111	0.1	0.2	0.1875	0	0.0416667
1017	0.115385	0.190476	0.137931	0.135135	0.151515	0.0555556	0.0869565
1018	0.16	0.111111	0.1	0.135135	0.117647	0.0555556	0.0869565
1019	0.16	0.111111	0.137931	0.135135	0.151515	0.0555556	0.0869565
1020	0.115385	0.111111	0.137931	0.0769231	0	0.117647	0.0416667
1021	0.0740741	0.162791	0.03125	0.2	0.225806	0.0555556	0.0416667
1022	0.115385	0.136364	0.1	0.166667	0.1875	0.117647	0.190476
1023	0.208333	0.162791	0.1	0.235294	0.117647	0.0555556	0.25
1024	0.16	0.162791	0.178571	0.166667	0.1875	0.117647	0.0869565
1025	0.0357143	0.136364	0.178571	0.135135	0.151515	0.0555556	0.136364
1026	0.16	0.190476	0.137931	0.105263	0.151515	0.0555556	0
1027	0.0357143	0.136364	0.269231	0.166667	0.117647	0	0.0869565
1028	0.16	0.219512	0.0645161	0.235294	0.1875	0	0.190476
1029	0	0.111111	0.1	0.166667	0.151515	0.117647	0.0416667
1030	0.16	0.136364	0.269231	0.2	0.117647	0.0555556	0.0869565
1031	0.115385	0.0869565	0.1	0.0769231	0.1875	0.117647	0.0416667
1032	0.0740741	0.136364	0.0645161	0.166667	0.1875	0.117647	0.136364
1033	0.16	0.162791	0.178571	0.166667	0.1875	0.0555556	0.136364
1034	0.16	0.162791	0.178571	0.166667	0.0857143	0.0555556	0.0869565
1035	0.0357143	0.190476	0.178571	0.105263	0.1875	0	0.0869565
1036	0.0357143	0.0869565	0.0645161	0.05	0	0.0555556	0.0416667
1037	0.0357143	0.0416667	0.03125	0.135135	0.0857143	0.117647	0.190476
1038	0.115385	0.190476	0.1	0.105263	0.0555556	0.0555556	0.0416667
1039	0.0740741	0.0869565	0.137931	0.166667	0.117647	0.0555556	0.136364
1040	0.0740741	0.162791	0.137931	0.0769231	0.117647	0	0.136364
1041	0.0357143	0.136364	0.1	0.105263	0.0857143	0.1875	0.0416667
1042	0.0357143	0.162791	0.137931	0.135135	0.0857143	0.1875	0.0869565
1043	0.16	0.136364	0.0645161	0.0769231	0.0555556	0	0.0869565
1044	0.115385	0.111111	0.0645161	0.2	0.225806	0	0.136364
1045	0.0357143	0.162791	0.1	0.105263	0.1875	0.117647	0.136364
1046	0.115385	0.190476	0.1	0.105263	0.117647	0.0555556	0.0869565
1047	0.0740741	0.190476	0.178571	0.235294	0.117647	0	0.0416667
1048	0.0357143	0.162791	0.1	0.235294	0.151515	0.117647	0.0869565
1049	0.208333	0.111111	0.0645161	0.105263	0.0857143	0.0555556	0.25
1050	0.115385	0.111111	0.222222	0.105263	0.357143	0	0.25
1051	0.115385	0.0869565	0.178571	0.0769231	0.117647	0.0555556	0.0869565
1052	0.26087	0.136364	0.137931	0.0769231	0.151515	0	0.25
1053	0.0357143	0.0869565	0.137931	0.105263	0.0857143	0.0555556	0.136364
1054	0.0740741	0.190476	0.137931	0.135135	0.1875	0.117647	0.0416667
1055	0.0740741	0.136364	0.137931	0.105263	0.117647	0.117647	0
1056	0.0740741	0.111111	0.0645161	0.105263	0.225806	0.0555556	0.190476
1057	0.0357143	0.136364	0.137931	0.105263	0.151515	0.1875	0.190476
1058	0.115385	0.111111	0.03125	0.166667	0.1875	0	0.0869565
1059	0.115385	0.190476	0.0645161	0.2	0.1875	0.1875	0.136364
1060	0.115385	0.111111	0.137931	0.2	0.225806	0.1875	0.190476
1061	0.0740741	0.219512	0.1	0.2	0.151515	0.0555556	0.0869565
1062	0.115385	0.111111	0.137931	0.2	0.117647	0.117647	0.0416667
1063	0.0740741	0.219512	0.178571	0.0769231	0.117647	0.0555556	0.0416667
1064	0.208333	0.136364	0.0645161	0.105263	0.117647	0.0555556	0.190476
1065	0.115385	0.190476	0.137931	0.105263	0.117647	0.0555556	0.0869565
1066	0.208333	0.136364	0.1	0.135135	0.0857143	0.0555556	0.0869565
1067	0.0740741	0.111111	0.178571	0.135135	0.151515	0.0555556	0.190476
1068	0.16	0.136364	0.1	0.2	0.117647	0.117647	0.0416667
1069	0.115385	0.136364	0.137931	0.235294	0.1875	0	0.136364
1070	0.0357143	0.162791	0.222222	0.135135	0.0857143	0.0555556	0.0869565
1071	0.208333	0.0869565	0.1	0.0769231	0.117647	0.117647	0
1072	0.0357143	0.190476	0.1	0.166667	0.117647	0.0555556	0.136364
1073	0.0740741	0.0869565	0.03125	0.135135	0.117647	0.117647	0.136364
1074	0.115385	0.111111	0.178571	0.272727	0.117647	0.1875	0.0869565
1075	0.0740741	0.136364	0.03125	0.105263	0.117647	0	0.0869565
1076	0.0740741	0.136364	0.137931	0.05	0.117647	0	0.0416667
1077	0.0740741	0.136364	0.178571	0.166667	0.225806	0.0555556	0.0869565
1078	0.0740741	0.136364	0.137931	0.135135	0.266667	0.1875	0.0869565
1079	0.16	0.0869565	0.1	0.135135	0.0555556	0.1875	0.0869565
1080	0.16	0.190476	0.0645161	0.2	0.1875	0	0.25
1081	0.115385	0.25	0.137931	0.135135	0.117647	0.0555556	0.0416667
1082	0.26087	0.282051	0.1	0.105263	0.117647	0.117647	0.0869565
1083	0.0740741	0.162791	0.1	0.166667	0.151515	0.0555556	0.0869565
1084	0.208333	0.190476	0.178571	0.135135	0.1875	0	0.136364
1085	0.0740741	0.0869565	0	0.105263	0.151515	0.0555556	0.136364
1086	0.208333	0.162791	0.137931	0.166667	0.151515	0.0555556	0.190476
1087	0.115385	0.190476	0.222222	0.135135	0.117647	0.0555556	0.136364
1088	0.0740741	0.111111	0.0645161	0.105263	0.151515	0.0555556	0.0416667
1089	0.0357143	0.136364	0.178571	0.0769231	0.117647	0	0.25
1090	0.0357143	0.136364	0.137931	0.135135	0.117647	0.0555556	0.0869565
1091	0.0740741	0.219512	0.178571	0.2	0.151515	0.1875	0.0416667
1092	0.115385	0.136364	0.0645161	0.0769231	0.117647	0.0555556	0.0869565
1093	0.115385	0.136364	0.137931	0.2	0.0857143	0.0555556	0.0416667
1094	0.16	0.190476	0.137931	0.2	0.151515	0	0.0416667
1095	0.115385	0.162791	0.0645161	0.166667	0.151515	0.0555556	0.0416667
1096	0.0740741	0.190476	0.178571	0.105263	0.151515	0.0555556	0.0869565
1097	0.0740741	0.190476	0.137931	0.105263	0.1875	0.117647	0.0416667
1098	0.0740741	0.111111	0.0645161	0.166667	0.0857143	0.0555556	0
1099	0.115385	0.162791	0.178571	0.105263	0.225806	0	0
1100	0.0740741	0.190476	0.0645161	0.166667	0.0857143	0	0.0416667
1101	0.16	0.219512	0.03125	0.135135	0.0555556	0.0555556	0.0869565
1102	0.0740741	0.111111	0.137931	0.105263	0.151515	0.117647	0.136364
1103	0.16	0.219512	0.137931	0.105263	0.0857143	0.0555556	0.0416667
1104	0.0740741	0.162791	0.137931	0.0243902	0.0857143	0.0555556	0.136364
1105	0.0740741	0.0869565	0.178571	0.166667	0.151515	0.0555556	0.190476
1106	0.208333	0.162791	0.178571	0.135135	0.0555556	0.0555556	0.0416667
1107	0.115385	0.219512	0.1	0.105263	0.0857143	0.1875	0.0869565
1108	0.0357143	0.136364	0.1	0.166667	0.151515	0	0.0416667
1109	0.16	0.136364	0.03125	0.105263	0.0555556	0.117647	0.0416667
1110	0.16	0.111111	0.137931	0.166667	0.151515	0.0555556	0
1111	0.0740741	0.136364	0.0645161	0.166667	0.0555556	0.0555556	0
1112	0.115385	0.136364	0.1	0.105263	0.0857143	0	0
1113	0.115385	0.0869565	0.0645161	0.105263	0.0857143	0.1875	0.136364
1114	0.0740741	0.190476	0.03125	0.135135	0.117647	0	0.0869565
1115	0.0357143	0.0869565	0.0645161	0.135135	0.225806	0.117647	0.136364
1116	0.16	0.162791	0.0645161	0.135135	0.117647	0.0555556	0.190476
1117	0.0740741	0.111111	0.1	0.0769231	0.151515	0.1875	0.0416667
1118	0.16	0.190476	0.178571	0.105263	0.266667	0.0555556	0.0416667
1119	0.0740741	0.0869565	0.03125	0.166667	0.1875	0.0555556	0.0416667
1120	0.0740741	0.111111	0.178571	0.135135	0.266667	0.117647	0.0416667
1121	0.0740741	0.190476	0.137931	0.105263	0.1875	0	0.25
1122	0.0357143	0.162791	0.1	0.105263	0.1875	0.0555556	0.25
1123	0.0740741	0.136364	0.137931	0.2	0.225806	0.0555556	0.25
1124	0.115385	0.136364	0.137931	0.135135	0.225806	0.266667	0.0416667
1125	0.0740741	0.111111	0.1	0.166667	0.1875	0.0555556	0.0416667
1126	0.16	0.136364	0.1	0.0769231	0.1875	0.0555556	0
1127	0.0740741	0.190476	0.0645161	0.105263	0.1875	0.117647	0.0416667
1128	0.115385	0.190476	0.03125	0	0.117647	0.0555556	0
1129	0.208333	0.136364	0.0645161	0.2	0.151515	0.0555556	0.25
1130	0.115385	0.190476	0.137931	0.135135	0.0857143	0.0555556	0.0416667
1131	0.16	0.162791	0.1	0.135135	0.0555556	0	0.0869565
1132	0.0740741	0.162791	0.03125	0.0769231	0.117647	0.0555556	0.0869565
1133	0.0740741	0.111111	0.1	0.0769231	0.151515	0.0555556	0.0416667
1134	0.16	0.219512	0.178571	0.105263	0.225806	0.0555556	0.190476
1135	0.208333	0.190476	0.1	0.135135	0.151515	0.117647	0.190476
1136	0.0740741	0.190476	0.1	0.166667	0.266667	0.0555556	0.190476
1137	0.16	0.136364	0.137931	0.105263	0.1875	0.0555556	0.0869565
1138	0.115385	0.162791	0.1	0.2	0.0857143	0	0.0869565
1139	0.115385	0.136364	0.137931	0.0769231	0.151515	0.0555556	0.0869565
1140	0.0357143	0.136364	0.0645161	0.105263	0.0857143	0.0555556	0.136364
1141	0.0740741	0.190476	0.03125	0.166667	0.225806	0	0.0416667
1142	0.0357143	0.0638298	0.0645161	0.135135	0.1875	0.117647	0.136364
1143	0.208333	0.162791	0.0645161	0.105263	0.225806	0.0555556	0
1144	0.0357143	0.190476	0.0645161	0.166667	0.1875	0	0.0869565
1145	0.0740741	0.162791	0.178571	0.166667	0.1875	0.0555556	0.136364
1146	0.16	0.111111	0.137931	0.105263	0.1875	0.0555556	0.0869565
1147	0.0740741	0.162791	0.0645161	0.272727	0.1875	0.0555556	0.136364
1148	0.0357143	0.111111	0.03125	0.135135	0.151515	0.117647	0.0869565
1149	0.16	0.190476	0.137931	0.0769231	0.151515	0.0555556	0.0869565
1150	0.115385	0.162791	0.1	0.2	0.151515	0.0555556	0.136364
1151	0.115385	0.136364	0.1	0.0769231	0.117647	0.0555556	0.190476
1152	0.0740741	0.136364	0.137931	0.166667	0.1875	0.117647	0.136364
1153	0.115385	0.219512	0.1	0.105263	0.0857143	0.0555556	0.0416667
1154	0.16	0.136364	0.269231	0.105263	0.151515	0.117647	0.190476
1155	0.0740741	0.190476	0.1	0.105263	0.117647	0	0.0869565
1156	0.115385	0.219512	0.1	0.0769231	0.151515	0.0555556	0.0416667
1157	0.115385	0.136364	0.03125	0.166667	0.1875	0.117647	0.0416667
1158	0.115385	0.136364	0.0645161	0.05	0.0555556	0.117647	0.190476
1159	0.115385	0.219512	0.03125	0.135135	0.027027	0.0555556	0.136364
1160	0.0740741	0.0869565	0.137931	0.2	0.0555556	0	0.0416667
1161	0.26087	0.136364	0.137931	0.2	0.151515	0	0.0416667
1162	0.0740741	0.136364	0.178571	0.135135	0.151515	0.117647	0
1163	0.115385	0.219512	0.137931	0.135135	0.151515	0	0.0416667
1164	0	0.219512	0.0645161	0.166667	0.151515	0.117647	0.136364
1165	0.26087	0.111111	0.137931	0.235294	0.0857143	0.117647	0.0416667
1166	0.115385	0.190476	0.137931	0.235294	0.1875	0.1875	0.0869565
1167	0.16	0.0869565	0.178571	0.135135	0.225806	0.0555556	0.0416667
1168	0.208333	0.190476	0.269231	0.105263	0.151515	0	0
1169	0.115385	0.136364	0.1	0.0769231	0.1875	0.1875	0
1170	0.16	0.0869565	0.0645161	0.166667	0.1875	0.0555556	0.0869565
1171	0.115385	0.136364	0.178571	0.2	0.0857143	0.357143	0.0869565
1172	0.0357143	0.190476	0.03125	0.166667	0.0555556	0.0555556	0.0416667
1173	0.115385	0.219512	0.178571	0.2	0.0857143	0.0555556	0.136364
1174	0.16	0.136364	0.137931	0.2	0.117647	0.0555556	0.0869565
1175	0.0740741	0.162791	0.137931	0.105263	0.225806	0.0555556	0.190476
1176	0.16	0.190476	0.1	0.105263	0.117647	0.117647	0.0416667
1177	0.115385	0.190476	0.137931	0.166667	0.151515	0.0555556	0.0869565
1178	0.0357143	0.111111	0.0645161	0.135135	0.225806	0.0555556	0.0416667
1179	0.115385	0.162791	0.137931	0.166667	0.117647	0.117647	0.0869565
1180	0.0740741	0.111111	0.1	0.135135	0.1875	0.1875	0.0416667
1181	0.115385	0.136364	0.178571	0.0769231	0.1875	0.117647	0.190476
1182	0.0740741	0.190476	0.1	0.105263	0.117647	0.0555556	0.0869565
1183	0	0.111111	0.1	0.135135	0.151515	0.117647	0.0869565
1184	0.115385	0.136364	0.1	0.135135	0.225806	0.266667	0.25
1185	0.115385	0.219512	0.03125	0.0769231	0.1875	0.117647	0.136364
1186	0.0357143	0.0638298	0.0645161	0.105263	0.0857143	0.0555556	0.0869565
1187	0.208333	0.0869565	0.1	0.105263	0.117647	0	0.136364
1188	0.115385	0.0869565	0.178571	0.2	0.117647	0	0.0869565
1189	0	0.136364	0.137931	0.2	0.1875	0.117647	0.0416667
1190	0.16	0.136364	0.1	0.105263	0.1875	0.117647	0.315789
1191	0.0357143	0.219512	0.0645161	0.105263	0.151515	0.1875	0.0416667
1192	0.115385	0.136364	0.0645161	0.105263	0.1875	0	0.0869565
1193	0.0740741	0.162791	0.1	0.166667	0.117647	0.117647	0.136364
1194	0.208333	0.0869565	0.0645161	0.166667	0.1875	0.0555556	0.136364
1195	0.115385	0.111111	0.0645161	0.2	0.0555556	0.0555556	0
1196	0.0740741	0.0638298	0.0645161	0.166667	0.151515	0.0555556	0
1197	0.115385	0.190476	0.222222	0.135135	0.0857143	0.117647	0.0416667
1198	0.16	0.219512	0.178571	0.166667	0.151515	0.117647	0.0869565
1199	0.16	0.190476	0.0645161	0.166667	0.117647	0.1875	0
1200	0.115385	0.190476	0.03125	0.135135	0.117647	0.0555556	0.190476
1201	0.0357143	0.162791	0.1	0.166667	0.151515	0.0555556	0.0416667
1202	0.115385	0.136364	0.0645161	0.105263	0.0555556	0.0555556	0.136364
1203	0.208333	0.111111	0.1	0.0769231	0.151515	0	0.0869565
1204	0.0357143	0.136364	0.0645161	0.2	0.0857143	0.117647	0.136364
1205	0.16	0.0416667	0.137931	0.135135	0.1875	0.117647	0.0416667
1206	0.16	0.136364	0.1	0.105263	0.1875	0.117647	0.136364
1207	0.16	0.190476	0.137931	0.105263	0.0857143	0.1875	0
1208	0.0740741	0.190476	0.222222	0.166667	0.225806	0.0555556	0.136364
1209	0.16	0.162791	0.03125	0.135135	0.0555556	0.0555556	0
1210	0.115385	0.190476	0.178571	0.105263	0.1875	0.0555556	0.190476
1211	0.0357143	0.136364	0.1	0.166667	0.0857143	0.0555556	0.0869565
1212	0.0357143	0.162791	0.03125	0.05	0.0857143	0.0555556	0
1213	0.318182	0.162791	0.0645161	0.0769231	0.151515	0.117647	0.0869565
1214	0.208333	0.136364	0.1	0.166667	0.151515	0.0555556	0.0869565
1215	0.0357143	0.190476	0.1	0.166667	0.117647	0.0555556	0.136364
1216	0.0740741	0.190476	0.178571	0.166667	0.0857143	0.0555556	0.190476
1217	0.0740741	0.190476	0.269231	0.135135	0.1875	0.1875	0.25
1218	0	0.162791	0.0645161	0.0769231	0.117647	0	0.315789
1219	0.115385	0.111111	0.1	0.135135	0.151515	0.1875	0.136364
1220	0.0740741	0.136364	0.1	0.235294	0.151515	0	0.0869565
1221	0.16	0.162791	0.1	0.235294	0.0555556	0	0.0416667
1222	0.0357143	0.162791	0.269231	0.0769231	0.0857143	0.0555556	0.190476
1223	0.0357143	0.111111	0.222222	0.135135	0.151515	0.0555556	0.0869565
1224	0.16	0.111111	0.0645161	0.135135	0.0555556	0.1875	0.190476
1225	0.0740741	0.136364	0.137931	0.0769231	0.0857143	0.0555556	0
1226	0.16	0.0869565	0.137931	0.3125	0.151515	0.0555556	0.0416667
1227	0.115385	0.162791	0.178571	0.105263	0.0555556	0	0
1228	0.0357143	0.136364	0.1	0.105263	0.225806	0.0555556	0.136364
1229	0.16	0.219512	0.1	0.05	0.225806	0.117647	0.0869565
1230	0.0357143	0.219512	0.137931	0.272727	0.151515	0.117647	0.0416667
1231	0.115385	0.136364	0.0645161	0.105263	0.117647	0	0.0869565
1232	0.16	0.162791	0.178571	0.105263	0.117647	0.0555556	0.0869565
1233	0.115385	0.162791	0.178571	0.135135	0.0857143	0.0555556	0.0869565
1234	0.0740741	0.162791	0.137931	0.135135	0.0857143	0.0555556	0.0869565
1235	0.16	0.162791	0.178571	0.105263	0.117647	0.1875	0.25
1236	0.0740741	0.162791	0.178571	0.0769231	0.117647	0	0.25
1237	0.115385	0.162791	0.137931	0.0243902	0.117647	0.117647	0.0869565
1238	0.115385	0.136364	0.178571	0.105263	0.117647	0	0.0416667
1239	0.115385	0.219512	0.1	0.135135	0.1875	0	0.0869565
1240	0.115385	0.136364	0.0645161	0.166667	0.0555556	0.0555556	0.0869565
1241	0.0740741	0.0638298	0.0645161	0.2	0.0857143	0	0.0869565
1242	0.115385	0.136364	0.1	0.135135	0.117647	0.0555556	0.190476
1243	0.16	0.190476	0.03125	0.105263	0.027027	0	0.0869565
1244	0.0740741	0.162791	0.1	0.05	0.225806	0	0.0416667
1245	0.16	0.0869565	0.178571	0.0769231	0.1875	0.0555556	0.25
1246	0.0740741	0.0638298	0.0645161	0.05	0.0857143	0.117647	0
1247	0.115385	0.162791	0.137931	0.135135	0.0857143	0.117647	0.0416667
1248	0.16	0.162791	0.137931	0.2	0.1875	0.0555556	0.190476
1249	0.115385	0.162791	0.137931	0.0769231	0.151515	0	0.0869565
1250	0.115385	0.136364	0	0.105263	0.117647	0	0.136364
1251	0.16	0.162791	0.1	0.135135	0.266667	0.0555556	0.136364
1252	0.0357143	0.111111	0.137931	0.235294	0.0857143	0.0555556	0.0416667
1253	0.208333	0.162791	0.1	0.166667	0.0857143	0.117647	0.0869565
1254	0.0740741	0.219512	0.222222	0.135135	0.117647	0.1875	0.136364
1255	0.16	0.111111	0.137931	0.0769231	0.1875	0.0555556	0.0869565
1256	0.16	0.111111	0.1	0.135135	0.0555556	0.0555556	0
1257	0.115385	0.219512	0.1	0.0769231	0.0555556	0	0.0869565
1258	0.115385	0.0869565	0.1	0.0769231	0.1875	0.0555556	0.0869565
1259	0.115385	0.219512	0.1	0.135135	0.0555556	0	0.136364
1260	0.0740741	0.190476	0.1	0.135135	0.027027	0.1875	0.0869565
1261	0.115385	0.111111	0.178571	0.166667	0.117647	0.0555556	0.136364
1262	0.0357143	0.25	0.137931	0.105263	0.117647	0.0555556	0.190476
1263	0.16	0.162791	0.1	0.2	0.0857143	0.117647	0.0869565
1264	0.115385	0.136364	0.178571	0.135135	0.0857143	0	0.0416667
1265	0.16	0.136364	0.137931	0.166667	0.151515	0	0.0869565
1266	0.0740741	0.0869565	0.137931	0.135135	0.0857143	0.0555556	0.190476
1267	0.115385	0.136364	0.178571	0.135135	0.151515	0.117647	0.0416667
1268	0.16	0.111111	0.1	0.135135	0.117647	0.0555556	0
1269	0.16	0.111111	0.178571	0.135135	0.117647	0	0.0416667
1270	0.0357143	0.162791	0.1	0.0769231	0.0857143	0.0555556	0.136364
1271	0.0357143	0.136364	0.137931	0.166667	0.117647	0	0.0416667
1272	0.16	0.136364	0.137931	0.2	0.0555556	0.0555556	0.190476
1273	0.208333	0.0869565	0.1	0.272727	0.151515	0	0.0416667
1274	0.115385	0.111111	0.178571	0.166667	0.225806	0.117647	0
1275	0.115385	0.111111	0.1	0.135135	0.0555556	0.0555556	0.0416667
1276	0.0740741	0.136364	0.1	0.105263	0.0555556	0.117647	0.0869565
1277	0.115385	0.136364	0.1	0.166667	0.151515	0.0555556	0.136364
1278	0.0740741	0.25	0.178571	0.135135	0.027027	0.117647	0.0869565
1279	0.0740741	0.136364	0.1	0.0243902	0.0555556	0.117647	0.0869565
1280	0.0740741	0.111111	0.137931	0.105263	0.151515	0.0555556	0.0869565
1281	0.16	0.111111	0.1	0.166667	0.151515	0.0555556	0.0416667
1282	0.16	0.162791	0.178571	0.166667	0.117647	0.117647	0.0869565
1283	0.16	0.111111	0.1	0.235294	0.1875	0.117647	0.0869565
1284	0.0740741	0.162791	0.178571	0.2	0.117647	0.117647	0.0869565
1285	0.16	0.0638298	0.1	0.0243902	0.151515	0.0555556	0
1286	0.0740741	0.136364	0.0645161	0.105263	0.1875	0	0.0869565
1287	0.115385	0.190476	0.178571	0.166667	0.117647	0.117647	0.136364
1288	0.16	0.136364	0	0.166667	0.117647	0	0.0869565
1289	0.208333	0.111111	0.178571	0.105263	0.151515	0	0.136364
1290	0.115385	0.162791	0.137931	0.166667	0.0857143	0.1875	0.0869565
1291	0.0357143	0.190476	0.137931	0.2	0.225806	0	0.0869565
1292	0.115385	0.136364	0.222222	0.05	0.225806	0.0555556	0.0416667
1293	0.0740741	0.162791	0.222222	0.272727	0.0857143	0	0.0416667
1294	0.115385	0.136364	0.1	0.135135	0.0555556	0.117647	0
1295	0.0740741	0.136364	0.32	0.135135	0.117647	0.0555556	0.136364
1296	0.26087	0.111111	0.178571	0.135135	0.117647	0.117647	0.0416667
1297	0.115385	0.162791	0.137931	0.135135	0.151515	0.0555556	0.0869565
1298	0.115385	0.0869565	0.137931	0.135135	0.266667	0.0555556	0.0869565
1299	0.208333	0.111111	0.178571	0.135135	0.117647	0	0.136364
1300	0.0740741	0.25	0.222222	0.135135	0.0555556	0	0.136364
1301	0.115385	0.162791	0.0645161	0.135135	0.0555556	0.117647	0.0416667
1302	0.115385	0.162791	0.137931	0.0769231	0.151515	0.0555556	0.0869565
1303	0.0740741	0.162791	0.1	0.166667	0.151515	0	0.0416667
1304	0.16	0.0869565	0.178571	0.166667	0.1875	0.117647	0.0869565
1305	0.0740741	0.0869565	0.137931	0.166667	0.151515	0	0.0416667
1306	0.208333	0.136364	0.03125	0.235294	0.0555556	0.0555556	0.0869565
1307	0.0740741	0.111111	0.222222	0.105263	0.117647	0.0555556	0.0869565
1308	0.16	0.111111	0.178571	0.105263	0.151515	0.0555556	0.0416667
1309	0.115385	0.136364	0.1	0.135135	0.1875	0	0.0416667
1310	0.26087	0.162791	0.137931	0.135135	0.117647	0.0555556	0.0869565
1311	0.16	0.111111	0.178571	0.0769231	0.1875	0.0555556	0.0869565
1312	0.115385	0.190476	0.222222	0.2	0.1875	0.117647	0.0869565
1313	0.0740741	0.136364	0.1	0.2	0.117647	0	0
1314	0.0740741	0.190476	0.178571	0.166667	0.0555556	0.117647	0.190476
1315	0.115385	0.0869565	0.1	0.166667	0.117647	0	0.136364
1316	0.16	0.111111	0.137931	0.2	0.151515	0	0.0869565
1317	0.318182	0.162791	0.0645161	0.0769231	0.151515	0.1875	0.0869565
1318	0.115385	0.136364	0.0645161	0.135135	0.0857143	0.117647	0.136364
1319	0.16	0.136364	0.03125	0.166667	0.117647	0.0555556	0.0869565
1320	0.16	0.190476	0.03125	0.235294	0.0857143	0.0555556	0.0869565
1321	0.0740741	0.111111	0.178571	0.135135	0.151515	0.0555556	0.136364
1322	0.318182	0.136364	0.1	0.105263	0.0857143	0.0555556	0.0869565
1323	0.0740741	0.111111	0.222222	0.166667	0.1875	0	0.0416667
1324	0.208333	0.136364	0.1	0.166667	0.117647	0.0555556	0.136364
1325	0.208333	0.162791	0.0645161	0.0769231	0.225806	0.0555556	0.136364
1326	0.115385	0.162791	0.1	0.135135	0.1875	0.1875	0.0869565
1327	0.26087	0.219512	0.1	0.105263	0.117647	0.0555556	0.136364
1328	0.16	0.136364	0.1	0.105263	0.151515	0.117647	0.136364
1329	0.115385	0.111111	0.1	0.235294	0.0857143	0.117647	0
1330	0.26087	0.136364	0.222222	0.135135	0.0857143	0	0.136364
1331	0.0740741	0.111111	0.0645161	0.2	0.117647	0	0.136364
1332	0.115385	0.190476	0.1	0.166667	0.225806	0	0.0416667
1333	0.115385	0.136364	0.0645161	0.2	0.151515	0.0555556	0.136364
1334	0.115385	0.162791	0.178571	0.135135	0.1875	0	0.0416667
1335	0.115385	0.111111	0.137931	0.135135	0.151515	0.117647	0.190476
1336	0.0740741	0.162791	0.0645161	0.135135	0.225806	0.1875	0.136364
1337	0	0.136364	0.137931	0.166667	0.151515	0	0.0416667
1338	0.0357143	0.0869565	0.03125	0.166667	0.117647	0.117647	0.0416667
1339	0.0740741	0.0869565	0.137931	0.05	0.117647	0.1875	0.136364
1340	0.0740741	0.136364	0.269231	0.135135	0.117647	0.0555556	0.0869565
1341	0	0.136364	0.137931	0.135135	0.117647	0	0.190476
1342	0.0357143	0.136364	0.137931	0.0769231	0.117647	0.0555556	0
1343	0.115385	0.190476	0.1	0.166667	0.117647	0.0555556	0.0869565
1344	0.0740741	0.190476	0.03125	0.135135	0.225806	0	0
1345	0.0740741	0.190476	0.32	0.135135	0.0857143	0.117647	0.0416667
1346	0.16	0.136364	0.1	0.135135	0.117647	0.0555556	0.136364
1347	0.16	0.136364	0.178571	0.2	0.151515	0.0555556	0.0869565
1348	0.16	0.111111	0.1	0.135135	0.225806	0.0555556	0.0416667
1349	0.115385	0.190476	0.0645161	0.2	0.0857143	0.266667	0.0416667
1350	0.208333	0.111111	0.0645161	0.135135	0.225806	0.0555556	0.190476
1351	0.208333	0.190476	0.137931	0.235294	0.117647	0	0.190476
1352	0.0740741	0.136364	0.1	0.0769231	0.0857143	0.117647	0.0869565
1353	0.0740741	0.162791	0.1	0.2	0	0.117647	0
1354	0.208333	0.111111	0.1	0.135135	0.151515	0	0.136364
1355	0.0740741	0.0869565	0.0645161	0.105263	0.225806	0.117647	0.136364
1356	0.115385	0.162791	0.178571	0.135135	0.0857143	0.0555556	0.0416667
1357	0.16	0.136364	0.222222	0.2	0.151515	0.0555556	0.0416667
1358	0.0740741	0.136364	0.137931	0.135135	0.117647	0.0555556	0.0416667
1359	0.0740741	0.111111	0.0645161	0.105263	0.225806	0.1875	0.190476
1360	0.0740741	0.136364	0.222222	0.135135	0.0555556	0	0.0869565
1361	0	0.136364	0.1	0.135135	0.1875	0	0.136364
1362	0.16	0.0638298	0.0645161	0.2	0.117647	0.0555556	0.190476
1363	0.115385	0.111111	0.03125	0.2	0.117647	0	0.0869565
1364	0.0357143	0.190476	0.137931	0.0769231	0.0857143	0	0.0416667
1365	0.16	0.162791	0.222222	0.135135	0.1875	0.0555556	0.0869565
1366	0.16	0.190476	0.137931	0.135135	0.117647	0	0.190476
1367	0.115385	0.190476	0.137931	0.135135	0.027027	0	0.0869565
1368	0.115385	0.111111	0.1	0.105263	0.117647	0.0555556	0.0416667
1369	0.16	0.162791	0.0645161	0.105263	0.151515	0	0.190476
1370	0.115385	0.219512	0.0645161	0.105263	0.151515	0.117647	0
1371	0.115385	0.136364	0.0645161	0.2	0.151515	0.117647	0.0416667
1372	0.16	0.0869565	0.0645161	0.2	0.151515	0.0555556	0.0416667
1373	0.0740741	0.219512	0.0645161	0.235294	0.310345	0	0.0416667
1374	0.16	0.162791	0.1	0.0769231	0.151515	0.0555556	0.0869565
1375	0.0740741	0.0869565	0.0645161	0.135135	0.0857143	0.0555556	0.0869565
1376	0.115385	0.136364	0.269231	0.166667	0.117647	0.1875	0.136364
1377	0.0357143	0.0869565	0.0645161	0.0769231	0.117647	0.117647	0.136364
1378	0.208333	0.162791	0.178571	0.2	0.151515	0.117647	0.0416667
1379	0.16	0.162791	0.222222	0.105263	0.117647	0.117647	0.0416667
1380	0.16	0.0869565	0.1	0.166667	0.0857143	0	0.0869565
1381	0.115385	0.162791	0.178571	0.0769231	0.0555556	0.117647	0.0416667
1382	0.208333	0.111111	0.0645161	0.2	0.1875	0.0555556	0.0416667
1383	0.0740741	0.136364	0.1	0.135135	0.117647	0.117647	0.190476
1384	0.0740741	0.162791	0.137931	0.0769231	0.117647	0.117647	0.0869565
1385	0.0740741	0.136364	0.137931	0.2	0.151515	0	0
1386	0.115385	0.111111	0.1	0.166667	0.0857143	0.117647	0.0869565
1387	0.0740741	0.162791	0.137931	0.105263	0.151515	0.117647	0.0869565
1388	0.0740741	0.190476	0.03125	0.0769231	0.1875	0	0.0869565
1389	0.208333	0.111111	0.1	0.105263	0.117647	0	0.0869565
1390	0.0740741	0.136364	0.1	0.2	0.1875	0.0555556	0.136364
1391	0.115385	0.111111	0.137931	0.2	0.0857143	0.117647	0.0869565
1392	0	0.162791	0.03125	0.2	0.151515	0.0555556	0.136364
1393	0.0740741	0.111111	0.137931	0.166667	0.0555556	0.117647	0.0416667
1394	0.208333	0.190476	0.137931	0.135135	0.0857143	0.0555556	0.0869565
1395	0.208333	0.0869565	0.03125	0.135135	0.1875	0	0.0416667
1396	0.0740741	0.136364	0.1	0.105263	0.1875	0.0555556	0.0416667
1397	0.115385	0.111111	0.1	0.135135	0.151515	0.0555556	0.0869565
1398	0.115385	0.190476	0.0645161	0.135135	0.0857143	0	0.136364
1399	0.115385	0.219512	0.1	0.2	0.117647	0.0555556	0.0869565
1400	0.115385	0.136364	0.178571	0.135135	0.117647	0.0555556	0.0869565
1401	0.115385	0.190476	0.03125	0.05	0.0555556	0.117647	0
1402	0.16	0.136364	0.178571	0.135135	0.266667	0.117647	0.0869565
1403	0.115385	0.190476	0.137931	0.135135	0.1875	0.0555556	0.190476
1404	0.115385	0.190476	0.1	0.166667	0.1875	0.117647	0.190476
1405	0.16	0.111111	0.178571	0.2	0.151515	0.0555556	0.0869565
1406	0.115385	0.162791	0.222222	0.105263	0.1875	0.117647	0.0416667
1407	0.0357143	0.190476	0.1	0.166667	0.1875	0.117647	0.190476
1408	0.16	0.219512	0.222222	0.135135	0.0555556	0.0555556	0
1409	0.208333	0.136364	0.137931	0.05	0.0555556	0	0.0869565
1410	0.115385	0.162791	0.0645161	0.0769231	0.1875	0.0555556	0.0869565
1411	0.0740741	0.162791	0.1	0.135135	0.0857143	0.117647	0.190476
1412	0.0740741	0.190476	0.1	0.135135	0.151515	0	0.190476
1413	0.208333	0.136364	0.137931	0.135135	0.151515	0.0555556	0.0869565
1414	0.0740741	0.219512	0.137931	0.0769231	0.0857143	0.1875	0.190476
1415	0.26087	0.0869565	0.137931	0.0769231	0.0857143	0	0.0869565
1416	0.16	0.136364	0.222222	0.105263	0.117647	0.0555556	0.0869565
1417	0.0740741	0.111111	0.137931	0.0769231	0.151515	0.117647	0.136364
1418	0.16	0.136364	0.0645161	0.135135	0.0857143	0	0.0416667
1419	0.0740741	0.136364	0.1	0.166667	0.151515	0.1875	0.0869565
1420	0.0740741	0.162791	0.1	0.135135	0.1875	0.0555556	0.0416667
1421	0	0.111111	0.137931	0.166667	0.225806	0	0.0416667
1422	0.208333	0.0638298	0.0645161	0.135135	0.117647	0.117647	0.0869565
1423	0.0740741	0.219512	0.0645161	0.0769231	0.117647	0.117647	0.0869565
1424	0.115385	0.0638298	0.1	0.105263	0.117647	0.0555556	0.0416667
1425	0.115385	0.111111	0.178571	0.135135	0.151515	0.0555556	0.190476
1426	0.115385	0.162791	0.1	0.105263	0.117647	0.117647	0
1427	0.115385	0.111111	0.0645161	0.05	0.1875	0.0555556	0.0869565
1428	0.16	0.136364	0.137931	0.135135	0.1875	0	0.0869565
1429	0.0357143	0.162791	0.1	0.166667	0.151515	0.0555556	0.0869565
1430	0.0740741	0.111111	0.137931	0.135135	0.151515	0.117647	0.0416667
1431	0.0740741	0.162791	0.137931	0.0769231	0.151515	0.117647	0.0869565
1432	0.0740741	0.190476	0.137931	0.166667	0.151515	0	0.0869565
1433	0.0740741	0.190476	0.178571	0.135135	0.0857143	0.0555556	0.0869565
1434	0.0740741	0.136364	0.178571	0.105263	0.151515	0.117647	0.0416667
1435	0.115385	0.219512	0.137931	0.105263	0.0857143	0.0555556	0.136364
1436	0.0740741	0.111111	0.1	0.135135	0.117647	0.0555556	0.136364
1437	0.115385	0.0869565	0.1	0.105263	0.151515	0.0555556	0.0416667
1438	0.115385	0.111111	0.178571	0.105263	0.0857143	0.0555556	0.136364
1439	0.16	0.111111	0.137931	0.0769231	0.1875	0.0555556	0.0869565
1440	0.115385	0.162791	0.1	0.105263	0.117647	0.117647	0.0869565
1441	0.115385	0.136364	0.137931	0.2	0.0857143	0.0555556	0.0416667
1442	0.115385	0.136364	0.03125	0.166667	0.0857143	0.0555556	0.190476
1443	0.16	0.219512	0.0645161	0.135135	0.151515	0.117647	0.0869565
1444	0.0740741	0.162791	0.222222	0.135135	0.117647	0.0555556	0.136364
1445	0.318182	0.136364	0.03125	0.2	0.117647	0.117647	0.0416667
1446	0.0357143	0.190476	0.178571	0.166667	0.151515	0.0555556	0.0416667
1447	0.0740741	0.0869565	0.1	0.105263	0.225806	0	0.25
1448	0.115385	0.162791	0.03125	0.105263	0.151515	0.0555556	0.0869565
1449	0.0357143	0.162791	0.03125	0.0769231	0.151515	0.1875	0.0416667
1450	0.115385	0.162791	0.178571	0.2	0.0857143	0	0.0869565
1451	0.115385	0.136364	0.137931	0.105263	0.1875	0.0555556	0.0869565
1452	0.0740741	0.0416667	0.1	0.166667	0.151515	0.0555556	0.0869565
1453	0.16	0.136364	0.0645161	0.166667	0.027027	0.117647	0.0416667
1454	0.0740741	0.0869565	0.222222	0.135135	0.151515	0.117647	0.190476
1455	0.208333	0.136364	0.178571	0.166667	0.0857143	0.0555556	0.0869565
1456	0.0740741	0.136364	0.0645161	0.0769231	0.0857143	0	0.0869565
1457	0.16	0.136364	0.178571	0.135135	0.0857143	0	0.136364
1458	0.16	0.136364	0.0645161	0.105263	0.151515	0	0.0869565
1459	0.115385	0.162791	0.1	0.2	0.117647	0	0.190476
1460	0.0740741	0.0638298	0.137931	0	0.151515	0.1875	0.190476
1461	0.0740741	0.190476	0.178571	0.105263	0.151515	0.117647	0.136364
1462	0.0357143	0.162791	0.1	0.135135	0.225806	0.0555556	0.0869565
1463	0.0740741	0.162791	0.1	0.166667	0.1875	0.0555556	0.0869565
1464	0.26087	0.162791	0.269231	0.105263	0.0555556	0.0555556	0.0869565
1465	0.115385	0.111111	0.03125	0.105263	0.117647	0.0555556	0.136364
1466	0.115385	0.111111	0.137931	0.105263	0.151515	0.0555556	0.0869565
1467	0.0740741	0.0416667	0.137931	0.166667	0.117647	0.0555556	0.0416667
1468	0.0357143	0.162791	0.178571	0.05	0.1875	0.0555556	0.0416667
1469	0.115385	0.190476	0.137931	0.105263	0.117647	0	0.190476
1470	0.0357143	0.162791	0.137931	0.166667	0.151515	0.0555556	0.0416667
1471	0.16	0.0638298	0.222222	0.166667	0.117647	0.0555556	0.136364
1472	0.16	0.0869565	0.137931	0.166667	0.1875	0.0555556	0.0869565
1473	0.115385	0.0416667	0.137931	0.166667	0.1875	0	0.136364
1474	0.208333	0.111111	0.03125	0.166667	0.0857143	0.117647	0
1475	0.208333	0.136364	0.178571	0.135135	0.027027	0.0555556	0.136364
1476	0.0357143	0.25	0.137931	0.2	0.117647	0.1875	0.0869565
1477	0.115385	0.162791	0.178571	0.105263	0.225806	0.0555556	0.136364
1478	0.16	0.162791	0.222222	0.2	0.225806	0.0555556	0.190476
1479	0.115385	0.162791	0.0645161	0.135135	0.117647	0.0555556	0.190476
1480	0.0357143	0.136364	0.1	0.135135	0.0857143	0.266667	0.0869565
1481	0.16	0.162791	0.0645161	0.2	0.117647	0.0555556	0.0869565
1482	0.16	0.111111	0.1	0.135135	0.0857143	0.0555556	0.136364
1483	0.115385	0.136364	0.1	0.135135	0.151515	0.117647	0.190476
1484	0.0740741	0.0869565	0.137931	0.166667	0.266667	0.0555556	0.190476
1485	0.16	0.162791	0.1	0.135135	0.151515	0.1875	0.0869565
1486	0.208333	0.136364	0.137931	0.135135	0.117647	0.117647	0.136364
1487	0.0740741	0.136364	0.1	0.135135	0.0857143	0.0555556	0.0416667
1488	0.208333	0.0869565	0.137931	0.166667	0.117647	0	0.0869565
1489	0.0740741	0.111111	0.178571	0.105263	0.117647	0	0.0869565
1490	0.115385	0.111111	0.1	0.105263	0.0857143	0.0555556	0.136364
1491	0.0740741	0.162791	0.137931	0.105263	0.1875	0.1875	0.0416667
1492	0.26087	0.136364	0.222222	0.05	0.0555556	0	0.0869565
1493	0.115385	0.111111	0.178571	0.0769231	0.0857143	0.1875	0.315789
1494	0.0357143	0.190476	0.1	0.105263	0.117647	0	0.0869565
1495	0.0740741	0.136364	0.137931	0.166667	0.0857143	0.0555556	0.136364
1496	0.115385	0.162791	0.1	0.105263	0.151515	0.117647	0.25
1497	0.0740741	0.0869565	0.137931	0.135135	0.266667	0.0555556	0.0416667
1498	0.16	0.190476	0.0645161	0.135135	0.027027	0.1875	0.136364
1499	0.0740741	0.190476	0.178571	0.135135	0.0857143	0.117647	0.136364
1500	0.208333	0.190476	0.137931	0.2	0.117647	0.117647	0.0416667
1501	0.26087	0.162791	0.1	0.135135	0.266667	0.0555556	0.0869565
1502	0.0357143	0.0638298	0.137931	0.135135	0.027027	0	0.0869565
1503	0.0740741	0.136364	0.1	0.166667	0.117647	0.117647	0.0869565
1504	0.16	0.162791	0.1	0.235294	0.117647	0.117647	0.0869565
1505	0.16	0.111111	0.178571	0.05	0.0857143	0.0555556	0.190476
1506	0.0740741	0.219512	0.137931	0.235294	0.151515	0	0.0416667
1507	0.26087	0.190476	0.1	0.105263	0.151515	0.117647	0.0869565
1508	0.16	0.136364	0.0645161	0.235294	0.225806	0.0555556	0.0416667
1509	0.115385	0.111111	0.137931	0.05	0.117647	0	0.0869565
1510	0.16	0.162791	0.1	0.135135	0.117647	0	0.0869565
1511	0.16	0.190476	0.178571	0.05	0.1875	0.117647	0.0416667
1512	0.0357143	0.111111	0.1	0.105263	0.0857143	0.0555556	0.136364
1513	0.0357143	0.162791	0.137931	0.2	0.151515	0.117647	0.190476
1514	0.115385	0.162791	0.137931	0.105263	0.0857143	0	0.136364
1515	0.115385	0.162791	0.178571	0.135135	0.117647	0.0555556	0.0416667
1516	0.115385	0.0869565	0.1	0.105263	0.117647	0.117647	0.0416667
1517	0.16	0.136364	0.1	0.05	0.0857143	0.0555556	0.136364
1518	0.16	0.162791	0.222222	0.105263	0.1875	0.0555556	0
1519	0.16	0.162791	0	0.135135	0.117647	0.1875	0.0869565
1520	0.208333	0.0638298	0.1	0.2	0.117647	0.1875	0.0416667
1521	0.0740741	0.111111	0.178571	0.235294	0.0857143	0.0555556	0.136364
1522	0.115385	0.0638298	0.03125	0.166667	0.151515	0	0.190476
1523	0.0740741	0.0869565	0.1	0.166667	0.151515	0.117647	0.0416667
1524	0.115385	0.162791	0.178571	0.05	0.1875	0	0.136364
1525	0.115385	0.190476	0.137931	0.166667	0.0555556	0.266667	0.136364
1526	0.0740741	0.190476	0.137931	0.235294	0.117647	0.0555556	0.190476
1527	0.16	0.136364	0.137931	0.135135	0.1875	0.0555556	0.190476
1528	0.115385	0.111111	0.1	0.135135	0.1875	0.0555556	0.0869565
1529	0.16	0.190476	0.222222	0.166667	0.151515	0.117647	0.136364
1530	0.0357143	0.136364	0.0645161	0.2	0.0555556	0.0555556	0.0416667
1531	0.115385	0.111111	0.137931	0.105263	0.151515	0.0555556	0.0869565
1532	0.115385	0.136364	0.1	0.135135	0.1875	0.1875	0.0869565
1533	0.115385	0.190476	0.137931	0.105263	0.0857143	0	0.0869565
1534	0.0357143	0.190476	0	0.105263	0.117647	0.0555556	0.0869565
1535	0.115385	0.136364	0.1	0.135135	0.151515	0.1875	0.0869565
1536	0.0740741	0.136364	0.0645161	0.105263	0.151515	0.1875	0.0869565
1537	0.208333	0.162791	0.0645161	0.2	0.151515	0.0555556	0.136364
1538	0.115385	0.162791	0.1	0.2	0.151515	0.0555556	0.190476
1539	0.115385	0.190476	0.1	0.105263	0.0857143	0.117647	0.136364
1540	0.208333	0.162791	0.1	0.135135	0.151515	0.1875	0.190476
1541	0.16	0.190476	0.137931	0.166667	0.225806	0.117647	0.0416667
1542	0.0740741	0.162791	0.1	0.105263	0.151515	0.117647	0.0416667
1543	0.115385	0.136364	0.178571	0.135135	0.151515	0.0555556	0.0869565
1544	0.16	0.162791	0.137931	0.0769231	0.0555556	0.117647	0.0869565
1545	0.115385	0.111111	0.0645161	0.135135	0.225806	0.0555556	0.0416667
1546	0.0357143	0.111111	0.0645161	0.105263	0.151515	0.0555556	0.0869565
1547	0.0740741	0.190476	0.222222	0.2	0.0857143	0.117647	0.136364
1548	0.16	0.162791	0.0645161	0.235294	0.225806	0.0555556	0.0869565
1549	0	0.136364	0.178571	0.0769231	0.0555556	0.117647	0.0869565
1550	0.0740741	0.162791	0.137931	0.105263	0.1875	0.0555556	0.136364
1551	0.115385	0.111111	0.1	0.135135	0.117647	0.117647	0.190476
1552	0.0740741	0.136364	0.137931	0.105263	0.1875	0.117647	0.0869565
1553	0.0740741	0.190476	0.178571	0.0769231	0.0857143	0.0555556	0.190476
1554	0.115385	0.190476	0.178571	0.135135	0.151515	0.0555556	0.136364
1555	0.0357143	0.0869565	0.0645161	0.0769231	0.151515	0.0555556	0.0416667
1556	0.0357143	0.162791	0.137931	0.166667	0.225806	0.0555556	0.0869565
1557	0.0357143	0.162791	0.1	0.105263	0.0857143	0.0555556	0.0416667
1558	0.115385	0.136364	0.03125	0.135135	0.151515	0.117647	0.0416667
1559	0.115385	0.111111	0.0645161	0.2	0.0555556	0.0555556	0.136364
1560	0.115385	0.111111	0.137931	0.135135	0.1875	0.0555556	0.0869565
1561	0.16	0.136364	0.03125	0.166667	0.151515	0	0.0869565
1562	0.16	0.190476	0.1	0.105263	0.117647	0	0.0416667
1563	0.0357143	0.136364	0.1	0.166667	0.151515	0	0.136364
1564	0.16	0.190476	0	0.135135	0.0857143	0.117647	0.136364
1565	0.0740741	0.111111	0.269231	0.2	0.0555556	0.0555556	0.136364
1566	0.0357143	0.162791	0.137931	0.105263	0.0857143	0	0.0869565
1567	0.115385	0.162791	0.178571	0.05	0.0857143	0.0555556	0.190476
1568	0.16	0.111111	0.137931	0.166667	0.0857143	0.0555556	0.0416667
1569	0.208333	0.111111	0.0645161	0.0769231	0.151515	0.0555556	0.136364
1570	0.16	0.111111	0.269231	0.2	0.1875	0.0555556	0.0416667
1571	0.115385	0.111111	0.0645161	0.135135	0.0857143	0	0.0869565
1572	0.16	0.136364	0.178571	0.166667	0.117647	0.117647	0.190476
1573	0.115385	0.136364	0.0645161	0.2	0.151515	0.0555556	0.190476
1574	0.0357143	0.136364	0.178571	0.135135	0.151515	0	0.0869565
1575	0.16	0.162791	0.1	0.0769231	0.225806	0.0555556	0
1576	0.16	0.136364	0.1	0.135135	0.1875	0.0555556	0.0869565
1577	0.0357143	0.0869565	0.137931	0.135135	0.1875	0.0555556	0
1578	0.0740741	0.111111	0.03125	0.2	0.151515	0.0555556	0.0869565
1579	0.115385	0.219512	0.137931	0.135135	0.0857143	0.0555556	0.0869565
1580	0.16	0.136364	0.1	0.135135	0.151515	0.117647	0.0416667
1581	0	0.136364	0.1	0.2	0.117647	0.0555556	0.0869565
1582	0.16	0.162791	0.1	0.0769231	0.0555556	0.0555556	0.0416667
1583	0.26087	0.190476	0.0645161	0.135135	0.117647	0.0555556	0.0416667
1584	0.16	0.136364	0.1	0.2	0.1875	0.0555556	0.0869565
1585	0.16	0.111111	0.03125	0.166667	0.0857143	0.0555556	0.136364
1586	0.115385	0.111111	0.178571	0.166667	0.0857143	0.117647	0.136364
1587	0.16	0.111111	0.0645161	0.135135	0.151515	0.0555556	0.0416667
1588	0.16	0.136364	0.1	0.2	0.225806	0	0.0416667
1589	0.115385	0.190476	0.137931	0.2	0.225806	0.0555556	0.190476
1590	0.115385	0.0869565	0.137931	0.105263	0.117647	0	0.0869565
1591	0.115385	0.111111	0.03125	0.166667	0.117647	0.117647	0.0869565
1592	0.115385	0.111111	0.222222	0.135135	0.0857143	0.117647	0.0869565
1593	0.16	0.162791	0.1	0.235294	0.151515	0.0555556	0.0416667
1594	0.115385	0.190476	0.178571	0.235294	0.0857143	0.0555556	0.0416667
1595	0.115385	0.190476	0.1	0.2	0.0857143	0.117647	0.0869565
1596	0.16	0.190476	0.03125	0.105263	0.1875	0.117647	0.136364
1597	0.16	0.111111	0.137931	0.105263	0.1875	0.117647	0.0416667
1598	0.115385	0.111111	0.178571	0.105263	0.1875	0.0555556	0.25
1599	0.0357143	0.190476	0.137931	0.0769231	0.1875	0.0555556	0.0869565
1600	0.0740741	0.0638298	0.178571	0.166667	0.0857143	0	0.0869565
1601	0.0740741	0.111111	0.137931	0.2	0.151515	0.117647	0.136364
1602	0.16	0.136364	0.222222	0.105263	0.1875	0.0555556	0.0869565
1603	0.0740741	0.136364	0.1	0.135135	0.151515	0.0555556	0.0869565
1604	0.115385	0.282051	0.137931	0.166667	0.0857143	0.0555556	0
1605	0.0740741	0.0869565	0.03125	0.05	0.117647	0.0555556	0.136364
1606	0.115385	0.162791	0.1	0.166667	0.117647	0.0555556	0.0869565
1607	0.0740741	0.111111	0.137931	0.0769231	0.225806	0.0555556	0.0869565
1608	0.16	0.162791	0.137931	0.166667	0.1875	0	0.0416667
1609	0.115385	0.162791	0.178571	0.166667	0.151515	0	0.136364
1610	0.0740741	0.190476	0.178571	0.2	0.1875	0.117647	0.0869565
1611	0.0740741	0.219512	0.137931	0.135135	0.117647	0.117647	0.0416667
1612	0.16	0.190476	0.1	0.166667	0.0857143	0.117647	0.0869565
1613	0.0357143	0.111111	0.0645161	0.166667	0.117647	0.0555556	0.0869565
1614	0.208333	0.136364	0.03125	0.135135	0.151515	0	0.136364
1615	0.0740741	0.219512	0.137931	0.235294	0.0555556	0.117647	0.190476
1616	0.208333	0.162791	0.1	0.0769231	0.225806	0.117647	0
1617	0.115385	0.190476	0.03125	0.166667	0.0857143	0.117647	0.0869565
1618	0.115385	0.162791	0.0645161	0.105263	0.0857143	0	0.0416667
1619	0.16	0.162791	0.178571	0.135135	0.117647	0.266667	0.25
1620	0.208333	0.219512	0.137931	0.135135	0.0857143	0.0555556	0
1621	0.115385	0.190476	0.0645161	0.0769231	0.0857143	0.117647	0
1622	0.115385	0.0869565	0.137931	0.166667	0.117647	0.0555556	0.136364
1623	0.16	0.136364	0.1	0.2	0.225806	0.0555556	0.0416667
1624	0.115385	0.25	0.222222	0.135135	0.1875	0.117647	0.190476
1625	0.0740741	0.162791	0.1	0.166667	0.1875	0	0.0869565
1626	0.0357143	0.136364	0.0645161	0.166667	0.1875	0	0.136364
1627	0.0357143	0.136364	0.178571	0.166667	0.117647	0.0555556	0.0416667
1628	0.16	0.136364	0.1	0.105263	0.117647	0.117647	0.0869565
1629	0.0740741	0.111111	0.178571	0.135135	0.151515	0	0.25
1630	0.0357143	0.0638298	0.1	0.135135	0.117647	0.117647	0
1631	0.0357143	0.136364	0.137931	0.135135	0.0857143	0.0555556	0.0869565
1632	0.0740741	0.0869565	0.178571	0.166667	0.151515	0.0555556	0.136364
1633	0.0740741	0.0869565	0.137931	0.105263	0.117647	0	0.0416667
1634	0.0740741	0.111111	0.0645161	0.135135	0.0555556	0.117647	0.0869565
1635	0.115385	0.111111	0.178571	0.166667	0.0857143	0.0555556	0.0416667
1636	0.208333	0.162791	0.0645161	0.105263	0.0555556	0.117647	0.0416667
1637	0.0740741	0.25	0.0645161	0.105263	0.117647	0.0555556	0.0416667
1638	0.0357143	0.0869565	0.03125	0.0769231	0.1875	0	0.136364
1639	0.0740741	0.162791	0.0645161	0.2	0.1875	0.0555556	0.136364
1640	0.0740741	0.162791	0.1	0.135135	0.266667	0.1875	0.0869565
1641	0.208333	0.219512	0.178571	0.2	0.151515	0.117647	0
1642	0.115385	0.111111	0.178571	0.105263	0.1875	0.117647	0.190476
1643	0.115385	0.136364	0.137931	0.135135	0.151515	0.0555556	0
1644	0.115385	0.0638298	0.137931	0.2	0.225806	0	0.0416667
1645	0.16	0.190476	0.1	0.105263	0.1875	0	0.0416667
1646	0.115385	0.162791	0.137931	0.166667	0.117647	0.1875	0.0416667
1647	0.208333	0.162791	0.1	0.105263	0.0857143	0.0555556	0.0416667
1648	0.0740741	0.111111	0.178571	0.105263	0.0857143	0.0555556	0.136364
1649	0.0740741	0.162791	0.137931	0.135135	0.0555556	0.0555556	0.136364
1650	0.16	0.162791	0.137931	0.05	0.117647	0.1875	0.136364
1651	0.0357143	0.162791	0.03125	0.166667	0.117647	0.0555556	0.136364
1652	0.208333	0.162791	0.1	0.166667	0.0857143	0.0555556	0.0869565
1653	0.0740741	0.190476	0.1	0.272727	0.1875	0	0.0869565
1654	0.0740741	0.111111	0.0645161	0.135135	0.151515	0.0555556	0.25
1655	0.16	0.219512	0.1	0.105263	0.151515	0	0.0869565
1656	0.115385	0.136364	0.137931	0.105263	0.151515	0	0.0416667
1657	0.115385	0.111111	0.1	0.135135	0.117647	0.1875	0.0869565
1658	0.0740741	0.0869565	0.137931	0.166667	0.117647	0.117647	0.0869565
1659	0.208333	0.162791	0.222222	0.135135	0.1875	0.0555556	0.0869565
1660	0.115385	0.136364	0.178571	0.2	0.151515	0.0555556	0.0869565
1661	0.16	0.190476	0.1	0.0769231	0.1875	0.0555556	0.190476
1662	0.0740741	0.111111	0.137931	0.0769231	0.266667	0.0555556	0.0869565
1663	0.0740741	0.111111	0.137931	0.105263	0.0857143	0	0.0416667
1664	0.115385	0.0638298	0.1	0.05	0.027027	0	0
1665	0.26087	0.136364	0.1	0.135135	0.1875	0.0555556	0.0416667
1666	0.115385	0.190476	0	0.2	0.151515	0.0555556	0.0416667
1667	0.208333	0.190476	0.137931	0.135135	0.117647	0.117647	0.136364
1668	0.0357143	0.136364	0.178571	0.2	0.117647	0.0555556	0.136364
1669	0.16	0.162791	0.137931	0.235294	0.0857143	0.0555556	0.0416667
1670	0.115385	0.136364	0.0645161	0.235294	0.151515	0.117647	0.136364
1671	0.0740741	0.190476	0.137931	0.166667	0.0555556	0	0.0869565
1672	0.115385	0.25	0.1	0.135135	0.117647	0	0.25
1673	0.208333	0.25	0.137931	0.105263	0.151515	0.117647	0.190476
1674	0.16	0.219512	0.137931	0.166667	0.0857143	0.117647	0.0416667
1675	0.115385	0.219512	0.03125	0.105263	0.0555556	0.117647	0.136364
1676	0.208333	0.111111	0.137931	0.105263	0.151515	0.117647	0.0869565
1677	0.115385	0.162791	0.1	0.2	0.151515	0.117647	0.0869565
1678	0.0740741	0.136364	0.1	0.135135	0.0857143	0	0
1679	0.0357143	0.219512	0.222222	0.135135	0.151515	0	0.0869565
1680	0.208333	0.190476	0.1	0.105263	0.117647	0.0555556	0.0416667
1681	0.0357143	0.136364	0.1	0.272727	0.1875	0.1875	0.190476
1682	0.0740741	0.190476	0.137931	0.05	0.0555556	0.0555556	0.0869565
1683	0.115385	0.162791	0.137931	0.166667	0.151515	0.0555556	0.190476
1684	0.208333	0.111111	0.0645161	0.05	0.117647	0	0.136364
1685	0.208333	0.111111	0.1	0.105263	0.117647	0.117647	0.0869565
1686	0.0740741	0.111111	0.1	0.0769231	0.117647	0.1875	0.136364
1687	0.115385	0.0869565	0.178571	0.166667	0.0857143	0.0555556	0.0869565
1688	0.208333	0.111111	0.1	0.0769231	0.117647	0.117647	0.0869565
1689	0.16	0.162791	0.0645161	0.135135	0.117647	0	0.136364
1690	0.0740741	0.162791	0.1	0.05	0.151515	0.0555556	0.0416667
1691	0.115385	0.136364	0.0645161	0.166667	0.117647	0.117647	0.136364
1692	0.16	0.0638298	0.1	0.105263	0.151515	0.0555556	0.190476
1693	0.0740741	0.0869565	0.0645161	0.2	0.151515	0.117647	0.0416667
1694	0.0740741	0.162791	0.137931	0.166667	0.1875	0.0555556	0.0869565
1695	0.115385	0.111111	0.137931	0.0769231	0.0857143	0.1875	0.0869565
1696	0.115385	0.190476	0.222222	0.0769231	0.0555556	0.0555556	0.190476
1697	0.0740741	0.136364	0.1	0.105263	0.0857143	0.0555556	0.0416667
1698	0.115385	0.0869565	0.137931	0.166667	0.117647	0.117647	0.0869565
1699	0.16	0.136364	0.178571	0.135135	0.225806	0.0555556	0.0416667
1700	0.0357143	0.219512	0.1	0.105263	0.1875	0.117647	0.136364
1701	0.0740741	0.190476	0.0645161	0.135135	0.117647	0	0.136364
1702	0.115385	0.162791	0.1	0.166667	0.0857143	0.117647	0.190476
1703	0.0357143	0.219512	0.1	0.105263	0.151515	0.1875	0.136364
1704	0.0357143	0.190476	0.137931	0.166667	0.117647	0.117647	0.0869565
1705	0.16	0.162791	0.0645161	0.105263	0.151515	0.0555556	0.0416667
1706	0.115385	0.219512	0.1	0.2	0.310345	0.0555556	0.0416667
1707	0.115385	0.162791	0.0645161	0.135135	0.117647	0.117647	0
1708	0.0740741	0.162791	0.03125	0.2	0.117647	0.0555556	0.0416667
1709	0.115385	0.162791	0.1	0.0769231	0.0857143	0.0555556	0.0869565
1710	0.0740741	0.219512	0.0645161	0.135135	0.151515	0.0555556	0
1711	0.115385	0.136364	0.1	0.105263	0.151515	0	0.0416667
1712	0.115385	0.190476	0.1	0.05	0.0555556	0.0555556	0.190476
1713	0.0740741	0.111111	0.137931	0.105263	0.0857143	0	0.0416667
1714	0.0357143	0.136364	0.1	0.105263	0.0857143	0	0.0416667
1715	0.0357143	0.219512	0.1	0.2	0.0857143	0.117647	0.136364
1716	0.16	0.190476	0.137931	0.2	0.151515	0.0555556	0.0416667
1717	0.26087	0.136364	0.0645161	0.2	0.151515	0.117647	0
1718	0.16	0.25	0.222222	0.105263	0.151515	0.1875	0.0869565
1719	0.0740741	0.136364	0.137931	0.166667	0.225806	0.0555556	0.25
1720	0.0357143	0.0638298	0.0645161	0.135135	0.151515	0.1875	0.0869565
1721	0.0357143	0.111111	0.03125	0.135135	0.0555556	0	0.0869565
1722	0.0357143	0.0869565	0.1	0.05	0.117647	0	0.0416667
1723	0.0740741	0.190476	0.0645161	0.05	0.225806	0.0555556	0.190476
1724	0.26087	0.25	0.137931	0.166667	0.225806	0.0555556	0.190476
1725	0.115385	0.111111	0.1	0.0769231	0.151515	0	0.0416667
1726	0.0740741	0.136364	0.178571	0.2	0.0555556	0	0.0869565
1727	0.0740741	0.136364	0.0645161	0.2	0.0857143	0.0555556	0.0869565
1728	0.115385	0.219512	0.137931	0.2	0.151515	0.117647	0.0869565
1729	0.0357143	0.190476	0.137931	0.135135	0.1875	0.0555556	0.0869565
1730	0.0357143	0.136364	0.0645161	0.105263	0.0857143	0.0555556	0.0869565
1731	0.0740741	0.162791	0.137931	0.135135	0.0555556	0.117647	0.190476
1732	0.115385	0.282051	0.0645161	0.135135	0.117647	0.117647	0.25
1733	0.115385	0.190476	0.1	0.2	0.117647	0.117647	0.0416667
1734	0.0740741	0.162791	0.0645161	0.105263	0.0857143	0.117647	0.0416667
1735	0.0740741	0.162791	0.1	0.166667	0.117647	0	0.0869565
1736	0.115385	0.162791	0.1	0.0769231	0.117647	0.117647	0.0416667
1737	0.115385	0.219512	0.0645161	0.135135	0.151515	0.117647	0.136364
1738	0.115385	0.111111	0.269231	0.2	0.117647	0.0555556	0.136364
1739	0.115385	0.111111	0.137931	0.235294	0.117647	0.117647	0
1740	0.115385	0.111111	0.1	0.135135	0.1875	0.117647	0.190476
1741	0.16	0.162791	0.0645161	0.105263	0.0555556	0	0.136364
1742	0.0740741	0.162791	0.137931	0.135135	0.225806	0.117647	0.0869565
1743	0.115385	0.162791	0.137931	0.2	0.1875	0.117647	0.25
1744	0.16	0.162791	0.137931	0.0769231	0.117647	0.117647	0.136364
1745	0.0740741	0.219512	0.0645161	0.105263	0.0857143	0.117647	0.0869565
1746	0.0357143	0.190476	0.1	0.135135	0.0857143	0.0555556	0.0869565
1747	0.115385	0.136364	0.1	0.0769231	0.225806	0.0555556	0.0416667
1748	0.16	0.162791	0.178571	0.0769231	0.151515	0.0555556	0.136364
1749	0.0740741	0.136364	0.1	0.105263	0.151515	0.0555556	0.0416667
1750	0.208333	0.162791	0.0645161	0.05	0.151515	0.0555556	0.0869565
1751	0.115385	0.136364	0.178571	0.105263	0.117647	0.1875	0.190476
1752	0	0.136364	0.137931	0.235294	0.151515	0.117647	0.136364
1753	0.0740741	0.111111	0.178571	0.05	0.117647	0.0555556	0.0869565
1754	0.115385	0.111111	0.0645161	0.166667	0.0857143	0.0555556	0.0869565
1755	0.0357143	0.111111	0.137931	0.05	0.1875	0.1875	0
1756	0.208333	0.0869565	0.137931	0.2	0.225806	0.117647	0.0869565
1757	0.0357143	0.136364	0.222222	0.135135	0.117647	0	0.0416667
1758	0	0.219512	0.03125	0.166667	0.310345	0.0555556	0.0416667
1759	0.115385	0.162791	0.137931	0.135135	0.151515	0.0555556	0.0416667
1760	0.26087	0.219512	0.269231	0.135135	0.0857143	0.0555556	0.0416667
1761	0.0357143	0.162791	0.03125	0.135135	0.117647	0	0.136364
1762	0.16	0.162791	0.137931	0.135135	0.117647	0.0555556	0.0869565
1763	0.115385	0.0869565	0.1	0.135135	0.151515	0	0.136364
1764	0.208333	0.111111	0.1	0.2	0.117647	0.0555556	0.0869565
1765	0.0357143	0.162791	0.178571	0.135135	0.0857143	0.117647	0.190476
1766	0.208333	0.162791	0.137931	0.0769231	0.0555556	0.0555556	0.0416667
1767	0.16	0.162791	0.137931	0.166667	0.266667	0	0.136364
1768	0.115385	0.136364	0.178571	0.272727	0.0555556	0	0.136364
1769	0.0740741	0.190476	0.1	0.135135	0.151515	0	0.0869565
1770	0.0740741	0.162791	0.178571	0.135135	0.0555556	0	0.136364
1771	0.16	0.219512	0.0645161	0.105263	0.225806	0.0555556	0.0416667
1772	0.16	0.162791	0.0645161	0.0769231	0.151515	0	0.0416667
1773	0.16	0.219512	0.1	0.135135	0.117647	0.0555556	0.190476
1774	0.208333	0.190476	0.1	0.135135	0.0857143	0	0.136364
1775	0.16	0.136364	0.1	0.105263	0	0	0.136364
1776	0.115385	0.219512	0.1	0.166667	0.117647	0.0555556	0.0869565
1777	0.208333	0.111111	0.137931	0.166667	0.117647	0.0555556	0.0416667
1778	0.115385	0.190476	0.137931	0.105263	0.117647	0.1875	0.0869565
1779	0.16	0.136364	0.03125	0.166667	0.117647	0.117647	0.0869565
1780	0.16	0.111111	0.03125	0.105263	0.0555556	0.117647	0.0416667
1781	0.16	0.162791	0.1	0.05	0.225806	0.1875	0.136364
1782	0.0740741	0.219512	0.03125	0.2	0.1875	0.0555556	0.136364
1783	0.16	0.162791	0.137931	0.105263	0.0857143	0.0555556	0.0869565
1784	0.0740741	0.0638298	0.03125	0.105263	0.117647	0.0555556	0.0416667
1785	0.0357143	0.162791	0.178571	0.135135	0.117647	0	0.0416667
1786	0.115385	0.0869565	0.0645161	0.105263	0.151515	0.0555556	0.0416667
1787	0.16	0.162791	0.1	0.135135	0.1875	0.117647	0.136364
1788	0.0357143	0.190476	0.137931	0.105263	0.117647	0	0.0869565
1789	0.208333	0.111111	0.137931	0.2	0.117647	0.117647	0.0416667
1790	0.16	0.162791	0.137931	0.05	0.151515	0.0555556	0.136364
1791	0.16	0.162791	0.1	0.05	0.0857143	0	0.0869565
1792	0.115385	0.162791	0.0645161	0.0769231	0.0857143	0.117647	0.0869565
1793	0.16	0.162791	0.03125	0.105263	0.0555556	0	0.0416667
1794	0.0740741	0.136364	0.178571	0.105263	0.117647	0.0555556	0.0869565
1795	0.16	0.0869565	0.178571	0.105263	0.0555556	0.117647	0.190476
1796	0.115385	0.111111	0.178571	0.135135	0.0555556	0.1875	0.0869565
1797	0.16	0.0869565	0.1	0.135135	0.151515	0.0555556	0.0869565
1798	0.0740741	0.136364	0.03125	0.235294	0.151515	0.117647	0.0869565
1799	0.16	0.0869565	0.1	0.2	0.151515	0	0.0416667
1800	0.0357143	0.136364	0.222222	0.2	0.117647	0.117647	0
1801	0.0740741	0.0416667	0.0645161	0.135135	0.117647	0	0.25
1802	0.0740741	0.25	0.137931	0.135135	0.117647	0.117647	0.0869565
1803	0.115385	0.190476	0.137931	0.166667	0.151515	0.0555556	0.0416667
1804	0.0740741	0.0869565	0.137931	0.0769231	0.1875	0	0.190476
1805	0.0357143	0.111111	0.0645161	0.166667	0.151515	0.117647	0.136364
1806	0.16	0.162791	0.03125	0.235294	0.151515	0.117647	0.0416667
1807	0.0740741	0.190476	0.0645161	0.105263	0.225806	0	0.0416667
1808	0.0740741	0.136364	0.1	0.05	0.0857143	0.117647	0.0416667
1809	0.26087	0.0638298	0.0645161	0.166667	0.117647	0	0.0416667
1810	0.115385	0.111111	0.178571	0.2	0.0555556	0.0555556	0.136364
1811	0.115385	0.136364	0.137931	0.235294	0.151515	0.0555556	0.136364
1812	0.208333	0.162791	0.137931	0.166667	0.117647	0	0.136364
1813	0.208333	0.0638298	0.1	0.235294	0.151515	0.0555556	0.0869565
1814	0.115385	0.136364	0.137931	0.0769231	0.0857143	0.0555556	0.0869565
1815	0.16	0.111111	0.269231	0.135135	0.117647	0.0555556	0.136364
1816	0.0357143	0.162791	0.1	0.166667	0.1875	0.0555556	0
1817	0.0357143	0.162791	0.178571	0.166667	0.151515	0.117647	0.0416667
1818	0.208333	0.0869565	0.178571	0.105263	0.117647	0.117647	0.0869565
1819	0.16	0.136364	0.137931	0.166667	0.151515	0.0555556	0.0869565
1820	0	0.136364	0.1	0.0769231	0.225806	0	0.136364
1821	0.16	0.136364	0.178571	0.05	0.151515	0.0555556	0.0869565
1822	0.16	0.136364	0.178571	0.135135	0.151515	0	0.136364
1823	0.115385	0.0869565	0.0645161	0.135135	0.225806	0.0555556	0.190476
1824	0.0740741	0.190476	0.1	0.105263	0.151515	0.1875	0.0416667
1825	0.208333	0.190476	0.137931	0.135135	0.151515	0	0.0416667
1826	0.115385	0.190476	0.178571	0.235294	0.151515	0	0.0416667
1827	0.16	0.162791	0.137931	0.2	0.0857143	0	0.190476
1828	0.115385	0.0869565	0.178571	0.2	0.1875	0.1875	0
1829	0.0740741	0.190476	0.137931	0.135135	0.1875	0.0555556	0.0416667
1830	0.115385	0.111111	0.1	0.05	0.151515	0.0555556	0.0416667
1831	0.16	0.136364	0.1	0.2	0.117647	0.0555556	0.0869565
1832	0.208333	0.162791	0.1	0.105263	0.151515	0.0555556	0.0416667
1833	0.208333	0.0869565	0.178571	0.0243902	0.151515	0.117647	0.190476
1834	0.16	0.136364	0.137931	0.166667	0.0857143	0.117647	0.136364
1835	0.208333	0.0869565	0.0645161	0.166667	0.151515	0.1875	0.0416667
1836	0.115385	0.219512	0.32	0.0769231	0.117647	0.0555556	0.136364
1837	0.0357143	0.0869565	0.178571	0.166667	0.0857143	0.266667	0
1838	0.16	0.190476	0.1	0.105263	0.117647	0.117647	0.0869565
1839	0.16	0.219512	0.222222	0.135135	0.0857143	0	0.25
1840	0.0740741	0.0869565	0.178571	0.166667	0.117647	0.0555556	0.190476
1841	0.115385	0.0638298	0.137931	0.0769231	0.117647	0	0.136364
1842	0.115385	0.162791	0.178571	0.166667	0.0857143	0.117647	0.0416667
1843	0.16	0.136364	0.137931	0.235294	0.225806	0.117647	0.0869565
1844	0.115385	0.136364	0.1	0.135135	0.117647	0.0555556	0.0416667
1845	0.0357143	0.0638298	0.1	0.135135	0.225806	0.117647	0.0416667
1846	0.26087	0.0869565	0.137931	0.135135	0.0857143	0.0555556	0.0869565
1847	0.0740741	0.162791	0.1	0.135135	0.0555556	0	0.0869565
1848	0.0740741	0.136364	0.178571	0.2	0.151515	0	0.0869565
1849	0.0740741	0.162791	0.269231	0.235294	0.0555556	0	0.0416667
1850	0.115385	0.190476	0.1	0.166667	0.0857143	0.0555556	0.0869565
1851	0.115385	0.136364	0.1	0.135135	0.0555556	0.117647	0.0869565
1852	0.0357143	0.136364	0.0645161	0.105263	0.0555556	0.117647	0.0416667
1853	0.0357143	0.190476	0.137931	0.166667	0.151515	0.1875	0.315789
1854	0.208333	0.190476	0.0645161	0.105263	0.1875	0.117647	0.0869565
1855	0.0357143	0.0869565	0.0645161	0.0769231	0.117647	0	0.0869565
1856	0.0357143	0.0869565	0.0645161	0.135135	0.0555556	0.0555556	0.0416667
1857	0.0357143	0.190476	0.0645161	0.0769231	0.0857143	0.117647	0.0869565
1858	0.0740741	0.162791	0.0645161	0.105263	0.1875	0	0.136364
1859	0.208333	0.136364	0.0645161	0.105263	0.117647	0	0.0416667
1860	0.208333	0.136364	0.1	0.105263	0.151515	0.117647	0.0416667
1861	0.208333	0.162791	0.1	0.105263	0.225806	0.0555556	0.0416667
1862	0.115385	0.136364	0.0645161	0.135135	0.151515	0.117647	0.0416667
1863	0.16	0.136364	0.137931	0.105263	0.151515	0.117647	0
1864	0.0740741	0.111111	0.0645161	0.105263	0.117647	0.0555556	0.0416667
1865	0.0740741	0.0869565	0.1	0.135135	0.117647	0	0.190476
1866	0.16	0.162791	0.03125	0.2	0.0857143	0.117647	0.25
1867	0.0357143	0.162791	0.137931	0.235294	0.117647	0.0555556	0.136364
1868	0.115385	0.0869565	0.1	0.135135	0.1875	0.117647	0.0869565
1869	0.0357143	0.136364	0.137931	0.0769231	0.1875	0	0.25
1870	0.115385	0.162791	0.1	0.166667	0.151515	0.1875	0.0869565
1871	0.26087	0.219512	0.178571	0.166667	0.151515	0	0.0869565
1872	0.0740741	0.190476	0.0645161	0.272727	0.1875	0.0555556	0.0416667
1873	0.115385	0.190476	0.137931	0.135135	0.0857143	0.266667	0.0869565
1874	0.115385	0.136364	0.178571	0.105263	0.1875	0	0.136364
1875	0.115385	0.162791	0.03125	0.135135	0.151515	0.117647	0.136364
1876	0.0357143	0.136364	0.1	0.3125	0.0857143	0.117647	0.136364
1877	0.115385	0.190476	0.137931	0.105263	0.117647	0	0.136364
1878	0	0.136364	0.137931	0.0769231	0.027027	0.0555556	0.136364
1879	0.115385	0.136364	0.137931	0.0769231	0.117647	0	0.136364
1880	0.0357143	0.219512	0.178571	0.2	0.1875	0.0555556	0
1881	0.208333	0.111111	0.137931	0.105263	0.117647	0	0.0869565
1882	0.115385	0.219512	0.137931	0.135135	0.0555556	0.1875	0.0869565
1883	0.115385	0.136364	0.269231	0.105263	0.117647	0.0555556	0.0869565
1884	0.0740741	0.136364	0	0.135135	0.117647	0.0555556	0.0869565
1885	0.16	0.111111	0.1	0.2	0.0857143	0.0555556	0.0869565
1886	0.16	0.162791	0.178571	0.105263	0.117647	0.0555556	0.0416667
1887	0.0740741	0.0638298	0.178571	0.0769231	0.117647	0.0555556	0.0416667
1888	0.16	0.190476	0.1	0.2	0.1875	0.1875	0.0416667
1889	0.0740741	0.111111	0.137931	0.0769231	0.0857143	0.117647	0.190476
1890	0.115385	0.162791	0.1	0.105263	0.0555556	0	0
1891	0	0.111111	0.137931	0.135135	0.0857143	0	0.190476
1892	0.0740741	0.111111	0.0645161	0.135135	0.151515	0	0.190476
1893	0.0740741	0.162791	0.178571	0.135135	0.151515	0.0555556	0.136364
1894	0.0357143	0.111111	0.0645161	0.05	0.117647	0	0
1895	0.16	0.190476	0.137931	0.135135	0.151515	0	0.0869565
1896	0.115385	0.111111	0.0645161	0.105263	0.0857143	0.0555556	0.136364
1897	0.16	0.162791	0.137931	0.166667	0.0857143	0.117647	0.0869565
1898	0.16	0.190476	0.222222	0.166667	0.151515	0.117647	0.136364
1899	0.115385	0.190476	0.1	0.135135	0.0857143	0.0555556	0
1900	0.0357143	0.162791	0.178571	0.135135	0.225806	0.0555556	0.0416667
1901	0	0.162791	0.178571	0.135135	0.117647	0	0.0416667
1902	0.0740741	0.111111	0.1	0.105263	0.225806	0.0555556	0.0416667
1903	0.115385	0.111111	0.03125	0.105263	0.151515	0.117647	0
1904	0.0740741	0.136364	0.03125	0.105263	0.1875	0	0
1905	0.26087	0.136364	0.0645161	0.2	0.1875	0.117647	0
1906	0.16	0.190476	0.178571	0.135135	0.151515	0.117647	0.190476
1907	0.115385	0.162791	0.1	0.135135	0.151515	0.0555556	0.190476
1908	0.0740741	0.162791	0.178571	0.105263	0.266667	0	0.0869565
1909	0.0740741	0.136364	0.1	0.05	0.0555556	0.0555556	0.25
1910	0.0740741	0.111111	0.137931	0.166667	0.0555556	0	0.0416667
1911	0.115385	0.162791	0.0645161	0.105263	0.225806	0.0555556	0.25
1912	0.0357143	0.136364	0.0645161	0.166667	0.151515	0.0555556	0.0416667
1913	0.208333	0.0869565	0.1	0.105263	0.0555556	0	0.0416667
1914	0.0740741	0.136364	0.178571	0.235294	0.151515	0.0555556	0
1915	0.115385	0.136364	0.0645161	0.05	0.117647	0.117647	0.190476
1916	0.0740741	0.111111	0.178571	0.135135	0.0857143	0	0.136364
1917	0.0740741	0.162791	0.137931	0.135135	0.117647	0	0.0416667
1918	0.0740741	0.190476	0.137931	0.135135	0.1875	0	0.0416667
1919	0.0740741	0.162791	0.1	0.0769231	0.0857143	0.0555556	0.0416667
1920	0.16	0.162791	0.178571	0.135135	0.1875	0.0555556	0.0869565
1921	0.16	0.0638298	0.0645161	0.166667	0.117647	0	0.136364
1922	0.16	0.0869565	0.1	0.166667	0.310345	0.0555556	0.0416667
1923	0.0740741	0.190476	0.137931	0.105263	0.151515	0.0555556	0.0416667
1924	0.0740741	0.162791	0.1	0.166667	0.1875	0.1875	0.0416667
1925	0.0740741	0.219512	0.137931	0.0769231	0.0857143	0.266667	0.0416667
1926	0.0740741	0.136364	0.178571	0.135135	0.151515	0.0555556	0.136364
1927	0.115385	0.111111	0.0645161	0.0769231	0.1875	0	0.0869565
1928	0.115385	0.0869565	0.137931	0.105263	0.117647	0.0555556	0.0869565
1929	0.0357143	0.136364	0.222222	0.135135	0.151515	0.117647	0.0416667
1930	0.208333	0.219512	0.178571	0.166667	0.117647	0.0555556	0.136364
1931	0.115385	0.136364	0.0645161	0.2	0.1875	0.0555556	0.0416667
1932	0.16	0.162791	0.178571	0.2	0.151515	0.0555556	0.190476
1933	0.16	0.136364	0.0645161	0.166667	0.151515	0.0555556	0.0869565
1934	0	0.111111	0.137931	0.166667	0.0857143	0.117647	0.0869565
1935	0.0740741	0.111111	0.1	0.105263	0.117647	0.117647	0.0869565
1936	0.208333	0.136364	0.0645161	0.135135	0.117647	0	0.190476
1937	0.0357143	0.162791	0.1	0.135135	0.1875	0.117647	0.136364
1938	0.115385	0.136364	0.137931	0.0769231	0.027027	0	0.136364
1939	0.0740741	0.136364	0.137931	0.105263	0.0555556	0	0.136364
1940	0.0740741	0.111111	0.03125	0.105263	0.117647	0	0.0869565
1941	0.16	0.190476	0.0645161	0.135135	0.117647	0.0555556	0.136364
1942	0.115385	0.162791	0.137931	0.135135	0.1875	0.117647	0.136364
1943	0.0740741	0.162791	0.1	0.166667	0.117647	0.0555556	0.136364
1944	0.0740741	0.0416667	0.0645161	0.166667	0.225806	0	0.0869565
1945	0.0740741	0.111111	0.03125	0.166667	0.1875	0	0.0416667
1946	0.115385	0.136364	0.137931	0.105263	0.151515	0	0.0869565
1947	0.115385	0.0869565	0.0645161	0.135135	0.0857143	0.117647	0.0869565
1948	0.16	0.136364	0.178571	0.2	0.0857143	0.117647	0.190476
1949	0.208333	0.136364	0.1	0.105263	0.117647	0	0.0869565
1950	0.0357143	0.162791	0.178571	0.135135	0.0857143	0	0.136364
1951	0.115385	0.136364	0.178571	0.135135	0.225806	0	0.0869565
1952	0.26087	0.162791	0.1	0.166667	0.151515	0.117647	0.136364
1953	0.0740741	0.136364	0.0645161	0.2	0.151515	0.117647	0.0416667
1954	0.115385	0.136364	0.222222	0.135135	0.0857143	0	0.0869565
1955	0.16	0.162791	0.178571	0.05	0.151515	0	0.0869565
1956	0.0740741	0.111111	0.178571	0.166667	0.151515	0.117647	0.0869565
1957	0.115385	0.190476	0.03125	0.05	0.117647	0	0.136364
1958	0.0740741	0.0869565	0.269231	0.135135	0.0857143	0.0555556	0.190476
1959	0.16	0.111111	0.269231	0.0769231	0.151515	0.117647	0.0416667
1960	0.0357143	0.190476	0.1	0.0769231	0.0857143	0.0555556	0
1961	0.0357143	0.111111	0.0645161	0.0769231	0.0555556	0.0555556	0.0416667
1962	0.0740741	0.219512	0.375	0.0769231	0.117647	0.0555556	0.0869565
1963	0.115385	0.111111	0.137931	0.105263	0.117647	0	0
1964	0.115385	0.162791	0.0645161	0.105263	0.151515	0.0555556	0.0416667
1965	0.115385	0.190476	0.137931	0.135135	0.151515	0.0555556	0.136364
1966	0.208333	0.111111	0.1	0.135135	0.225806	0.0555556	0.0869565
1967	0.0740741	0.190476	0.137931	0.235294	0.0555556	0.117647	0.0416667
1968	0.0357143	0.162791	0.137931	0.2	0.0857143	0.0555556	0
1969	0.115385	0.111111	0.0645161	0.166667	0.225806	0.117647	0.0416667
1970	0.0740741	0.0638298	0.0645161	0.135135	0.0857143	0.0555556	0.136364
1971	0.115385	0.219512	0.32	0.135135	0.117647	0	0.190476
1972	0.16	0.0416667	0.178571	0.105263	0.0857143	0.0555556	0.0869565
1973	0.26087	0.25	0.137931	0.0769231	0.1875	0	0.190476
1974	0.208333	0.0869565	0.03125	0.105263	0.151515	0.0555556	0.0869565
1975	0.26087	0.162791	0.222222	0.2	0.117647	0.117647	0.0869565
1976	0.115385	0.0869565	0.137931	0.0769231	0.0857143	0.0555556	0.0416667
1977	0.0357143	0.111111	0.137931	0.105263	0.0857143	0.0555556	0.136364
1978	0.0740741	0.190476	0.137931	0.105263	0.117647	0.0555556	0.0869565
1979	0.0740741	0.162791	0.0645161	0.2	0.027027	0.0555556	0.315789
1980	0	0.111111	0.178571	0.135135	0.0857143	0	0.0869565
1981	0.0740741	0.162791	0.178571	0.2	0.117647	0	0.0869565
1982	0.0740741	0.190476	0.137931	0.05	0.0555556	0.1875	0.0869565
1983	0	0.219512	0.1	0.105263	0.266667	0.0555556	0.136364
1984	0.16	0.0869565	0.0645161	0.105263	0.151515	0	0
1985	0.0740741	0.162791	0.0645161	0.166667	0.1875	0.0555556	0.136364
1986	0.115385	0.136364	0.178571	0.135135	0.151515	0.117647	0.0869565
1987	0.0357143	0.162791	0.1	0.135135	0.117647	0	0.136364
1988	0.208333	0.162791	0.137931	0.105263	0.151515	0.0555556	0.136364
1989	0.208333	0.111111	0.137931	0.135135	0.0857143	0.1875	0
1990	0.0357143	0.162791	0.137931	0.05	0.1875	0.1875	0.0416667
1991	0.208333	0.111111	0.178571	0.135135	0.0857143	0.1875	0.0416667
1992	0.0740741	0.162791	0.137931	0.166667	0.225806	0.117647	0.0869565
1993	0.16	0.162791	0.1	0.235294	0.266667	0.117647	0.0416667
1994	0.0740741	0.136364	0.137931	0.0769231	0.0857143	0.0555556	0.25
1995	0.115385	0.136364	0.1	0.105263	0.0555556	0.0555556	0.0869565
1996	0.0357143	0.219512	0.1	0.235294	0.0857143	0.1875	0
1997	0.0740741	0.162791	0.1	0.166667	0.0555556	0.1875	0.25
1998	0.208333	0.0869565	0.0645161	0.166667	0.117647	0.0555556	0.25
1999	0.115385	0.111111	0.0645161	0.272727	0.0857143	0.266667	0.0869565
[truncated: 8,001 more rows]

## Sheet: 4D
Culture	Day	chr	start	end	nr_windows	segment copy number	clone	clone percentage	Adjusted	Parent clone	Clone name on plot
D2C2	115	3	100001	61150000	1196	1.02623	1	0.973769	0.97	0	3p-,9p-
D2C2	115	9	250001	37400000	720	1.05608	1	0.943919	0.97	0	3p-,9p-
D2C2	115	9	68400001	136950000	1330	2.51466	2	0.514656	0.51	1	9q+
D2C2	115	3	61700001	88850000	529	2.3744	3	0.374402	0.37	2	3q+
D2C2	190	3	100001	60800000	1189	1.03254	1	0.967459	1	0	3p-,9p-
D2C2	190	9	250001	37400000	720	1.06103	1	0.938971	1	0	3p-,9p-
D2C2	190	9	68400001	136950000	1330	2.84667	2	0.846668	0.85	1	9q+
D2C2	190	3	61150001	88900000	541	3.32786	3	1.32786	0.45	2	3q+
D2C2	190	3	119500001	196850000	1494	2.48211	4	0.48211	0.4	2	3q.2+
D2C2	260	3	100001	60600000	1185	1.02133	1	0.978666	1	0	3p-,9p-
D2C2	260	9	250001	37400000	720	1.04585	1	0.95415	1	0	3p-,9p-
D2C2	260	9	68400001	136950000	1330	2.9297	2	0.9297	0.93	1	9q+
D2C2	260	3	61050001	88900000	543	2.97492	3	0.974916	0.48	2	3q+
D2C2	260	3	138900001	196850000	1131	2.7973	4	0.797299	0.45	2	3q.2+
D2C2	260	4	200001	188450000	3553	1.54464	5	0.455359	0.4	4	4-
D2C2	428	3	100001	83300000	1624	1.05172	1	0.948283	1	0	3p-,9p-
D2C2	428	9	250001	37400000	720	1.01315	1	0.986852	1	0	3p-,9p-
D2C2	428	9	68400001	124950000	1094	3.26912	2	1.26912	1	1	9q+
D2C2	428	3	152700001	196850000	859	3.06141	4	1.06141	1	2	3q.2+
D2C2	428	4	200001	188450000	3553	1.01105	5	0.988946	0.99	4	4-
D2C2	729	3	100001	83300000	1624	1.06614	1	0.933856	1	0	3p-,9p-
D2C2	729	9	250001	37400000	720	1.00669	1	0.993312	1	0	3p-,9p-
D2C2	729	9	68400001	114450000	886	3.09991	2	1.09991	1	1	9q+
D2C2	729	3	152650001	196850000	860	3.08317	4	1.08317	1	2	3q.2+
D2C2	729	4	200001	188450000	3553	1.00973	5	0.990266	1	4	4-
D2C2	729	8	350001	11450000	191	1.37107	6	0.628932	0.62	5	8p-,14p-
D2C2	729	14	20000001	41950000	422	1.38652	6	0.613476	0.62	5	8p-,14p-

## Sheet: 6B
Donor 1, Culture 1, Replicate 1
									Donor 1, Culture 1
Generation	Identity	Population	Frequency	Group_id	Unique_id	RG	TimePoint
1	clone_14	6306	0.022049	clone_14	clone_14_1	14	D1C1_Parent
1	clone_8	7178	0.025098	clone_8	clone_8_1	8	D1C1_Parent
1	clone_12	4930	0.0172378	clone_12	clone_12_1	12	D1C1_Parent
1	clone_30	3300	0.0115385	clone_30	clone_30_1	30	D1C1_Parent
1	clone_9	9718	0.0339791	clone_9	clone_9_1	9	D1C1_Parent
1	clone_1	43379	0.151675	clone_1	clone_1_1	1	D1C1_Parent
1	clone_0	49324	0.172462	clone_0	clone_0_1	0	D1C1_Parent
1	clone_6	42006	0.146875	clone_6	clone_6_1	6	D1C1_Parent
1	clone_11	5793	0.0202553	clone_11	clone_11_1	11	D1C1_Parent
1	clone_4	45981	0.160773	clone_4	clone_4_1	4	D1C1_Parent
1	clone_49	392	0.00137063	clone_49	clone_49_1	49	D1C1_Parent
1	clone_43	583	0.00203847	clone_43	clone_43_1	43	D1C1_Parent		Donor 2, Culture 3
1	clone_37	2045	0.00715037	clone_37	clone_37_1	37	D1C1_Parent
1	clone_5	8887	0.0310735	clone_5	clone_5_1	5	D1C1_Parent
1	clone_27	2966	0.0103707	clone_27	clone_27_1	27	D1C1_Parent
1	clone_109	351	0.00122728	clone_109	clone_109_1	109	D1C1_Parent
1	clone_2	1107	0.00387064	clone_2	clone_2_1	2	D1C1_Parent
1	clone_22	2367	0.00827625	clone_22	clone_22_1	22	D1C1_Parent
1	clone_13	5891	0.020598	clone_13	clone_13_1	13	D1C1_Parent
1	clone_20	1268	0.00443358	clone_20	clone_20_1	20	D1C1_Parent
1	clone_18	5562	0.0194476	clone_18	clone_18_1	18	D1C1_Parent
1	clone_41	535	0.00187064	clone_41	clone_41_1	41	D1C1_Parent
1	clone_36	2644	0.00924479	clone_36	clone_36_1	36	D1C1_Parent
1	clone_80	552	0.00193008	clone_80	clone_80_1	80	D1C1_Parent
1	clone_66	506	0.00176924	clone_66	clone_66_1	66	D1C1_Parent
1	clone_21	2530	0.00884618	clone_21	clone_21_1	21	D1C1_Parent
1	clone_26	1348	0.0047133	clone_26	clone_26_1	26	D1C1_Parent
1	clone_15	535	0.00187064	clone_15	clone_15_1	15	D1C1_Parent
1	clone_31	2799	0.00978675	clone_31	clone_31_1	31	D1C1_Parent
1	clone_90	570	0.00199301	clone_90	clone_90_1	90	D1C1_Parent
1	clone_7	780	0.00272728	clone_7	clone_7_1	7	D1C1_Parent
1	clone_35	888	0.00310491	clone_35	clone_35_1	35	D1C1_Parent
1	clone_57	1135	0.00396855	clone_57	clone_57_1	57	D1C1_Parent
1	clone_25	1524	0.00532869	clone_25	clone_25_1	25	D1C1_Parent
1	clone_53	1397	0.00488463	clone_53	clone_53_1	53	D1C1_Parent
1	clone_95	412	0.00144056	clone_95	clone_95_1	95	D1C1_Parent
1	clone_23	339	0.00118532	clone_23	clone_23_1	23	D1C1_Parent
1	clone_46	1461	0.00510841	clone_46	clone_46_1	46	D1C1_Parent
1	clone_28	686	0.00239861	clone_28	clone_28_1	28	D1C1_Parent
1	clone_24	2381	0.0083252	clone_24	clone_24_1	24	D1C1_Parent
1	clone_61	611	0.00213637	clone_61	clone_61_1	61	D1C1_Parent
1	clone_76	624	0.00218183	clone_76	clone_76_1	76	D1C1_Parent
1	clone_39	336	0.00117483	clone_39	clone_39_1	39	D1C1_Parent
1	clone_124	379	0.00132518	clone_124	clone_124_1	124	D1C1_Parent
1	clone_10	904	0.00316085	clone_10	clone_10_1	10	D1C1_Parent
1	clone_44	1910	0.00667835	clone_44	clone_44_1	44	D1C1_Parent
1	clone_94	318	0.00111189	clone_94	clone_94_1	94	D1C1_Parent
1	clone_89	705	0.00246504	clone_89	clone_89_1	89	D1C1_Parent
1	clone_50	524	0.00183217	clone_50	clone_50_1	50	D1C1_Parent
1	clone_97	473	0.00165385	clone_97	clone_97_1	97	D1C1_Parent
1	clone_81	730	0.00255246	clone_81	clone_81_1	81	D1C1_Parent
1	clone_104	517	0.0018077	clone_104	clone_104_1	104	D1C1_Parent
1	clone_83	485	0.00169581	clone_83	clone_83_1	83	D1C1_Parent
1	clone_59	368	0.00128672	clone_59	clone_59_1	59	D1C1_Parent
1	clone_101	508	0.00177623	clone_101	clone_101_1	101	D1C1_Parent
1	clone_19	322	0.00112588	clone_19	clone_19_1	19	D1C1_Parent
1	clone_3	926	0.00323777	clone_3	clone_3_1	3	D1C1_Parent
1	clone_45	644	0.00225176	clone_45	clone_45_1	45	D1C1_Parent
1	clone_151	324	0.00113287	clone_151	clone_151_1	151	D1C1_Parent
1	clone_87	346	0.00120979	clone_87	clone_87_1	87	D1C1_Parent
1	clone_154	358	0.00125175	clone_154	clone_154_1	154	D1C1_Parent
1	clone_85	334	0.00116784	clone_85	clone_85_1	85	D1C1_Parent
1	clone_29	568	0.00198602	clone_29	clone_29_1	29	D1C1_Parent
1	clone_88	429	0.00150001	clone_88	clone_88_1	88	D1C1_Parent
1	clone_16	0	0	clone_16	clone_16_1	16	D1C1_Parent
1	clone_17	0	0	clone_17	clone_17_1	17	D1C1_Parent
1	clone_34	0	0	clone_34	clone_34_1	34	D1C1_Parent
1	clone_47	0	0	clone_47	clone_47_1	47	D1C1_Parent
1	clone_40	0	0	clone_40	clone_40_1	40	D1C1_Parent
1	clone_67	0	0	clone_67	clone_67_1	67	D1C1_Parent
1	clone_69	0	0	clone_69	clone_69_1	69	D1C1_Parent
1	clone_68	0	0	clone_68	clone_68_1	68	D1C1_Parent
2	clone_14	4691	0.0134076	clone_14	clone_14_2	14	D1C1_R1_T1
2	clone_8	2936	0.00839154	clone_8	clone_8_2	8	D1C1_R1_T1
2	clone_12	3476	0.00993495	clone_12	clone_12_2	12	D1C1_R1_T1
2	clone_30	538	0.00153769	clone_30	clone_30_2	30	D1C1_R1_T1
2	clone_9	7682	0.0219564	clone_9	clone_9_2	9	D1C1_R1_T1
2	clone_1	118586	0.338937	clone_1	clone_1_2	1	D1C1_R1_T1
2	clone_0	125524	0.358767	clone_0	clone_0_2	0	D1C1_R1_T1
2	clone_6	12310	0.0351839	clone_6	clone_6_2	6	D1C1_R1_T1
2	clone_11	5109	0.0146023	clone_11	clone_11_2	11	D1C1_R1_T1
2	clone_4	37064	0.105935	clone_4	clone_4_2	4	D1C1_R1_T1
2	clone_49	0	0	clone_49	clone_49_2	49	D1C1_R1_T1
2	clone_43	0	0	clone_43	clone_43_2	43	D1C1_R1_T1
2	clone_37	397	0.00113469	clone_37	clone_37_2	37	D1C1_R1_T1
2	clone_5	9199	0.0262922	clone_5	clone_5_2	5	D1C1_R1_T1
2	clone_27	1202	0.0034355	clone_27	clone_27_2	27	D1C1_R1_T1
2	clone_109	0	0	clone_109	clone_109_2	109	D1C1_R1_T1
2	clone_2	761	0.00217506	clone_2	clone_2_2	2	D1C1_R1_T1
2	clone_22	1626	0.00464736	clone_22	clone_22_2	22	D1C1_R1_T1
2	clone_13	2043	0.00583921	clone_13	clone_13_2	13	D1C1_R1_T1
2	clone_20	626	0.00178921	clone_20	clone_20_2	20	D1C1_R1_T1
2	clone_18	2313	0.00661091	clone_18	clone_18_2	18	D1C1_R1_T1
2	clone_41	0	0	clone_41	clone_41_2	41	D1C1_R1_T1
2	clone_36	384	0.00109753	clone_36	clone_36_2	36	D1C1_R1_T1
2	clone_80	0	0	clone_80	clone_80_2	80	D1C1_R1_T1
2	clone_66	0	0	clone_66	clone_66_2	66	D1C1_R1_T1
2	clone_21	2264	0.00647086	clone_21	clone_21_2	21	D1C1_R1_T1
2	clone_26	384	0.00109753	clone_26	clone_26_2	26	D1C1_R1_T1
2	clone_15	2092	0.00597926	clone_15	clone_15_2	15	D1C1_R1_T1
2	clone_31	509	0.0014548	clone_31	clone_31_2	31	D1C1_R1_T1
2	clone_90	0	0	clone_90	clone_90_2	90	D1C1_R1_T1
2	clone_7	2071	0.00591924	clone_7	clone_7_2	7	D1C1_R1_T1
2	clone_35	0	0	clone_35	clone_35_2	35	D1C1_R1_T1
2	clone_57	0	0	clone_57	clone_57_2	57	D1C1_R1_T1
2	clone_25	578	0.00165201	clone_25	clone_25_2	25	D1C1_R1_T1
2	clone_53	0	0	clone_53	clone_53_2	53	D1C1_R1_T1
2	clone_95	0	0	clone_95	clone_95_2	95	D1C1_R1_T1
2	clone_23	1205	0.00344408	clone_23	clone_23_2	23	D1C1_R1_T1
2	clone_46	0	0	clone_46	clone_46_2	46	D1C1_R1_T1
2	clone_28	0	0	clone_28	clone_28_2	28	D1C1_R1_T1
2	clone_24	1584	0.00452732	clone_24	clone_24_2	24	D1C1_R1_T1
2	clone_61	0	0	clone_61	clone_61_2	61	D1C1_R1_T1
2	clone_76	0	0	clone_76	clone_76_2	76	D1C1_R1_T1
2	clone_39	0	0	clone_39	clone_39_2	39	D1C1_R1_T1
2	clone_124	0	0	clone_124	clone_124_2	124	D1C1_R1_T1
2	clone_10	590	0.00168631	clone_10	clone_10_2	10	D1C1_R1_T1
2	clone_44	0	0	clone_44	clone_44_2	44	D1C1_R1_T1
2	clone_94	0	0	clone_94	clone_94_2	94	D1C1_R1_T1
2	clone_89	660	0.00188638	clone_89	clone_89_2	89	D1C1_R1_T1
2	clone_50	0	0	clone_50	clone_50_2	50	D1C1_R1_T1
2	clone_97	0	0	clone_97	clone_97_2	97	D1C1_R1_T1
2	clone_81	0	0	clone_81	clone_81_2	81	D1C1_R1_T1
2	clone_104	0	0	clone_104	clone_104_2	104	D1C1_R1_T1
2	clone_83	0	0	clone_83	clone_83_2	83	D1C1_R1_T1
2	clone_59	0	0	clone_59	clone_59_2	59	D1C1_R1_T1
2	clone_101	0	0	clone_101	clone_101_2	101	D1C1_R1_T1
2	clone_19	0	0	clone_19	clone_19_2	19	D1C1_R1_T1
2	clone_3	0	0	clone_3	clone_3_2	3	D1C1_R1_T1
2	clone_45	0	0	clone_45	clone_45_2	45	D1C1_R1_T1
2	clone_151	0	0	clone_151	clone_151_2	151	D1C1_R1_T1
2	clone_87	0	0	clone_87	clone_87_2	87	D1C1_R1_T1
2	clone_154	367	0.00104894	clone_154	clone_154_2	154	D1C1_R1_T1
2	clone_85	0	0	clone_85	clone_85_2	85	D1C1_R1_T1
2	clone_29	0	0	clone_29	clone_29_2	29	D1C1_R1_T1
2	clone_88	0	0	clone_88	clone_88_2	88	D1C1_R1_T1
2	clone_16	486	0.00138906	clone_16	clone_16_2	16	D1C1_R1_T1
2	clone_17	619	0.0017692	clone_17	clone_17_2	17	D1C1_R1_T1
2	clone_34	0	0	clone_34	clone_34_2	34	D1C1_R1_T1
2	clone_47	0	0	clone_47	clone_47_2	47	D1C1_R1_T1
2	clone_40	0	0	clone_40	clone_40_2	40	D1C1_R1_T1
2	clone_67	0	0	clone_67	clone_67_2	67	D1C1_R1_T1
2	clone_69	0	0	clone_69	clone_69_2	69	D1C1_R1_T1
2	clone_68	0	0	clone_68	clone_68_2	68	D1C1_R1_T1
3	clone_14	1837	0.00391897	clone_14	clone_14_3	14	D1C1_R1_T2
3	clone_8	1586	0.0033835	clone_8	clone_8_3	8	D1C1_R1_T2
3	clone_12	1681	0.00358616	clone_12	clone_12_3	12	D1C1_R1_T2
3	clone_30	0	0	clone_30	clone_30_3	30	D1C1_R1_T2
3	clone_9	1695	0.00361603	clone_9	clone_9_3	9	D1C1_R1_T2
3	clone_1	193719	0.413271	clone_1	clone_1_3	1	D1C1_R1_T2
3	clone_0	210586	0.449254	clone_0	clone_0_3	0	D1C1_R1_T2
3	clone_6	5930	0.0126508	clone_6	clone_6_3	6	D1C1_R1_T2
3	clone_11	2391	0.00510084	clone_11	clone_11_3	11	D1C1_R1_T2
3	clone_4	9289	0.0198167	clone_4	clone_4_3	4	D1C1_R1_T2
3	clone_49	0	0	clone_49	clone_49_3	49	D1C1_R1_T2
3	clone_43	0	0	clone_43	clone_43_3	43	D1C1_R1_T2
3	clone_37	0	0	clone_37	clone_37_3	37	D1C1_R1_T2
3	clone_5	15388	0.032828	clone_5	clone_5_3	5	D1C1_R1_T2
3	clone_27	564	0.00120321	clone_27	clone_27_3	27	D1C1_R1_T2
3	clone_109	0	0	clone_109	clone_109_3	109	D1C1_R1_T2
3	clone_2	4182	0.00892168	clone_2	clone_2_3	2	D1C1_R1_T2
3	clone_22	1226	0.00261549	clone_22	clone_22_3	22	D1C1_R1_T2
3	clone_13	991	0.00211415	clone_13	clone_13_3	13	D1C1_R1_T2
3	clone_20	1544	0.00329389	clone_20	clone_20_3	20	D1C1_R1_T2
3	clone_18	623	0.00132908	clone_18	clone_18_3	18	D1C1_R1_T2
3	clone_41	0	0	clone_41	clone_41_3	41	D1C1_R1_T2
3	clone_36	0	0	clone_36	clone_36_3	36	D1C1_R1_T2
3	clone_80	0	0	clone_80	clone_80_3	80	D1C1_R1_T2
3	clone_66	0	0	clone_66	clone_66_3	66	D1C1_R1_T2
3	clone_21	909	0.00193922	clone_21	clone_21_3	21	D1C1_R1_T2
3	clone_26	0	0	clone_26	clone_26_3	26	D1C1_R1_T2
3	clone_15	2151	0.00458884	clone_15	clone_15_3	15	D1C1_R1_T2
3	clone_31	0	0	clone_31	clone_31_3	31	D1C1_R1_T2
3	clone_90	0	0	clone_90	clone_90_3	90	D1C1_R1_T2
3	clone_7	3467	0.00739633	clone_7	clone_7_3	7	D1C1_R1_T2
3	clone_35	0	0	clone_35	clone_35_3	35	D1C1_R1_T2
3	clone_57	0	0	clone_57	clone_57_3	57	D1C1_R1_T2
3	clone_25	0	0	clone_25	clone_25_3	25	D1C1_R1_T2
3	clone_53	0	0	clone_53	clone_53_3	53	D1C1_R1_T2
3	clone_95	0	0	clone_95	clone_95_3	95	D1C1_R1_T2
3	clone_23	1485	0.00316803	clone_23	clone_23_3	23	D1C1_R1_T2
3	clone_46	0	0	clone_46	clone_46_3	46	D1C1_R1_T2
3	clone_28	741	0.00158081	clone_28	clone_28_3	28	D1C1_R1_T2
3	clone_24	621	0.00132481	clone_24	clone_24_3	24	D1C1_R1_T2
3	clone_61	0	0	clone_61	clone_61_3	61	D1C1_R1_T2
3	clone_76	0	0	clone_76	clone_76_3	76	D1C1_R1_T2
3	clone_39	0	0	clone_39	clone_39_3	39	D1C1_R1_T2
3	clone_124	0	0	clone_124	clone_124_3	124	D1C1_R1_T2
3	clone_10	2083	0.00444377	clone_10	clone_10_3	10	D1C1_R1_T2
3	clone_44	0	0	clone_44	clone_44_3	44	D1C1_R1_T2
3	clone_94	0	0	clone_94	clone_94_3	94	D1C1_R1_T2
3	clone_89	0	0	clone_89	clone_89_3	89	D1C1_R1_T2
3	clone_50	0	0	clone_50	clone_50_3	50	D1C1_R1_T2
3	clone_97	0	0	clone_97	clone_97_3	97	D1C1_R1_T2
3	clone_81	0	0	clone_81	clone_81_3	81	D1C1_R1_T2
3	clone_104	0	0	clone_104	clone_104_3	104	D1C1_R1_T2
3	clone_83	0	0	clone_83	clone_83_3	83	D1C1_R1_T2
3	clone_59	0	0	clone_59	clone_59_3	59	D1C1_R1_T2
3	clone_101	0	0	clone_101	clone_101_3	101	D1C1_R1_T2
3	clone_19	0	0	clone_19	clone_19_3	19	D1C1_R1_T2
3	clone_3	1087	0.00231895	clone_3	clone_3_3	3	D1C1_R1_T2
3	clone_45	488	0.00104108	clone_45	clone_45_3	45	D1C1_R1_T2
3	clone_151	0	0	clone_151	clone_151_3	151	D1C1_R1_T2
3	clone_87	0	0	clone_87	clone_87_3	87	D1C1_R1_T2
3	clone_154	0	0	clone_154	clone_154_3	154	D1C1_R1_T2
3	clone_85	0	0	clone_85	clone_85_3	85	D1C1_R1_T2
3	clone_29	690	0.00147201	clone_29	clone_29_3	29	D1C1_R1_T2
3	clone_88	0	0	clone_88	clone_88_3	88	D1C1_R1_T2
3	clone_16	528	0.00112641	clone_16	clone_16_3	16	D1C1_R1_T2
3	clone_17	689	0.00146988	clone_17	clone_17_3	17	D1C1_R1_T2
3	clone_34	575	0.00122668	clone_34	clone_34_3	34	D1C1_R1_T2
3	clone_47	0	0	clone_47	clone_47_3	47	D1C1_R1_T2
3	clone_40	0	0	clone_40	clone_40_3	40	D1C1_R1_T2
3	clone_67	0	0	clone_67	clone_67_3	67	D1C1_R1_T2
3	clone_69	0	0	clone_69	clone_69_3	69	D1C1_R1_T2
3	clone_68	0	0	clone_68	clone_68_3	68	D1C1_R1_T2
4	clone_14	504	0.00170406	clone_14	clone_14_4	14	D1C1_R1_T3
4	clone_8	398	0.00134566	clone_8	clone_8_4	8	D1C1_R1_T3
4	clone_12	471	0.00159248	clone_12	clone_12_4	12	D1C1_R1_T3
4	clone_30	0	0	clone_30	clone_30_4	30	D1C1_R1_T3
4	clone_9	1066	0.00360421	clone_9	clone_9_4	9	D1C1_R1_T3
4	clone_1	129063	0.43637	clone_1	clone_1_4	1	D1C1_R1_T3
4	clone_0	134296	0.454063	clone_0	clone_0_4	0	D1C1_R1_T3
4	clone_6	2236	0.00756006	clone_6	clone_6_4	6	D1C1_R1_T3
4	clone_11	614	0.00207597	clone_11	clone_11_4	11	D1C1_R1_T3
4	clone_4	1734	0.00586276	clone_4	clone_4_4	4	D1C1_R1_T3
4	clone_49	0	0	clone_49	clone_49_4	49	D1C1_R1_T3
4	clone_43	0	0	clone_43	clone_43_4	43	D1C1_R1_T3
4	clone_37	0	0	clone_37	clone_37_4	37	D1C1_R1_T3
4	clone_5	8608	0.0291042	clone_5	clone_5_4	5	D1C1_R1_T3
4	clone_27	0	0	clone_27	clone_27_4	27	D1C1_R1_T3
4	clone_109	0	0	clone_109	clone_109_4	109	D1C1_R1_T3
4	clone_2	5057	0.017098	clone_2	clone_2_4	2	D1C1_R1_T3
4	clone_22	505	0.00170744	clone_22	clone_22_4	22	D1C1_R1_T3
4	clone_13	1148	0.00388146	clone_13	clone_13_4	13	D1C1_R1_T3
4	clone_20	936	0.00316467	clone_20	clone_20_4	20	D1C1_R1_T3
4	clone_18	0	0	clone_18	clone_18_4	18	D1C1_R1_T3
4	clone_41	0	0	clone_41	clone_41_4	41	D1C1_R1_T3
4	clone_36	0	0	clone_36	clone_36_4	36	D1C1_R1_T3
4	clone_80	0	0	clone_80	clone_80_4	80	D1C1_R1_T3
4	clone_66	0	0	clone_66	clone_66_4	66	D1C1_R1_T3
4	clone_21	0	0	clone_21	clone_21_4	21	D1C1_R1_T3
4	clone_26	0	0	clone_26	clone_26_4	26	D1C1_R1_T3
4	clone_15	1521	0.0051426	clone_15	clone_15_4	15	D1C1_R1_T3
4	clone_31	0	0	clone_31	clone_31_4	31	D1C1_R1_T3
4	clone_90	0	0	clone_90	clone_90_4	90	D1C1_R1_T3
4	clone_7	1894	0.00640373	clone_7	clone_7_4	7	D1C1_R1_T3
4	clone_35	0	0	clone_35	clone_35_4	35	D1C1_R1_T3
4	clone_57	0	0	clone_57	clone_57_4	57	D1C1_R1_T3
4	clone_25	0	0	clone_25	clone_25_4	25	D1C1_R1_T3
4	clone_53	0	0	clone_53	clone_53_4	53	D1C1_R1_T3
4	clone_95	0	0	clone_95	clone_95_4	95	D1C1_R1_T3
4	clone_23	1194	0.00403699	clone_23	clone_23_4	23	D1C1_R1_T3
4	clone_46	0	0	clone_46	clone_46_4	46	D1C1_R1_T3
4	clone_28	548	0.00185282	clone_28	clone_28_4	28	D1C1_R1_T3
4	clone_24	0	0	clone_24	clone_24_4	24	D1C1_R1_T3
4	clone_61	0	0	clone_61	clone_61_4	61	D1C1_R1_T3
4	clone_76	0	0	clone_76	clone_76_4	76	D1C1_R1_T3
4	clone_39	0	0	clone_39	clone_39_4	39	D1C1_R1_T3
4	clone_124	0	0	clone_124	clone_124_4	124	D1C1_R1_T3
4	clone_10	1192	0.00403023	clone_10	clone_10_4	10	D1C1_R1_T3
4	clone_44	0	0	clone_44	clone_44_4	44	D1C1_R1_T3
4	clone_94	0	0	clone_94	clone_94_4	94	D1C1_R1_T3
4	clone_89	0	0	clone_89	clone_89_4	89	D1C1_R1_T3
4	clone_50	0	0	clone_50	clone_50_4	50	D1C1_R1_T3
4	clone_97	0	0	clone_97	clone_97_4	97	D1C1_R1_T3
4	clone_81	0	0	clone_81	clone_81_4	81	D1C1_R1_T3
4	clone_104	0	0	clone_104	clone_104_4	104	D1C1_R1_T3
4	clone_83	0	0	clone_83	clone_83_4	83	D1C1_R1_T3
4	clone_59	0	0	clone_59	clone_59_4	59	D1C1_R1_T3
4	clone_101	0	0	clone_101	clone_101_4	101	D1C1_R1_T3
4	clone_19	0	0	clone_19	clone_19_4	19	D1C1_R1_T3
4	clone_3	1042	0.00352307	clone_3	clone_3_4	3	D1C1_R1_T3
4	clone_45	0	0	clone_45	clone_45_4	45	D1C1_R1_T3
4	clone_151	0	0	clone_151	clone_151_4	151	D1C1_R1_T3
4	clone_87	0	0	clone_87	clone_87_4	87	D1C1_R1_T3
4	clone_154	0	0	clone_154	clone_154_4	154	D1C1_R1_T3
4	clone_85	0	0	clone_85	clone_85_4	85	D1C1_R1_T3
4	clone_29	0	0	clone_29	clone_29_4	29	D1C1_R1_T3
4	clone_88	0	0	clone_88	clone_88_4	88	D1C1_R1_T3
4	clone_16	336	0.00113604	clone_16	clone_16_4	16	D1C1_R1_T3
4	clone_17	497	0.00168039	clone_17	clone_17_4	17	D1C1_R1_T3
4	clone_34	399	0.00134904	clone_34	clone_34_4	34	D1C1_R1_T3
4	clone_47	506	0.00171082	clone_47	clone_47_4	47	D1C1_R1_T3
4	clone_40	0	0	clone_40	clone_40_4	40	D1C1_R1_T3
4	clone_67	0	0	clone_67	clone_67_4	67	D1C1_R1_T3
4	clone_69	0	0	clone_69	clone_69_4	69	D1C1_R1_T3
4	clone_68	0	0	clone_68	clone_68_4	68	D1C1_R1_T3
5	clone_14	0	0	clone_14	clone_14_5	14	D1C1_R1_T4
5	clone_8	0	0	clone_8	clone_8_5	8	D1C1_R1_T4
5	clone_12	0	0	clone_12	clone_12_5	12	D1C1_R1_T4
5	clone_30	0	0	clone_30	clone_30_5	30	D1C1_R1_T4
5	clone_9	0	0	clone_9	clone_9_5	9	D1C1_R1_T4
5	clone_1	273787	0.436444	clone_1	clone_1_5	1	D1C1_R1_T4
5	clone_0	282539	0.450396	clone_0	clone_0_5	0	D1C1_R1_T4
5	clone_6	2081	0.00331732	clone_6	clone_6_5	6	D1C1_R1_T4
5	clone_11	0	0	clone_11	clone_11_5	11	D1C1_R1_T4
5	clone_4	0	0	clone_4	clone_4_5	4	D1C1_R1_T4
5	clone_49	0	0	clone_49	clone_49_5	49	D1C1_R1_T4
5	clone_43	0	0	clone_43	clone_43_5	43	D1C1_R1_T4
5	clone_37	0	0	clone_37	clone_37_5	37	D1C1_R1_T4
5	clone_5	13815	0.0220225	clone_5	clone_5_5	5	D1C1_R1_T4
5	clone_27	0	0	clone_27	clone_27_5	27	D1C1_R1_T4
5	clone_109	0	0	clone_109	clone_109_5	109	D1C1_R1_T4
5	clone_2	30632	0.0488305	clone_2	clone_2_5	2	D1C1_R1_T4
5	clone_22	0	0	clone_22	clone_22_5	22	D1C1_R1_T4
5	clone_13	0	0	clone_13	clone_13_5	13	D1C1_R1_T4
5	clone_20	750	0.00119558	clone_20	clone_20_5	20	D1C1_R1_T4
5	clone_18	0	0	clone_18	clone_18_5	18	D1C1_R1_T4
5	clone_41	0	0	clone_41	clone_41_5	41	D1C1_R1_T4
5	clone_36	0	0	clone_36	clone_36_5	36	D1C1_R1_T4
5	clone_80	0	0	clone_80	clone_80_5	80	D1C1_R1_T4
5	clone_66	0	0	clone_66	clone_66_5	66	D1C1_R1_T4
5	clone_21	0	0	clone_21	clone_21_5	21	D1C1_R1_T4
5	clone_26	0	0	clone_26	clone_26_5	26	D1C1_R1_T4
5	clone_15	1890	0.00301285	clone_15	clone_15_5	15	D1C1_R1_T4
5	clone_31	0	0	clone_31	clone_31_5	31	D1C1_R1_T4
5	clone_90	0	0	clone_90	clone_90_5	90	D1C1_R1_T4
5	clone_7	8661	0.0138065	clone_7	clone_7_5	7	D1C1_R1_T4
5	clone_35	0	0	clone_35	clone_35_5	35	D1C1_R1_T4
5	clone_57	0	0	clone_57	clone_57_5	57	D1C1_R1_T4
5	clone_25	0	0	clone_25	clone_25_5	25	D1C1_R1_T4
5	clone_53	0	0	clone_53	clone_53_5	53	D1C1_R1_T4
5	clone_95	0	0	clone_95	clone_95_5	95	D1C1_R1_T4
5	clone_23	1470	0.00234333	clone_23	clone_23_5	23	D1C1_R1_T4
5	clone_46	0	0	clone_46	clone_46_5	46	D1C1_R1_T4
5	clone_28	0	0	clone_28	clone_28_5	28	D1C1_R1_T4
5	clone_24	0	0	clone_24	clone_24_5	24	D1C1_R1_T4
5	clone_61	0	0	clone_61	clone_61_5	61	D1C1_R1_T4
5	clone_76	0	0	clone_76	clone_76_5	76	D1C1_R1_T4
5	clone_39	0	0	clone_39	clone_39_5	39	D1C1_R1_T4
5	clone_124	0	0	clone_124	clone_124_5	124	D1C1_R1_T4
5	clone_10	2556	0.00407452	clone_10	clone_10_5	10	D1C1_R1_T4
5	clone_44	0	0	clone_44	clone_44_5	44	D1C1_R1_T4
5	clone_94	0	0	clone_94	clone_94_5	94	D1C1_R1_T4
5	clone_89	0	0	clone_89	clone_89_5	89	D1C1_R1_T4
5	clone_50	0	0	clone_50	clone_50_5	50	D1C1_R1_T4
5	clone_97	0	0	clone_97	clone_97_5	97	D1C1_R1_T4
5	clone_81	0	0	clone_81	clone_81_5	81	D1C1_R1_T4
5	clone_104	0	0	clone_104	clone_104_5	104	D1C1_R1_T4
5	clone_83	0	0	clone_83	clone_83_5	83	D1C1_R1_T4
5	clone_59	0	0	clone_59	clone_59_5	59	D1C1_R1_T4
5	clone_101	0	0	clone_101	clone_101_5	101	D1C1_R1_T4
5	clone_19	0	0	clone_19	clone_19_5	19	D1C1_R1_T4
5	clone_3	3820	0.00608946	clone_3	clone_3_5	3	D1C1_R1_T4
5	clone_45	0	0	clone_45	clone_45_5	45	D1C1_R1_T4
5	clone_151	0	0	clone_151	clone_151_5	151	D1C1_R1_T4
5	clone_87	0	0	clone_87	clone_87_5	87	D1C1_R1_T4
5	clone_154	0	0	clone_154	clone_154_5	154	D1C1_R1_T4
5	clone_85	0	0	clone_85	clone_85_5	85	D1C1_R1_T4
5	clone_29	0	0	clone_29	clone_29_5	29	D1C1_R1_T4
5	clone_88	0	0	clone_88	clone_88_5	88	D1C1_R1_T4
5	clone_16	2142	0.00341456	clone_16	clone_16_5	16	D1C1_R1_T4
5	clone_17	2332	0.00371744	clone_17	clone_17_5	17	D1C1_R1_T4
5	clone_34	0	0	clone_34	clone_34_5	34	D1C1_R1_T4
5	clone_47	0	0	clone_47	clone_47_5	47	D1C1_R1_T4
5	clone_40	838	0.00133586	clone_40	clone_40_5	40	D1C1_R1_T4
5	clone_67	0	0	clone_67	clone_67_5	67	D1C1_R1_T4
5	clone_69	0	0	clone_69	clone_69_5	69	D1C1_R1_T4
5	clone_68	0	0	clone_68	clone_68_5	68	D1C1_R1_T4
6	clone_14	0	0	clone_14	clone_14_6	14	D1C1_R1_T5
6	clone_8	0	0	clone_8	clone_8_6	8	D1C1_R1_T5
6	clone_12	0	0	clone_12	clone_12_6	12	D1C1_R1_T5
6	clone_30	0	0	clone_30	clone_30_6	30	D1C1_R1_T5
6	clone_9	0	0	clone_9	clone_9_6	9	D1C1_R1_T5
6	clone_1	257469	0.452132	clone_1	clone_1_6	1	D1C1_R1_T5
6	clone_0	275422	0.483658	clone_0	clone_0_6	0	D1C1_R1_T5
6	clone_6	584	0.00102554	clone_6	clone_6_6	6	D1C1_R1_T5
6	clone_11	0	0	clone_11	clone_11_6	11	D1C1_R1_T5
6	clone_4	0	0	clone_4	clone_4_6	4	D1C1_R1_T5
6	clone_49	0	0	clone_49	clone_49_6	49	D1C1_R1_T5
6	clone_43	0	0	clone_43	clone_43_6	43	D1C1_R1_T5
6	clone_37	0	0	clone_37	clone_37_6	37	D1C1_R1_T5
6	clone_5	2649	0.00465181	clone_5	clone_5_6	5	D1C1_R1_T5
6	clone_27	0	0	clone_27	clone_27_6	27	D1C1_R1_T5
6	clone_109	0	0	clone_109	clone_109_6	109	D1C1_R1_T5
6	clone_2	15295	0.026859	clone_2	clone_2_6	2	D1C1_R1_T5
6	clone_22	0	0	clone_22	clone_22_6	22	D1C1_R1_T5
6	clone_13	0	0	clone_13	clone_13_6	13	D1C1_R1_T5
6	clone_20	0	0	clone_20	clone_20_6	20	D1C1_R1_T5
6	clone_18	0	0	clone_18	clone_18_6	18	D1C1_R1_T5
6	clone_41	0	0	clone_41	clone_41_6	41	D1C1_R1_T5
6	clone_36	0	0	clone_36	clone_36_6	36	D1C1_R1_T5
6	clone_80	0	0	clone_80	clone_80_6	80	D1C1_R1_T5
6	clone_66	0	0	clone_66	clone_66_6	66	D1C1_R1_T5
6	clone_21	0	0	clone_21	clone_21_6	21	D1C1_R1_T5
6	clone_26	0	0	clone_26	clone_26_6	26	D1C1_R1_T5
6	clone_15	1772	0.00311174	clone_15	clone_15_6	15	D1C1_R1_T5
6	clone_31	0	0	clone_31	clone_31_6	31	D1C1_R1_T5
6	clone_90	0	0	clone_90	clone_90_6	90	D1C1_R1_T5
6	clone_7	8522	0.0149652	clone_7	clone_7_6	7	D1C1_R1_T5
6	clone_35	0	0	clone_35	clone_35_6	35	D1C1_R1_T5
6	clone_57	0	0	clone_57	clone_57_6	57	D1C1_R1_T5
6	clone_25	0	0	clone_25	clone_25_6	25	D1C1_R1_T5
6	clone_53	0	0	clone_53	clone_53_6	53	D1C1_R1_T5
6	clone_95	0	0	clone_95	clone_95_6	95	D1C1_R1_T5
6	clone_23	1255	0.00220386	clone_23	clone_23_6	23	D1C1_R1_T5
6	clone_46	0	0	clone_46	clone_46_6	46	D1C1_R1_T5
6	clone_28	0	0	clone_28	clone_28_6	28	D1C1_R1_T5
6	clone_24	0	0	clone_24	clone_24_6	24	D1C1_R1_T5
6	clone_61	0	0	clone_61	clone_61_6	61	D1C1_R1_T5
6	clone_76	0	0	clone_76	clone_76_6	76	D1C1_R1_T5
6	clone_39	0	0	clone_39	clone_39_6	39	D1C1_R1_T5
6	clone_124	0	0	clone_124	clone_124_6	124	D1C1_R1_T5
6	clone_10	684	0.00120115	clone_10	clone_10_6	10	D1C1_R1_T5
6	clone_44	0	0	clone_44	clone_44_6	44	D1C1_R1_T5
6	clone_94	0	0	clone_94	clone_94_6	94	D1C1_R1_T5
6	clone_89	0	0	clone_89	clone_89_6	89	D1C1_R1_T5
6	clone_50	0	0	clone_50	clone_50_6	50	D1C1_R1_T5
6	clone_97	0	0	clone_97	clone_97_6	97	D1C1_R1_T5
6	clone_81	0	0	clone_81	clone_81_6	81	D1C1_R1_T5
6	clone_104	0	0	clone_104	clone_104_6	104	D1C1_R1_T5
6	clone_83	0	0	clone_83	clone_83_6	83	D1C1_R1_T5
6	clone_59	0	0	clone_59	clone_59_6	59	D1C1_R1_T5
6	clone_101	0	0	clone_101	clone_101_6	101	D1C1_R1_T5
6	clone_19	0	0	clone_19	clone_19_6	19	D1C1_R1_T5
6	clone_3	744	0.00130651	clone_3	clone_3_6	3	D1C1_R1_T5
6	clone_45	0	0	clone_45	clone_45_6	45	D1C1_R1_T5
6	clone_151	0	0	clone_151	clone_151_6	151	D1C1_R1_T5
6	clone_87	0	0	clone_87	clone_87_6	87	D1C1_R1_T5
6	clone_154	0	0	clone_154	clone_154_6	154	D1C1_R1_T5
6	clone_85	0	0	clone_85	clone_85_6	85	D1C1_R1_T5
6	clone_29	0	0	clone_29	clone_29_6	29	D1C1_R1_T5
6	clone_88	0	0	clone_88	clone_88_6	88	D1C1_R1_T5
6	clone_16	2163	0.00379836	clone_16	clone_16_6	16	D1C1_R1_T5
6	clone_17	2037	0.0035771	clone_17	clone_17_6	17	D1C1_R1_T5
6	clone_34	0	0	clone_34	clone_34_6	34	D1C1_R1_T5
6	clone_47	0	0	clone_47	clone_47_6	47	D1C1_R1_T5
6	clone_40	860	0.00151021	clone_40	clone_40_6	40	D1C1_R1_T5
6	clone_67	0	0	clone_67	clone_67_6	67	D1C1_R1_T5
6	clone_69	0	0	clone_69	clone_69_6	69	D1C1_R1_T5
6	clone_68	0	0	clone_68	clone_68_6	68	D1C1_R1_T5
7	clone_14	0	0	clone_14	clone_14_7	14	D1C1_R1_T6
7	clone_8	0	0	clone_8	clone_8_7	8	D1C1_R1_T6
7	clone_12	0	0	clone_12	clone_12_7	12	D1C1_R1_T6
7	clone_30	0	0	clone_30	clone_30_7	30	D1C1_R1_T6
7	clone_9	0	0	clone_9	clone_9_7	9	D1C1_R1_T6
7	clone_1	709651	0.468389	clone_1	clone_1_7	1	D1C1_R1_T6
7	clone_0	749034	0.494383	clone_0	clone_0_7	0	D1C1_R1_T6
7	clone_6	0	0	clone_6	clone_6_7	6	D1C1_R1_T6
7	clone_11	0	0	clone_11	clone_11_7	11	D1C1_R1_T6
7	clone_4	0	0	clone_4	clone_4_7	4	D1C1_R1_T6
7	clone_49	0	0	clone_49	clone_49_7	49	D1C1_R1_T6
7	clone_43	0	0	clone_43	clone_43_7	43	D1C1_R1_T6
7	clone_37	0	0	clone_37	clone_37_7	37	D1C1_R1_T6
7	clone_5	3422	0.00225861	clone_5	clone_5_7	5	D1C1_R1_T6
7	clone_27	0	0	clone_27	clone_27_7	27	D1C1_R1_T6
7	clone_109	0	0	clone_109	clone_109_7	109	D1C1_R1_T6
7	clone_2	23879	0.0157608	clone_2	clone_2_7	2	D1C1_R1_T6
7	clone_22	0	0	clone_22	clone_22_7	22	D1C1_R1_T6
7	clone_13	0	0	clone_13	clone_13_7	13	D1C1_R1_T6
7	clone_20	0	0	clone_20	clone_20_7	20	D1C1_R1_T6
7	clone_18	0	0	clone_18	clone_18_7	18	D1C1_R1_T6
7	clone_41	0	0	clone_41	clone_41_7	41	D1C1_R1_T6
7	clone_36	0	0	clone_36	clone_36_7	36	D1C1_R1_T6
7	clone_80	0	0	clone_80	clone_80_7	80	D1C1_R1_T6
7	clone_66	0	0	clone_66	clone_66_7	66	D1C1_R1_T6
7	clone_21	0	0	clone_21	clone_21_7	21	D1C1_R1_T6
7	clone_26	0	0	clone_26	clone_26_7	26	D1C1_R1_T6
7	clone_15	4708	0.00310741	clone_15	clone_15_7	15	D1C1_R1_T6
7	clone_31	0	0	clone_31	clone_31_7	31	D1C1_R1_T6
7	clone_90	0	0	clone_90	clone_90_7	90	D1C1_R1_T6
7	clone_7	12088	0.0079784	clone_7	clone_7_7	7	D1C1_R1_T6
7	clone_35	0	0	clone_35	clone_35_7	35	D1C1_R1_T6
7	clone_57	0	0	clone_57	clone_57_7	57	D1C1_R1_T6
7	clone_25	0	0	clone_25	clone_25_7	25	D1C1_R1_T6
7	clone_53	0	0	clone_53	clone_53_7	53	D1C1_R1_T6
7	clone_95	0	0	clone_95	clone_95_7	95	D1C1_R1_T6
7	clone_23	7225	0.00476869	clone_23	clone_23_7	23	D1C1_R1_T6
7	clone_46	0	0	clone_46	clone_46_7	46	D1C1_R1_T6
7	clone_28	0	0	clone_28	clone_28_7	28	D1C1_R1_T6
7	clone_24	0	0	clone_24	clone_24_7	24	D1C1_R1_T6
7	clone_61	0	0	clone_61	clone_61_7	61	D1C1_R1_T6
7	clone_76	0	0	clone_76	clone_76_7	76	D1C1_R1_T6
7	clone_39	0	0	clone_39	clone_39_7	39	D1C1_R1_T6
7	clone_124	0	0	clone_124	clone_124_7	124	D1C1_R1_T6
7	clone_10	0	0	clone_10	clone_10_7	10	D1C1_R1_T6
7	clone_44	0	0	clone_44	clone_44_7	44	D1C1_R1_T6
7	clone_94	0	0	clone_94	clone_94_7	94	D1C1_R1_T6
7	clone_89	0	0	clone_89	clone_89_7	89	D1C1_R1_T6
7	clone_50	0	0	clone_50	clone_50_7	50	D1C1_R1_T6
7	clone_97	0	0	clone_97	clone_97_7	97	D1C1_R1_T6
7	clone_81	0	0	clone_81	clone_81_7	81	D1C1_R1_T6
7	clone_104	0	0	clone_104	clone_104_7	104	D1C1_R1_T6
7	clone_83	0	0	clone_83	clone_83_7	83	D1C1_R1_T6
7	clone_59	0	0	clone_59	clone_59_7	59	D1C1_R1_T6
7	clone_101	0	0	clone_101	clone_101_7	101	D1C1_R1_T6
7	clone_19	0	0	clone_19	clone_19_7	19	D1C1_R1_T6
7	clone_3	0	0	clone_3	clone_3_7	3	D1C1_R1_T6
7	clone_45	0	0	clone_45	clone_45_7	45	D1C1_R1_T6
7	clone_151	0	0	clone_151	clone_151_7	151	D1C1_R1_T6
7	clone_87	0	0	clone_87	clone_87_7	87	D1C1_R1_T6
7	clone_154	0	0	clone_154	clone_154_7	154	D1C1_R1_T6
7	clone_85	0	0	clone_85	clone_85_7	85	D1C1_R1_T6
7	clone_29	0	0	clone_29	clone_29_7	29	D1C1_R1_T6
7	clone_88	0	0	clone_88	clone_88_7	88	D1C1_R1_T6
7	clone_16	3408	0.00224937	clone_16	clone_16_7	16	D1C1_R1_T6
7	clone_17	0	0	clone_17	clone_17_7	17	D1C1_R1_T6
7	clone_34	0	0	clone_34	clone_34_7	34	D1C1_R1_T6
7	clone_47	0	0	clone_47	clone_47_7	47	D1C1_R1_T6
7	clone_40	0	0	clone_40	clone_40_7	40	D1C1_R1_T6
7	clone_67	1675	0.00110554	clone_67	clone_67_7	67	D1C1_R1_T6
7	clone_69	0	0	clone_69	clone_69_7	69	D1C1_R1_T6
7	clone_68	0	0	clone_68	clone_68_7	68	D1C1_R1_T6
8	clone_14	0	0	clone_14	clone_14_8	14	D1C1_R1_T8
8	clone_8	0	0	clone_8	clone_8_8	8	D1C1_R1_T8
8	clone_12	0	0	clone_12	clone_12_8	12	D1C1_R1_T8
8	clone_30	0	0	clone_30	clone_30_8	30	D1C1_R1_T8
8	clone_9	0	0	clone_9	clone_9_8	9	D1C1_R1_T8
8	clone_1	130334	0.473114	clone_1	clone_1_8	1	D1C1_R1_T8
8	clone_0	137268	0.498285	clone_0	clone_0_8	0	D1C1_R1_T8
8	clone_6	0	0	clone_6	clone_6_8	6	D1C1_R1_T8
8	clone_11	0	0	clone_11	clone_11_8	11	D1C1_R1_T8
8	clone_4	0	0	clone_4	clone_4_8	4	D1C1_R1_T8
8	clone_49	0	0	clone_49	clone_49_8	49	D1C1_R1_T8
8	clone_43	0	0	clone_43	clone_43_8	43	D1C1_R1_T8
8	clone_37	0	0	clone_37	clone_37_8	37	D1C1_R1_T8
8	clone_5	0	0	clone_5	clone_5_8	5	D1C1_R1_T8
8	clone_27	0	0	clone_27	clone_27_8	27	D1C1_R1_T8
8	clone_109	0	0	clone_109	clone_109_8	109	D1C1_R1_T8
8	clone_2	281	0.00102003	clone_2	clone_2_8	2	D1C1_R1_T8
8	clone_22	0	0	clone_22	clone_22_8	22	D1C1_R1_T8
8	clone_13	0	0	clone_13	clone_13_8	13	D1C1_R1_T8
8	clone_20	0	0	clone_20	clone_20_8	20	D1C1_R1_T8
8	clone_18	0	0	clone_18	clone_18_8	18	D1C1_R1_T8
8	clone_41	0	0	clone_41	clone_41_8	41	D1C1_R1_T8
8	clone_36	0	0	clone_36	clone_36_8	36	D1C1_R1_T8
8	clone_80	0	0	clone_80	clone_80_8	80	D1C1_R1_T8
8	clone_66	0	0	clone_66	clone_66_8	66	D1C1_R1_T8
8	clone_21	0	0	clone_21	clone_21_8	21	D1C1_R1_T8
8	clone_26	0	0	clone_26	clone_26_8	26	D1C1_R1_T8
8	clone_15	426	0.00154639	clone_15	clone_15_8	15	D1C1_R1_T8
8	clone_31	0	0	clone_31	clone_31_8	31	D1C1_R1_T8
8	clone_90	0	0	clone_90	clone_90_8	90	D1C1_R1_T8
8	clone_7	4418	0.0160374	clone_7	clone_7_8	7	D1C1_R1_T8
8	clone_35	0	0	clone_35	clone_35_8	35	D1C1_R1_T8
8	clone_57	0	0	clone_57	clone_57_8	57	D1C1_R1_T8
8	clone_25	0	0	clone_25	clone_25_8	25	D1C1_R1_T8
8	clone_53	0	0	clone_53	clone_53_8	53	D1C1_R1_T8
8	clone_95	0	0	clone_95	clone_95_8	95	D1C1_R1_T8
8	clone_23	574	0.00208363	clone_23	clone_23_8	23	D1C1_R1_T8
8	clone_46	0	0	clone_46	clone_46_8	46	D1C1_R1_T8
8	clone_28	0	0	clone_28	clone_28_8	28	D1C1_R1_T8
8	clone_24	0	0	clone_24	clone_24_8	24	D1C1_R1_T8
8	clone_61	0	0	clone_61	clone_61_8	61	D1C1_R1_T8
8	clone_76	0	0	clone_76	clone_76_8	76	D1C1_R1_T8
8	clone_39	0	0	clone_39	clone_39_8	39	D1C1_R1_T8
8	clone_124	0	0	clone_124	clone_124_8	124	D1C1_R1_T8
8	clone_10	0	0	clone_10	clone_10_8	10	D1C1_R1_T8
8	clone_44	0	0	clone_44	clone_44_8	44	D1C1_R1_T8
8	clone_94	0	0	clone_94	clone_94_8	94	D1C1_R1_T8
8	clone_89	0	0	clone_89	clone_89_8	89	D1C1_R1_T8
8	clone_50	0	0	clone_50	clone_50_8	50	D1C1_R1_T8
8	clone_97	0	0	clone_97	clone_97_8	97	D1C1_R1_T8
8	clone_81	0	0	clone_81	clone_81_8	81	D1C1_R1_T8
8	clone_104	0	0	clone_104	clone_104_8	104	D1C1_R1_T8
8	clone_83	0	0	clone_83	clone_83_8	83	D1C1_R1_T8
8	clone_59	0	0	clone_59	clone_59_8	59	D1C1_R1_T8
8	clone_101	0	0	clone_101	clone_101_8	101	D1C1_R1_T8
8	clone_19	0	0	clone_19	clone_19_8	19	D1C1_R1_T8
8	clone_3	0	0	clone_3	clone_3_8	3	D1C1_R1_T8
8	clone_45	0	0	clone_45	clone_45_8	45	D1C1_R1_T8
8	clone_151	0	0	clone_151	clone_151_8	151	D1C1_R1_T8
8	clone_87	0	0	clone_87	clone_87_8	87	D1C1_R1_T8
8	clone_154	0	0	clone_154	clone_154_8	154	D1C1_R1_T8
8	clone_85	0	0	clone_85	clone_85_8	85	D1C1_R1_T8
8	clone_29	0	0	clone_29	clone_29_8	29	D1C1_R1_T8
8	clone_88	0	0	clone_88	clone_88_8	88	D1C1_R1_T8
8	clone_16	652	0.00236677	clone_16	clone_16_8	16	D1C1_R1_T8
8	clone_17	1085	0.00393857	clone_17	clone_17_8	17	D1C1_R1_T8
8	clone_34	0	0	clone_34	clone_34_8	34	D1C1_R1_T8
8	clone_47	0	0	clone_47	clone_47_8	47	D1C1_R1_T8
8	clone_40	0	0	clone_40	clone_40_8	40	D1C1_R1_T8
8	clone_67	0	0	clone_67	clone_67_8	67	D1C1_R1_T8
8	clone_69	443	0.0016081	clone_69	clone_69_8	69	D1C1_R1_T8
8	clone_68	0	0	clone_68	clone_68_8	68	D1C1_R1_T8
9	clone_14	0	0	clone_14	clone_14_9	14	D1C1_R1_T9
9	clone_8	0	0	clone_8	clone_8_9	8	D1C1_R1_T9
9	clone_12	0	0	clone_12	clone_12_9	12	D1C1_R1_T9
9	clone_30	0	0	clone_30	clone_30_9	30	D1C1_R1_T9
9	clone_9	0	0	clone_9	clone_9_9	9	D1C1_R1_T9
9	clone_1	358703	0.4924	clone_1	clone_1_9	1	D1C1_R1_T9
9	clone_0	357467	0.490703	clone_0	clone_0_9	0	D1C1_R1_T9
9	clone_6	0	0	clone_6	clone_6_9	6	D1C1_R1_T9
9	clone_11	0	0	clone_11	clone_11_9	11	D1C1_R1_T9
9	clone_4	0	0	clone_4	clone_4_9	4	D1C1_R1_T9
9	clone_49	0	0	clone_49	clone_49_9	49	D1C1_R1_T9
9	clone_43	0	0	clone_43	clone_43_9	43	D1C1_R1_T9
9	clone_37	0	0	clone_37	clone_37_9	37	D1C1_R1_T9
9	clone_5	0	0	clone_5	clone_5_9	5	D1C1_R1_T9
9	clone_27	0	0	clone_27	clone_27_9	27	D1C1_R1_T9
9	clone_109	0	0	clone_109	clone_109_9	109	D1C1_R1_T9
9	clone_2	0	0	clone_2	clone_2_9	2	D1C1_R1_T9
9	clone_22	0	0	clone_22	clone_22_9	22	D1C1_R1_T9
9	clone_13	0	0	clone_13	clone_13_9	13	D1C1_R1_T9
9	clone_20	0	0	clone_20	clone_20_9	20	D1C1_R1_T9
9	clone_18	0	0	clone_18	clone_18_9	18	D1C1_R1_T9
9	clone_41	0	0	clone_41	clone_41_9	41	D1C1_R1_T9
9	clone_36	0	0	clone_36	clone_36_9	36	D1C1_R1_T9
9	clone_80	0	0	clone_80	clone_80_9	80	D1C1_R1_T9
9	clone_66	0	0	clone_66	clone_66_9	66	D1C1_R1_T9
9	clone_21	0	0	clone_21	clone_21_9	21	D1C1_R1_T9
9	clone_26	0	0	clone_26	clone_26_9	26	D1C1_R1_T9
9	clone_15	1013	0.00139057	clone_15	clone_15_9	15	D1C1_R1_T9
9	clone_31	0	0	clone_31	clone_31_9	31	D1C1_R1_T9
9	clone_90	0	0	clone_90	clone_90_9	90	D1C1_R1_T9
9	clone_7	6583	0.00903664	clone_7	clone_7_9	7	D1C1_R1_T9
9	clone_35	0	0	clone_35	clone_35_9	35	D1C1_R1_T9
9	clone_57	0	0	clone_57	clone_57_9	57	D1C1_R1_T9
9	clone_25	0	0	clone_25	clone_25_9	25	D1C1_R1_T9
9	clone_53	0	0	clone_53	clone_53_9	53	D1C1_R1_T9
9	clone_95	0	0	clone_95	clone_95_9	95	D1C1_R1_T9
9	clone_23	1643	0.00225538	clone_23	clone_23_9	23	D1C1_R1_T9
9	clone_46	0	0	clone_46	clone_46_9	46	D1C1_R1_T9
9	clone_28	0	0	clone_28	clone_28_9	28	D1C1_R1_T9
9	clone_24	0	0	clone_24	clone_24_9	24	D1C1_R1_T9
9	clone_61	0	0	clone_61	clone_61_9	61	D1C1_R1_T9
9	clone_76	0	0	clone_76	clone_76_9	76	D1C1_R1_T9
9	clone_39	0	0	clone_39	clone_39_9	39	D1C1_R1_T9
9	clone_124	0	0	clone_124	clone_124_9	124	D1C1_R1_T9
9	clone_10	0	0	clone_10	clone_10_9	10	D1C1_R1_T9
9	clone_44	0	0	clone_44	clone_44_9	44	D1C1_R1_T9
9	clone_94	0	0	clone_94	clone_94_9	94	D1C1_R1_T9
9	clone_89	0	0	clone_89	clone_89_9	89	D1C1_R1_T9
9	clone_50	0	0	clone_50	clone_50_9	50	D1C1_R1_T9
9	clone_97	0	0	clone_97	clone_97_9	97	D1C1_R1_T9
9	clone_81	0	0	clone_81	clone_81_9	81	D1C1_R1_T9
9	clone_104	0	0	clone_104	clone_104_9	104	D1C1_R1_T9
9	clone_83	0	0	clone_83	clone_83_9	83	D1C1_R1_T9
9	clone_59	0	0	clone_59	clone_59_9	59	D1C1_R1_T9
9	clone_101	0	0	clone_101	clone_101_9	101	D1C1_R1_T9
9	clone_19	0	0	clone_19	clone_19_9	19	D1C1_R1_T9
9	clone_3	0	0	clone_3	clone_3_9	3	D1C1_R1_T9
9	clone_45	0	0	clone_45	clone_45_9	45	D1C1_R1_T9
9	clone_151	0	0	clone_151	clone_151_9	151	D1C1_R1_T9
9	clone_87	0	0	clone_87	clone_87_9	87	D1C1_R1_T9
9	clone_154	0	0	clone_154	clone_154_9	154	D1C1_R1_T9
9	clone_85	0	0	clone_85	clone_85_9	85	D1C1_R1_T9
9	clone_29	0	0	clone_29	clone_29_9	29	D1C1_R1_T9
9	clone_88	0	0	clone_88	clone_88_9	88	D1C1_R1_T9
9	clone_16	1396	0.00191632	clone_16	clone_16_9	16	D1C1_R1_T9
9	clone_17	1674	0.00229794	clone_17	clone_17_9	17	D1C1_R1_T9
9	clone_34	0	0	clone_34	clone_34_9	34	D1C1_R1_T9
9	clone_47	0	0	clone_47	clone_47_9	47	D1C1_R1_T9
9	clone_40	0	0	clone_40	clone_40_9	40	D1C1_R1_T9
9	clone_67	0	0	clone_67	clone_67_9	67	D1C1_R1_T9
9	clone_69	0	0	clone_69	clone_69_9	69	D1C1_R1_T9
9	clone_68	0	0	clone_68	clone_68_9	68	D1C1_R1_T9
10	clone_14	0	0	clone_14	clone_14_10	14	D1C1_R1_T10
10	clone_8	0	0	clone_8	clone_8_10	8	D1C1_R1_T10
10	clone_12	0	0	clone_12	clone_12_10	12	D1C1_R1_T10
10	clone_30	0	0	clone_30	clone_30_10	30	D1C1_R1_T10
10	clone_9	0	0	clone_9	clone_9_10	9	D1C1_R1_T10
10	clone_1	262340	0.486827	clone_1	clone_1_10	1	D1C1_R1_T10
10	clone_0	275225	0.510738	clone_0	clone_0_10	0	D1C1_R1_T10
10	clone_6	0	0	clone_6	clone_6_10	6	D1C1_R1_T10
10	clone_11	0	0	clone_11	clone_11_10	11	D1C1_R1_T10
10	clone_4	0	0	clone_4	clone_4_10	4	D1C1_R1_T10
10	clone_49	0	0	clone_49	clone_49_10	49	D1C1_R1_T10
10	clone_43	0	0	clone_43	clone_43_10	43	D1C1_R1_T10
10	clone_37	0	0	clone_37	clone_37_10	37	D1C1_R1_T10
10	clone_5	0	0	clone_5	clone_5_10	5	D1C1_R1_T10
10	clone_27	0	0	clone_27	clone_27_10	27	D1C1_R1_T10
10	clone_109	0	0	clone_109	clone_109_10	109	D1C1_R1_T10
10	clone_2	0	0	clone_2	clone_2_10	2	D1C1_R1_T10
10	clone_22	0	0	clone_22	clone_22_10	22	D1C1_R1_T10
10	clone_13	0	0	clone_13	clone_13_10	13	D1C1_R1_T10
10	clone_20	0	0	clone_20	clone_20_10	20	D1C1_R1_T10
10	clone_18	0	0	clone_18	clone_18_10	18	D1C1_R1_T10
10	clone_41	0	0	clone_41	clone_41_10	41	D1C1_R1_T10
10	clone_36	0	0	clone_36	clone_36_10	36	D1C1_R1_T10
10	clone_80	0	0	clone_80	clone_80_10	80	D1C1_R1_T10
10	clone_66	0	0	clone_66	clone_66_10	66	D1C1_R1_T10
10	clone_21	0	0	clone_21	clone_21_10	21	D1C1_R1_T10
10	clone_26	0	0	clone_26	clone_26_10	26	D1C1_R1_T10
10	clone_15	0	0	clone_15	clone_15_10	15	D1C1_R1_T10
10	clone_31	0	0	clone_31	clone_31_10	31	D1C1_R1_T10
10	clone_90	0	0	clone_90	clone_90_10	90	D1C1_R1_T10
10	clone_7	0	0	clone_7	clone_7_10	7	D1C1_R1_T10
10	clone_35	0	0	clone_35	clone_35_10	35	D1C1_R1_T10
10	clone_57	0	0	clone_57	clone_57_10	57	D1C1_R1_T10
10	clone_25	0	0	clone_25	clone_25_10	25	D1C1_R1_T10
10	clone_53	0	0	clone_53	clone_53_10	53	D1C1_R1_T10
10	clone_95	0	0	clone_95	clone_95_10	95	D1C1_R1_T10
10	clone_23	0	0	clone_23	clone_23_10	23	D1C1_R1_T10
10	clone_46	0	0	clone_46	clone_46_10	46	D1C1_R1_T10
10	clone_28	0	0	clone_28	clone_28_10	28	D1C1_R1_T10
10	clone_24	0	0	clone_24	clone_24_10	24	D1C1_R1_T10
10	clone_61	0	0	clone_61	clone_61_10	61	D1C1_R1_T10
10	clone_76	0	0	clone_76	clone_76_10	76	D1C1_R1_T10
10	clone_39	0	0	clone_39	clone_39_10	39	D1C1_R1_T10
10	clone_124	0	0	clone_124	clone_124_10	124	D1C1_R1_T10
10	clone_10	0	0	clone_10	clone_10_10	10	D1C1_R1_T10
10	clone_44	0	0	clone_44	clone_44_10	44	D1C1_R1_T10
10	clone_94	0	0	clone_94	clone_94_10	94	D1C1_R1_T10
10	clone_89	0	0	clone_89	clone_89_10	89	D1C1_R1_T10
10	clone_50	0	0	clone_50	clone_50_10	50	D1C1_R1_T10
10	clone_97	0	0	clone_97	clone_97_10	97	D1C1_R1_T10
10	clone_81	0	0	clone_81	clone_81_10	81	D1C1_R1_T10
10	clone_104	0	0	clone_104	clone_104_10	104	D1C1_R1_T10
10	clone_83	0	0	clone_83	clone_83_10	83	D1C1_R1_T10
10	clone_59	0	0	clone_59	clone_59_10	59	D1C1_R1_T10
10	clone_101	0	0	clone_101	clone_101_10	101	D1C1_R1_T10
10	clone_19	0	0	clone_19	clone_19_10	19	D1C1_R1_T10
10	clone_3	0	0	clone_3	clone_3_10	3	D1C1_R1_T10
10	clone_45	0	0	clone_45	clone_45_10	45	D1C1_R1_T10
10	clone_151	0	0	clone_151	clone_151_10	151	D1C1_R1_T10
10	clone_87	0	0	clone_87	clone_87_10	87	D1C1_R1_T10
10	clone_154	0	0	clone_154	clone_154_10	154	D1C1_R1_T10
10	clone_85	0	0	clone_85	clone_85_10	85	D1C1_R1_T10
10	clone_29	0	0	clone_29	clone_29_10	29	D1C1_R1_T10
10	clone_88	0	0	clone_88	clone_88_10	88	D1C1_R1_T10
10	clone_16	0	0	clone_16	clone_16_10	16	D1C1_R1_T10
10	clone_17	0	0	clone_17	clone_17_10	17	D1C1_R1_T10
10	clone_34	0	0	clone_34	clone_34_10	34	D1C1_R1_T10
10	clone_47	0	0	clone_47	clone_47_10	47	D1C1_R1_T10
10	clone_40	0	0	clone_40	clone_40_10	40	D1C1_R1_T10
10	clone_67	589	0.00109301	clone_67	clone_67_10	67	D1C1_R1_T10
10	clone_69	0	0	clone_69	clone_69_10	69	D1C1_R1_T10
10	clone_68	723	0.00134168	clone_68	clone_68_10	68	D1C1_R1_T10
11	clone_14	0	0	clone_14	clone_14_11	14	D1C1_R1_T13
11	clone_8	5335	0.0146598	clone_8	clone_8_11	8	D1C1_R1_T13
11	clone_12	0	0	clone_12	clone_12_11	12	D1C1_R1_T13
11	clone_30	0	0	clone_30	clone_30_11	30	D1C1_R1_T13
11	clone_9	0	0	clone_9	clone_9_11	9	D1C1_R1_T13
11	clone_1	168616	0.463333	clone_1	clone_1_11	1	D1C1_R1_T13
11	clone_0	189108	0.519642	clone_0	clone_0_11	0	D1C1_R1_T13
11	clone_6	861	0.0023659	clone_6	clone_6_11	6	D1C1_R1_T13
11	clone_11	0	0	clone_11	clone_11_11	11	D1C1_R1_T13
11	clone_4	0	0	clone_4	clone_4_11	4	D1C1_R1_T13
11	clone_49	0	0	clone_49	clone_49_11	49	D1C1_R1_T13
11	clone_43	0	0	clone_43	clone_43_11	43	D1C1_R1_T13
11	clone_37	0	0	clone_37	clone_37_11	37	D1C1_R1_T13
11	clone_5	0	0	clone_5	clone_5_11	5	D1C1_R1_T13
11	clone_27	0	0	clone_27	clone_27_11	27	D1C1_R1_T13
11	clone_109	0	0	clone_109	clone_109_11	109	D1C1_R1_T13
11	clone_2	0	0	clone_2	clone_2_11	2	D1C1_R1_T13
11	clone_22	0	0	clone_22	clone_22_11	22	D1C1_R1_T13
11	clone_13	0	0	clone_13	clone_13_11	13	D1C1_R1_T13
11	clone_20	0	0	clone_20	clone_20_11	20	D1C1_R1_T13
11	clone_18	0	0	clone_18	clone_18_11	18	D1C1_R1_T13
11	clone_41	0	0	clone_41	clone_41_11	41	D1C1_R1_T13
11	clone_36	0	0	clone_36	clone_36_11	36	D1C1_R1_T13
11	clone_80	0	0	clone_80	clone_80_11	80	D1C1_R1_T13
11	clone_66	0	0	clone_66	clone_66_11	66	D1C1_R1_T13
11	clone_21	0	0	clone_21	clone_21_11	21	D1C1_R1_T13
11	clone_26	0	0	clone_26	clone_26_11	26	D1C1_R1_T13
11	clone_15	0	0	clone_15	clone_15_11	15	D1C1_R1_T13
11	clone_31	0	0	clone_31	clone_31_11	31	D1C1_R1_T13
11	clone_90	0	0	clone_90	clone_90_11	90	D1C1_R1_T13
11	clone_7	0	0	clone_7	clone_7_11	7	D1C1_R1_T13
11	clone_35	0	0	clone_35	clone_35_11	35	D1C1_R1_T13
11	clone_57	0	0	clone_57	clone_57_11	57	D1C1_R1_T13
11	clone_25	0	0	clone_25	clone_25_11	25	D1C1_R1_T13
11	clone_53	0	0	clone_53	clone_53_11	53	D1C1_R1_T13
11	clone_95	0	0	clone_95	clone_95_11	95	D1C1_R1_T13
11	clone_23	0	0	clone_23	clone_23_11	23	D1C1_R1_T13
11	clone_46	0	0	clone_46	clone_46_11	46	D1C1_R1_T13
11	clone_28	0	0	clone_28	clone_28_11	28	D1C1_R1_T13
11	clone_24	0	0	clone_24	clone_24_11	24	D1C1_R1_T13
11	clone_61	0	0	clone_61	clone_61_11	61	D1C1_R1_T13
11	clone_76	0	0	clone_76	clone_76_11	76	D1C1_R1_T13
11	clone_39	0	0	clone_39	clone_39_11	39	D1C1_R1_T13
11	clone_124	0	0	clone_124	clone_124_11	124	D1C1_R1_T13
11	clone_10	0	0	clone_10	clone_10_11	10	D1C1_R1_T13
11	clone_44	0	0	clone_44	clone_44_11	44	D1C1_R1_T13
11	clone_94	0	0	clone_94	clone_94_11	94	D1C1_R1_T13
11	clone_89	0	0	clone_89	clone_89_11	89	D1C1_R1_T13
11	clone_50	0	0	clone_50	clone_50_11	50	D1C1_R1_T13
11	clone_97	0	0	clone_97	clone_97_11	97	D1C1_R1_T13
11	clone_81	0	0	clone_81	clone_81_11	81	D1C1_R1_T13
11	clone_104	0	0	clone_104	clone_104_11	104	D1C1_R1_T13
11	clone_83	0	0	clone_83	clone_83_11	83	D1C1_R1_T13
11	clone_59	0	0	clone_59	clone_59_11	59	D1C1_R1_T13
11	clone_101	0	0	clone_101	clone_101_11	101	D1C1_R1_T13
11	clone_19	0	0	clone_19	clone_19_11	19	D1C1_R1_T13
11	clone_3	0	0	clone_3	clone_3_11	3	D1C1_R1_T13
11	clone_45	0	0	clone_45	clone_45_11	45	D1C1_R1_T13
11	clone_151	0	0	clone_151	clone_151_11	151	D1C1_R1_T13
11	clone_87	0	0	clone_87	clone_87_11	87	D1C1_R1_T13
11	clone_154	0	0	clone_154	clone_154_11	154	D1C1_R1_T13
11	clone_85	0	0	clone_85	clone_85_11	85	D1C1_R1_T13
11	clone_29	0	0	clone_29	clone_29_11	29	D1C1_R1_T13
11	clone_88	0	0	clone_88	clone_88_11	88	D1C1_R1_T13
11	clone_16	0	0	clone_16	clone_16_11	16	D1C1_R1_T13
11	clone_17	0	0	clone_17	clone_17_11	17	D1C1_R1_T13
11	clone_34	0	0	clone_34	clone_34_11	34	D1C1_R1_T13
11	clone_47	0	0	clone_47	clone_47_11	47	D1C1_R1_T13
11	clone_40	0	0	clone_40	clone_40_11	40	D1C1_R1_T13
11	clone_67	0	0	clone_67	clone_67_11	67	D1C1_R1_T13
11	clone_69	0	0	clone_69	clone_69_11	69	D1C1_R1_T13
11	clone_68	0	0	clone_68	clone_68_11	68	D1C1_R1_T13
Donor 1, Culture 1, Replicate 2
Generation	Identity	Population	Frequency	Group_id	Unique_id	RG	TimePoint
1	clone_14	6306	0.022049	clone_14	clone_14_1	14	D1C1_Parent
1	clone_8	7178	0.025098	clone_8	clone_8_1	8	D1C1_Parent
1	clone_12	4930	0.0172378	clone_12	clone_12_1	12	D1C1_Parent
1	clone_30	3300	0.0115385	clone_30	clone_30_1	30	D1C1_Parent
1	clone_9	9718	0.0339791	clone_9	clone_9_1	9	D1C1_Parent
1	clone_1	43379	0.151675	clone_1	clone_1_1	1	D1C1_Parent
1	clone_0	49324	0.172462	clone_0	clone_0_1	0	D1C1_Parent
1	clone_6	42006	0.146875	clone_6	clone_6_1	6	D1C1_Parent
1	clone_11	5793	0.0202553	clone_11	clone_11_1	11	D1C1_Parent
1	clone_4	45981	0.160773	clone_4	clone_4_1	4	D1C1_Parent
1	clone_49	392	0.00137063	clone_49	clone_49_1	49	D1C1_Parent
1	clone_43	583	0.00203847	clone_43	clone_43_1	43	D1C1_Parent
1	clone_37	2045	0.00715037	clone_37	clone_37_1	37	D1C1_Parent
1	clone_5	8887	0.0310735	clone_5	clone_5_1	5	D1C1_Parent
1	clone_27	2966	0.0103707	clone_27	clone_27_1	27	D1C1_Parent
1	clone_109	351	0.00122728	clone_109	clone_109_1	109	D1C1_Parent
1	clone_2	1107	0.00387064	clone_2	clone_2_1	2	D1C1_Parent
1	clone_22	2367	0.00827625	clone_22	clone_22_1	22	D1C1_Parent
1	clone_13	5891	0.020598	clone_13	clone_13_1	13	D1C1_Parent
1	clone_20	1268	0.00443358	clone_20	clone_20_1	20	D1C1_Parent
1	clone_18	5562	0.0194476	clone_18	clone_18_1	18	D1C1_Parent
1	clone_41	535	0.00187064	clone_41	clone_41_1	41	D1C1_Parent
1	clone_36	2644	0.00924479	clone_36	clone_36_1	36	D1C1_Parent
1	clone_80	552	0.00193008	clone_80	clone_80_1	80	D1C1_Parent
1	clone_66	506	0.00176924	clone_66	clone_66_1	66	D1C1_Parent
1	clone_21	2530	0.00884618	clone_21	clone_21_1	21	D1C1_Parent
1	clone_26	1348	0.0047133	clone_26	clone_26_1	26	D1C1_Parent
1	clone_15	535	0.00187064	clone_15	clone_15_1	15	D1C1_Parent
1	clone_31	2799	0.00978675	clone_31	clone_31_1	31	D1C1_Parent
1	clone_90	570	0.00199301	clone_90	clone_90_1	90	D1C1_Parent
1	clone_7	780	0.00272728	clone_7	clone_7_1	7	D1C1_Parent
1	clone_35	888	0.00310491	clone_35	clone_35_1	35	D1C1_Parent
1	clone_57	1135	0.00396855	clone_57	clone_57_1	57	D1C1_Parent
1	clone_25	1524	0.00532869	clone_25	clone_25_1	25	D1C1_Parent
1	clone_53	1397	0.00488463	clone_53	clone_53_1	53	D1C1_Parent
1	clone_95	412	0.00144056	clone_95	clone_95_1	95	D1C1_Parent
1	clone_23	339	0.00118532	clone_23	clone_23_1	23	D1C1_Parent
1	clone_46	1461	0.00510841	clone_46	clone_46_1	46	D1C1_Parent
1	clone_28	686	0.00239861	clone_28	clone_28_1	28	D1C1_Parent
1	clone_24	2381	0.0083252	clone_24	clone_24_1	24	D1C1_Parent
1	clone_61	611	0.00213637	clone_61	clone_61_1	61	D1C1_Parent
1	clone_76	624	0.00218183	clone_76	clone_76_1	76	D1C1_Parent
1	clone_39	336	0.00117483	clone_39	clone_39_1	39	D1C1_Parent
1	clone_124	379	0.00132518	clone_124	clone_124_1	124	D1C1_Parent
1	clone_10	904	0.00316085	clone_10	clone_10_1	10	D1C1_Parent
1	clone_44	1910	0.00667835	clone_44	clone_44_1	44	D1C1_Parent
1	clone_94	318	0.00111189	clone_94	clone_94_1	94	D1C1_Parent
1	clone_89	705	0.00246504	clone_89	clone_89_1	89	D1C1_Parent
1	clone_50	524	0.00183217	clone_50	clone_50_1	50	D1C1_Parent
1	clone_97	473	0.00165385	clone_97	clone_97_1	97	D1C1_Parent
1	clone_81	730	0.00255246	clone_81	clone_81_1	81	D1C1_Parent
1	clone_104	517	0.0018077	clone_104	clone_104_1	104	D1C1_Parent
1	clone_83	485	0.00169581	clone_83	clone_83_1	83	D1C1_Parent
1	clone_59	368	0.00128672	clone_59	clone_59_1	59	D1C1_Parent
1	clone_101	508	0.00177623	clone_101	clone_101_1	101	D1C1_Parent
1	clone_19	322	0.00112588	clone_19	clone_19_1	19	D1C1_Parent
1	clone_3	926	0.00323777	clone_3	clone_3_1	3	D1C1_Parent
1	clone_45	644	0.00225176	clone_45	clone_45_1	45	D1C1_Parent
1	clone_151	324	0.00113287	clone_151	clone_151_1	151	D1C1_Parent
1	clone_87	346	0.00120979	clone_87	clone_87_1	87	D1C1_Parent
1	clone_154	358	0.00125175	clone_154	clone_154_1	154	D1C1_Parent
1	clone_85	334	0.00116784	clone_85	clone_85_1	85	D1C1_Parent
1	clone_29	568	0.00198602	clone_29	clone_29_1	29	D1C1_Parent
1	clone_88	429	0.00150001	clone_88	clone_88_1	88	D1C1_Parent
1	clone_16	0	0	clone_16	clone_16_1	16	D1C1_Parent
1	clone_17	0	0	clone_17	clone_17_1	17	D1C1_Parent
1	clone_32	0	0	clone_32	clone_32_1	32	D1C1_Parent
1	clone_40	0	0	clone_40	clone_40_1	40	D1C1_Parent
1	clone_38	0	0	clone_38	clone_38_1	38	D1C1_Parent
2	clone_14	4128	0.0135731	clone_14	clone_14_2	14	D1C1_R2_T1
2	clone_8	2911	0.00957153	clone_8	clone_8_2	8	D1C1_R2_T1
2	clone_12	2784	0.00915395	clone_12	clone_12_2	12	D1C1_R2_T1
2	clone_30	557	0.00183145	clone_30	clone_30_2	30	D1C1_R2_T1
2	clone_9	6837	0.0224804	clone_9	clone_9_2	9	D1C1_R2_T1
2	clone_1	106410	0.349882	clone_1	clone_1_2	1	D1C1_R2_T1
2	clone_0	106602	0.350513	clone_0	clone_0_2	0	D1C1_R2_T1
2	clone_6	8834	0.0290467	clone_6	clone_6_2	6	D1C1_R2_T1
2	clone_11	4736	0.0155722	clone_11	clone_11_2	11	D1C1_R2_T1
2	clone_4	31705	0.104248	clone_4	clone_4_2	4	D1C1_R2_T1
2	clone_49	0	0	clone_49	clone_49_2	49	D1C1_R2_T1
2	clone_43	0	0	clone_43	clone_43_2	43	D1C1_R2_T1
2	clone_37	315	0.00103574	clone_37	clone_37_2	37	D1C1_R2_T1
2	clone_5	7782	0.0255877	clone_5	clone_5_2	5	D1C1_R2_T1
2	clone_27	1012	0.00332751	clone_27	clone_27_2	27	D1C1_R2_T1
2	clone_109	0	0	clone_109	clone_109_2	109	D1C1_R2_T1
2	clone_2	602	0.00197941	clone_2	clone_2_2	2	D1C1_R2_T1
2	clone_22	1220	0.00401143	clone_22	clone_22_2	22	D1C1_R2_T1
2	clone_13	3332	0.0109558	clone_13	clone_13_2	13	D1C1_R2_T1
2	clone_20	417	0.00137112	clone_20	clone_20_2	20	D1C1_R2_T1
2	clone_18	2333	0.00767104	clone_18	clone_18_2	18	D1C1_R2_T1
2	clone_41	0	0	clone_41	clone_41_2	41	D1C1_R2_T1
2	clone_36	379	0.00124617	clone_36	clone_36_2	36	D1C1_R2_T1
2	clone_80	0	0	clone_80	clone_80_2	80	D1C1_R2_T1
2	clone_66	0	0	clone_66	clone_66_2	66	D1C1_R2_T1
2	clone_21	2504	0.00823329	clone_21	clone_21_2	21	D1C1_R2_T1
2	clone_26	0	0	clone_26	clone_26_2	26	D1C1_R2_T1
2	clone_15	1682	0.00553051	clone_15	clone_15_2	15	D1C1_R2_T1
2	clone_31	317	0.00104231	clone_31	clone_31_2	31	D1C1_R2_T1
2	clone_90	0	0	clone_90	clone_90_2	90	D1C1_R2_T1
2	clone_7	1918	0.00630649	clone_7	clone_7_2	7	D1C1_R2_T1
2	clone_35	0	0	clone_35	clone_35_2	35	D1C1_R2_T1
2	clone_57	0	0	clone_57	clone_57_2	57	D1C1_R2_T1
2	clone_25	0	0	clone_25	clone_25_2	25	D1C1_R2_T1
2	clone_53	0	0	clone_53	clone_53_2	53	D1C1_R2_T1
2	clone_95	0	0	clone_95	clone_95_2	95	D1C1_R2_T1
2	clone_23	968	0.00318284	clone_23	clone_23_2	23	D1C1_R2_T1
2	clone_46	0	0	clone_46	clone_46_2	46	D1C1_R2_T1
2	clone_28	0	0	clone_28	clone_28_2	28	D1C1_R2_T1
2	clone_24	1458	0.00479399	clone_24	clone_24_2	24	D1C1_R2_T1
2	clone_61	0	0	clone_61	clone_61_2	61	D1C1_R2_T1
2	clone_76	0	0	clone_76	clone_76_2	76	D1C1_R2_T1
2	clone_39	0	0	clone_39	clone_39_2	39	D1C1_R2_T1
2	clone_124	0	0	clone_124	clone_124_2	124	D1C1_R2_T1
2	clone_10	552	0.00181501	clone_10	clone_10_2	10	D1C1_R2_T1
2	clone_44	0	0	clone_44	clone_44_2	44	D1C1_R2_T1
2	clone_94	0	0	clone_94	clone_94_2	94	D1C1_R2_T1
2	clone_89	493	0.00162101	clone_89	clone_89_2	89	D1C1_R2_T1
2	clone_50	0	0	clone_50	clone_50_2	50	D1C1_R2_T1
2	clone_97	0	0	clone_97	clone_97_2	97	D1C1_R2_T1
2	clone_81	0	0	clone_81	clone_81_2	81	D1C1_R2_T1
2	clone_104	0	0	clone_104	clone_104_2	104	D1C1_R2_T1
2	clone_83	0	0	clone_83	clone_83_2	83	D1C1_R2_T1
2	clone_59	0	0	clone_59	clone_59_2	59	D1C1_R2_T1
2	clone_101	0	0	clone_101	clone_101_2	101	D1C1_R2_T1
2	clone_19	0	0	clone_19	clone_19_2	19	D1C1_R2_T1
2	clone_3	352	0.0011574	clone_3	clone_3_2	3	D1C1_R2_T1
2	clone_45	0	0	clone_45	clone_45_2	45	D1C1_R2_T1
2	clone_151	0	0	clone_151	clone_151_2	151	D1C1_R2_T1
2	clone_87	0	0	clone_87	clone_87_2	87	D1C1_R2_T1
2	clone_154	0	0	clone_154	clone_154_2	154	D1C1_R2_T1
2	clone_85	0	0	clone_85	clone_85_2	85	D1C1_R2_T1
2	clone_29	0	0	clone_29	clone_29_2	29	D1C1_R2_T1
2	clone_88	0	0	clone_88	clone_88_2	88	D1C1_R2_T1
2	clone_16	361	0.00118699	clone_16	clone_16_2	16	D1C1_R2_T1
2	clone_17	630	0.00207148	clone_17	clone_17_2	17	D1C1_R2_T1
2	clone_32	0	0	clone_32	clone_32_2	32	D1C1_R2_T1
2	clone_40	0	0	clone_40	clone_40_2	40	D1C1_R2_T1
2	clone_38	0	0	clone_38	clone_38_2	38	D1C1_R2_T1
3	clone_14	912	0.00220015	clone_14	clone_14_3	14	D1C1_R2_T2
3	clone_8	1891	0.00456192	clone_8	clone_8_3	8	D1C1_R2_T2
3	clone_12	1651	0.00398294	clone_12	clone_12_3	12	D1C1_R2_T2
3	clone_30	0	0	clone_30	clone_30_3	30	D1C1_R2_T2
3	clone_9	2333	0.00562822	clone_9	clone_9_3	9	D1C1_R2_T2
3	clone_1	178364	0.430293	clone_1	clone_1_3	1	D1C1_R2_T2
3	clone_0	182920	0.441284	clone_0	clone_0_3	0	D1C1_R2_T2
3	clone_6	5008	0.0120815	clone_6	clone_6_3	6	D1C1_R2_T2
3	clone_11	1818	0.00438582	clone_11	clone_11_3	11	D1C1_R2_T2
3	clone_4	6442	0.0155409	clone_4	clone_4_3	4	D1C1_R2_T2
3	clone_49	0	0	clone_49	clone_49_3	49	D1C1_R2_T2
3	clone_43	0	0	clone_43	clone_43_3	43	D1C1_R2_T2
3	clone_37	0	0	clone_37	clone_37_3	37	D1C1_R2_T2
3	clone_5	11707	0.0282424	clone_5	clone_5_3	5	D1C1_R2_T2
3	clone_27	0	0	clone_27	clone_27_3	27	D1C1_R2_T2
3	clone_109	0	0	clone_109	clone_109_3	109	D1C1_R2_T2
3	clone_2	2467	0.00595149	clone_2	clone_2_3	2	D1C1_R2_T2
3	clone_22	1049	0.00253065	clone_22	clone_22_3	22	D1C1_R2_T2
3	clone_13	1189	0.00286839	clone_13	clone_13_3	13	D1C1_R2_T2
3	clone_20	1013	0.0024438	clone_20	clone_20_3	20	D1C1_R2_T2
3	clone_18	536	0.00129307	clone_18	clone_18_3	18	D1C1_R2_T2
3	clone_41	0	0	clone_41	clone_41_3	41	D1C1_R2_T2
3	clone_36	0	0	clone_36	clone_36_3	36	D1C1_R2_T2
3	clone_80	0	0	clone_80	clone_80_3	80	D1C1_R2_T2
3	clone_66	0	0	clone_66	clone_66_3	66	D1C1_R2_T2
3	clone_21	836	0.0020168	clone_21	clone_21_3	21	D1C1_R2_T2
3	clone_26	0	0	clone_26	clone_26_3	26	D1C1_R2_T2
3	clone_15	2733	0.0065932	clone_15	clone_15_3	15	D1C1_R2_T2
3	clone_31	0	0	clone_31	clone_31_3	31	D1C1_R2_T2
3	clone_90	0	0	clone_90	clone_90_3	90	D1C1_R2_T2
3	clone_7	2459	0.00593219	clone_7	clone_7_3	7	D1C1_R2_T2
3	clone_35	0	0	clone_35	clone_35_3	35	D1C1_R2_T2
3	clone_57	0	0	clone_57	clone_57_3	57	D1C1_R2_T2
3	clone_25	0	0	clone_25	clone_25_3	25	D1C1_R2_T2
3	clone_53	0	0	clone_53	clone_53_3	53	D1C1_R2_T2
3	clone_95	0	0	clone_95	clone_95_3	95	D1C1_R2_T2
3	clone_23	1864	0.00449679	clone_23	clone_23_3	23	D1C1_R2_T2
3	clone_46	0	0	clone_46	clone_46_3	46	D1C1_R2_T2
3	clone_28	616	0.00148606	clone_28	clone_28_3	28	D1C1_R2_T2
3	clone_24	566	0.00136544	clone_24	clone_24_3	24	D1C1_R2_T2
3	clone_61	0	0	clone_61	clone_61_3	61	D1C1_R2_T2
3	clone_76	0	0	clone_76	clone_76_3	76	D1C1_R2_T2
3	clone_39	0	0	clone_39	clone_39_3	39	D1C1_R2_T2
3	clone_124	0	0	clone_124	clone_124_3	124	D1C1_R2_T2
3	clone_10	1971	0.00475492	clone_10	clone_10_3	10	D1C1_R2_T2
3	clone_44	0	0	clone_44	clone_44_3	44	D1C1_R2_T2
3	clone_94	0	0	clone_94	clone_94_3	94	D1C1_R2_T2
3	clone_89	0	0	clone_89	clone_89_3	89	D1C1_R2_T2
3	clone_50	0	0	clone_50	clone_50_3	50	D1C1_R2_T2
3	clone_97	0	0	clone_97	clone_97_3	97	D1C1_R2_T2
3	clone_81	0	0	clone_81	clone_81_3	81	D1C1_R2_T2
3	clone_104	0	0	clone_104	clone_104_3	104	D1C1_R2_T2
3	clone_83	0	0	clone_83	clone_83_3	83	D1C1_R2_T2
3	clone_59	0	0	clone_59	clone_59_3	59	D1C1_R2_T2
3	clone_101	0	0	clone_101	clone_101_3	101	D1C1_R2_T2
3	clone_19	0	0	clone_19	clone_19_3	19	D1C1_R2_T2
3	clone_3	1787	0.00431103	clone_3	clone_3_3	3	D1C1_R2_T2
3	clone_45	0	0	clone_45	clone_45_3	45	D1C1_R2_T2
3	clone_151	0	0	clone_151	clone_151_3	151	D1C1_R2_T2
3	clone_87	0	0	clone_87	clone_87_3	87	D1C1_R2_T2
3	clone_154	0	0	clone_154	clone_154_3	154	D1C1_R2_T2
3	clone_85	0	0	clone_85	clone_85_3	85	D1C1_R2_T2
3	clone_29	733	0.00176832	clone_29	clone_29_3	29	D1C1_R2_T2
3	clone_88	0	0	clone_88	clone_88_3	88	D1C1_R2_T2
3	clone_16	561	0.00135338	clone_16	clone_16_3	16	D1C1_R2_T2
3	clone_17	591	0.00142575	clone_17	clone_17_3	17	D1C1_R2_T2
3	clone_32	501	0.00120863	clone_32	clone_32_3	32	D1C1_R2_T2
3	clone_40	0	0	clone_40	clone_40_3	40	D1C1_R2_T2
3	clone_38	0	0	clone_38	clone_38_3	38	D1C1_R2_T2
4	clone_14	378	0.00102385	clone_14	clone_14_4	14	D1C1_R2_T3
4	clone_8	858	0.00232397	clone_8	clone_8_4	8	D1C1_R2_T3
4	clone_12	824	0.00223188	clone_12	clone_12_4	12	D1C1_R2_T3
4	clone_30	0	0	clone_30	clone_30_4	30	D1C1_R2_T3
4	clone_9	989	0.00267879	clone_9	clone_9_4	9	D1C1_R2_T3
4	clone_1	171553	0.464666	clone_1	clone_1_4	1	D1C1_R2_T3
4	clone_0	158995	0.430652	clone_0	clone_0_4	0	D1C1_R2_T3
4	clone_6	2798	0.00757863	clone_6	clone_6_4	6	D1C1_R2_T3
4	clone_11	563	0.00152494	clone_11	clone_11_4	11	D1C1_R2_T3
4	clone_4	1464	0.00396537	clone_4	clone_4_4	4	D1C1_R2_T3
4	clone_49	0	0	clone_49	clone_49_4	49	D1C1_R2_T3
4	clone_43	0	0	clone_43	clone_43_4	43	D1C1_R2_T3
4	clone_37	0	0	clone_37	clone_37_4	37	D1C1_R2_T3
4	clone_5	9607	0.0260214	clone_5	clone_5_4	5	D1C1_R2_T3
4	clone_27	0	0	clone_27	clone_27_4	27	D1C1_R2_T3
4	clone_109	0	0	clone_109	clone_109_4	109	D1C1_R2_T3
4	clone_2	4246	0.0115007	clone_2	clone_2_4	2	D1C1_R2_T3
4	clone_22	572	0.00154931	clone_22	clone_22_4	22	D1C1_R2_T3
4	clone_13	890	0.00241064	clone_13	clone_13_4	13	D1C1_R2_T3
4	clone_20	1096	0.00296861	clone_20	clone_20_4	20	D1C1_R2_T3
4	clone_18	0	0	clone_18	clone_18_4	18	D1C1_R2_T3
4	clone_41	0	0	clone_41	clone_41_4	41	D1C1_R2_T3
4	clone_36	0	0	clone_36	clone_36_4	36	D1C1_R2_T3
4	clone_80	0	0	clone_80	clone_80_4	80	D1C1_R2_T3
4	clone_66	0	0	clone_66	clone_66_4	66	D1C1_R2_T3
4	clone_21	0	0	clone_21	clone_21_4	21	D1C1_R2_T3
4	clone_26	0	0	clone_26	clone_26_4	26	D1C1_R2_T3
4	clone_15	2162	0.00585597	clone_15	clone_15_4	15	D1C1_R2_T3
4	clone_31	0	0	clone_31	clone_31_4	31	D1C1_R2_T3
4	clone_90	0	0	clone_90	clone_90_4	90	D1C1_R2_T3
4	clone_7	2464	0.00667396	clone_7	clone_7_4	7	D1C1_R2_T3
4	clone_35	0	0	clone_35	clone_35_4	35	D1C1_R2_T3
4	clone_57	0	0	clone_57	clone_57_4	57	D1C1_R2_T3
4	clone_25	0	0	clone_25	clone_25_4	25	D1C1_R2_T3
4	clone_53	0	0	clone_53	clone_53_4	53	D1C1_R2_T3
4	clone_95	0	0	clone_95	clone_95_4	95	D1C1_R2_T3
4	clone_23	1278	0.00346158	clone_23	clone_23_4	23	D1C1_R2_T3
4	clone_46	0	0	clone_46	clone_46_4	46	D1C1_R2_T3
4	clone_28	699	0.0018933	clone_28	clone_28_4	28	D1C1_R2_T3
4	clone_24	0	0	clone_24	clone_24_4	24	D1C1_R2_T3
4	clone_61	0	0	clone_61	clone_61_4	61	D1C1_R2_T3
4	clone_76	0	0	clone_76	clone_76_4	76	D1C1_R2_T3
4	clone_39	0	0	clone_39	clone_39_4	39	D1C1_R2_T3
4	clone_124	0	0	clone_124	clone_124_4	124	D1C1_R2_T3
4	clone_10	1826	0.00494588	clone_10	clone_10_4	10	D1C1_R2_T3
4	clone_44	0	0	clone_44	clone_44_4	44	D1C1_R2_T3
4	clone_94	0	0	clone_94	clone_94_4	94	D1C1_R2_T3
4	clone_89	0	0	clone_89	clone_89_4	89	D1C1_R2_T3
4	clone_50	0	0	clone_50	clone_50_4	50	D1C1_R2_T3
4	clone_97	0	0	clone_97	clone_97_4	97	D1C1_R2_T3
4	clone_81	0	0	clone_81	clone_81_4	81	D1C1_R2_T3
4	clone_104	0	0	clone_104	clone_104_4	104	D1C1_R2_T3
4	clone_83	0	0	clone_83	clone_83_4	83	D1C1_R2_T3
4	clone_59	0	0	clone_59	clone_59_4	59	D1C1_R2_T3
4	clone_101	0	0	clone_101	clone_101_4	101	D1C1_R2_T3
4	clone_19	0	0	clone_19	clone_19_4	19	D1C1_R2_T3
4	clone_3	3320	0.00899251	clone_3	clone_3_4	3	D1C1_R2_T3
4	clone_45	0	0	clone_45	clone_45_4	45	D1C1_R2_T3
4	clone_151	0	0	clone_151	clone_151_4	151	D1C1_R2_T3
4	clone_87	0	0	clone_87	clone_87_4	87	D1C1_R2_T3
4	clone_154	0	0	clone_154	clone_154_4	154	D1C1_R2_T3
4	clone_85	0	0	clone_85	clone_85_4	85	D1C1_R2_T3
4	clone_29	520	0.00140847	clone_29	clone_29_4	29	D1C1_R2_T3
4	clone_88	0	0	clone_88	clone_88_4	88	D1C1_R2_T3
4	clone_16	568	0.00153848	clone_16	clone_16_4	16	D1C1_R2_T3
4	clone_17	719	0.00194748	clone_17	clone_17_4	17	D1C1_R2_T3
4	clone_32	807	0.00218583	clone_32	clone_32_4	32	D1C1_R2_T3
4	clone_40	0	0	clone_40	clone_40_4	40	D1C1_R2_T3
4	clone_38	0	0	clone_38	clone_38_4	38	D1C1_R2_T3
5	clone_14	0	0	clone_14	clone_14_5	14	D1C1_R2_T4
5	clone_8	1957	0.00331851	clone_8	clone_8_5	8	D1C1_R2_T4
5	clone_12	0	0	clone_12	clone_12_5	12	D1C1_R2_T4
5	clone_30	0	0	clone_30	clone_30_5	30	D1C1_R2_T4
5	clone_9	0	0	clone_9	clone_9_5	9	D1C1_R2_T4
5	clone_1	258340	0.43807	clone_1	clone_1_5	1	D1C1_R2_T4
5	clone_0	255176	0.432705	clone_0	clone_0_5	0	D1C1_R2_T4
5	clone_6	4989	0.0084599	clone_6	clone_6_5	6	D1C1_R2_T4
5	clone_11	0	0	clone_11	clone_11_5	11	D1C1_R2_T4
5	clone_4	0	0	clone_4	clone_4_5	4	D1C1_R2_T4
5	clone_49	0	0	clone_49	clone_49_5	49	D1C1_R2_T4
5	clone_43	0	0	clone_43	clone_43_5	43	D1C1_R2_T4
5	clone_37	0	0	clone_37	clone_37_5	37	D1C1_R2_T4
5	clone_5	12813	0.0217271	clone_5	clone_5_5	5	D1C1_R2_T4
5	clone_27	0	0	clone_27	clone_27_5	27	D1C1_R2_T4
5	clone_109	0	0	clone_109	clone_109_5	109	D1C1_R2_T4
5	clone_2	25079	0.0425267	clone_2	clone_2_5	2	D1C1_R2_T4
5	clone_22	0	0	clone_22	clone_22_5	22	D1C1_R2_T4
5	clone_13	0	0	clone_13	clone_13_5	13	D1C1_R2_T4
5	clone_20	1369	0.00232143	clone_20	clone_20_5	20	D1C1_R2_T4
5	clone_18	0	0	clone_18	clone_18_5	18	D1C1_R2_T4
5	clone_41	0	0	clone_41	clone_41_5	41	D1C1_R2_T4
5	clone_36	0	0	clone_36	clone_36_5	36	D1C1_R2_T4
5	clone_80	0	0	clone_80	clone_80_5	80	D1C1_R2_T4
5	clone_66	0	0	clone_66	clone_66_5	66	D1C1_R2_T4
5	clone_21	0	0	clone_21	clone_21_5	21	D1C1_R2_T4
5	clone_26	0	0	clone_26	clone_26_5	26	D1C1_R2_T4
5	clone_15	1318	0.00223495	clone_15	clone_15_5	15	D1C1_R2_T4
5	clone_31	0	0	clone_31	clone_31_5	31	D1C1_R2_T4
5	clone_90	0	0	clone_90	clone_90_5	90	D1C1_R2_T4
5	clone_7	6859	0.0116309	clone_7	clone_7_5	7	D1C1_R2_T4
5	clone_35	0	0	clone_35	clone_35_5	35	D1C1_R2_T4
5	clone_57	0	0	clone_57	clone_57_5	57	D1C1_R2_T4
5	clone_25	0	0	clone_25	clone_25_5	25	D1C1_R2_T4
5	clone_53	0	0	clone_53	clone_53_5	53	D1C1_R2_T4
5	clone_95	0	0	clone_95	clone_95_5	95	D1C1_R2_T4
5	clone_23	1140	0.00193311	clone_23	clone_23_5	23	D1C1_R2_T4
5	clone_46	0	0	clone_46	clone_46_5	46	D1C1_R2_T4
5	clone_28	840	0.0014244	clone_28	clone_28_5	28	D1C1_R2_T4
5	clone_24	0	0	clone_24	clone_24_5	24	D1C1_R2_T4
5	clone_61	0	0	clone_61	clone_61_5	61	D1C1_R2_T4
5	clone_76	0	0	clone_76	clone_76_5	76	D1C1_R2_T4
5	clone_39	0	0	clone_39	clone_39_5	39	D1C1_R2_T4
5	clone_124	0	0	clone_124	clone_124_5	124	D1C1_R2_T4
5	clone_10	4194	0.00711181	clone_10	clone_10_5	10	D1C1_R2_T4
5	clone_44	0	0	clone_44	clone_44_5	44	D1C1_R2_T4
5	clone_94	0	0	clone_94	clone_94_5	94	D1C1_R2_T4
5	clone_89	0	0	clone_89	clone_89_5	89	D1C1_R2_T4
5	clone_50	0	0	clone_50	clone_50_5	50	D1C1_R2_T4
5	clone_97	0	0	clone_97	clone_97_5	97	D1C1_R2_T4
5	clone_81	0	0	clone_81	clone_81_5	81	D1C1_R2_T4
5	clone_104	0	0	clone_104	clone_104_5	104	D1C1_R2_T4
5	clone_83	0	0	clone_83	clone_83_5	83	D1C1_R2_T4
5	clone_59	0	0	clone_59	clone_59_5	59	D1C1_R2_T4
5	clone_101	0	0	clone_101	clone_101_5	101	D1C1_R2_T4
5	clone_19	0	0	clone_19	clone_19_5	19	D1C1_R2_T4
5	clone_3	12671	0.0214864	clone_3	clone_3_5	3	D1C1_R2_T4
5	clone_45	0	0	clone_45	clone_45_5	45	D1C1_R2_T4
5	clone_151	0	0	clone_151	clone_151_5	151	D1C1_R2_T4
5	clone_87	0	0	clone_87	clone_87_5	87	D1C1_R2_T4
5	clone_154	0	0	clone_154	clone_154_5	154	D1C1_R2_T4
5	clone_85	0	0	clone_85	clone_85_5	85	D1C1_R2_T4
5	clone_29	0	0	clone_29	clone_29_5	29	D1C1_R2_T4
5	clone_88	0	0	clone_88	clone_88_5	88	D1C1_R2_T4
5	clone_16	1612	0.00273349	clone_16	clone_16_5	16	D1C1_R2_T4
5	clone_17	1366	0.00231634	clone_17	clone_17_5	17	D1C1_R2_T4
5	clone_32	0	0	clone_32	clone_32_5	32	D1C1_R2_T4
5	clone_40	0	0	clone_40	clone_40_5	40	D1C1_R2_T4
5	clone_38	0	0	clone_38	clone_38_5	38	D1C1_R2_T4
6	clone_14	0	0	clone_14	clone_14_6	14	D1C1_R2_T5
6	clone_8	2993	0.00650371	clone_8	clone_8_6	8	D1C1_R2_T5
6	clone_12	0	0	clone_12	clone_12_6	12	D1C1_R2_T5
6	clone_30	0	0	clone_30	clone_30_6	30	D1C1_R2_T5
6	clone_9	0	0	clone_9	clone_9_6	9	D1C1_R2_T5
6	clone_1	207237	0.45032	clone_1	clone_1_6	1	D1C1_R2_T5
6	clone_0	196336	0.426633	clone_0	clone_0_6	0	D1C1_R2_T5
6	clone_6	3977	0.00864191	clone_6	clone_6_6	6	D1C1_R2_T5
6	clone_11	0	0	clone_11	clone_11_6	11	D1C1_R2_T5
6	clone_4	0	0	clone_4	clone_4_6	4	D1C1_R2_T5
6	clone_49	0	0	clone_49	clone_49_6	49	D1C1_R2_T5
6	clone_43	0	0	clone_43	clone_43_6	43	D1C1_R2_T5
6	clone_37	0	0	clone_37	clone_37_6	37	D1C1_R2_T5
6	clone_5	6428	0.0139679	clone_5	clone_5_6	5	D1C1_R2_T5
6	clone_27	0	0	clone_27	clone_27_6	27	D1C1_R2_T5
6	clone_109	0	0	clone_109	clone_109_6	109	D1C1_R2_T5
6	clone_2	26605	0.0578119	clone_2	clone_2_6	2	D1C1_R2_T5
6	clone_22	0	0	clone_22	clone_22_6	22	D1C1_R2_T5
6	clone_13	0	0	clone_13	clone_13_6	13	D1C1_R2_T5
6	clone_20	0	0	clone_20	clone_20_6	20	D1C1_R2_T5
6	clone_18	0	0	clone_18	clone_18_6	18	D1C1_R2_T5
6	clone_41	0	0	clone_41	clone_41_6	41	D1C1_R2_T5
6	clone_36	0	0	clone_36	clone_36_6	36	D1C1_R2_T5
6	clone_80	0	0	clone_80	clone_80_6	80	D1C1_R2_T5
6	clone_66	0	0	clone_66	clone_66_6	66	D1C1_R2_T5
6	clone_21	0	0	clone_21	clone_21_6	21	D1C1_R2_T5
6	clone_26	0	0	clone_26	clone_26_6	26	D1C1_R2_T5
6	clone_15	1266	0.00275098	clone_15	clone_15_6	15	D1C1_R2_T5
6	clone_31	0	0	clone_31	clone_31_6	31	D1C1_R2_T5
6	clone_90	0	0	clone_90	clone_90_6	90	D1C1_R2_T5
6	clone_7	5571	0.0121056	clone_7	clone_7_6	7	D1C1_R2_T5
6	clone_35	0	0	clone_35	clone_35_6	35	D1C1_R2_T5
6	clone_57	0	0	clone_57	clone_57_6	57	D1C1_R2_T5
6	clone_25	0	0	clone_25	clone_25_6	25	D1C1_R2_T5
6	clone_53	0	0	clone_53	clone_53_6	53	D1C1_R2_T5
6	clone_95	0	0	clone_95	clone_95_6	95	D1C1_R2_T5
6	clone_23	928	0.00201652	clone_23	clone_23_6	23	D1C1_R2_T5
6	clone_46	0	0	clone_46	clone_46_6	46	D1C1_R2_T5
6	clone_28	0	0	clone_28	clone_28_6	28	D1C1_R2_T5
6	clone_24	0	0	clone_24	clone_24_6	24	D1C1_R2_T5
6	clone_61	0	0	clone_61	clone_61_6	61	D1C1_R2_T5
6	clone_76	0	0	clone_76	clone_76_6	76	D1C1_R2_T5
6	clone_39	0	0	clone_39	clone_39_6	39	D1C1_R2_T5
6	clone_124	0	0	clone_124	clone_124_6	124	D1C1_R2_T5
6	clone_10	1936	0.00420688	clone_10	clone_10_6	10	D1C1_R2_T5
6	clone_44	0	0	clone_44	clone_44_6	44	D1C1_R2_T5
6	clone_94	0	0	clone_94	clone_94_6	94	D1C1_R2_T5
6	clone_89	0	0	clone_89	clone_89_6	89	D1C1_R2_T5
6	clone_50	0	0	clone_50	clone_50_6	50	D1C1_R2_T5
6	clone_97	0	0	clone_97	clone_97_6	97	D1C1_R2_T5
6	clone_81	0	0	clone_81	clone_81_6	81	D1C1_R2_T5
6	clone_104	0	0	clone_104	clone_104_6	104	D1C1_R2_T5
6	clone_83	0	0	clone_83	clone_83_6	83	D1C1_R2_T5
6	clone_59	0	0	clone_59	clone_59_6	59	D1C1_R2_T5
6	clone_101	0	0	clone_101	clone_101_6	101	D1C1_R2_T5
6	clone_19	0	0	clone_19	clone_19_6	19	D1C1_R2_T5
6	clone_3	3032	0.00658845	clone_3	clone_3_6	3	D1C1_R2_T5
6	clone_45	0	0	clone_45	clone_45_6	45	D1C1_R2_T5
6	clone_151	0	0	clone_151	clone_151_6	151	D1C1_R2_T5
6	clone_87	0	0	clone_87	clone_87_6	87	D1C1_R2_T5
6	clone_154	0	0	clone_154	clone_154_6	154	D1C1_R2_T5
6	clone_85	0	0	clone_85	clone_85_6	85	D1C1_R2_T5
6	clone_29	0	0	clone_29	clone_29_6	29	D1C1_R2_T5
6	clone_88	0	0	clone_88	clone_88_6	88	D1C1_R2_T5
6	clone_16	1545	0.00335724	clone_16	clone_16_6	16	D1C1_R2_T5
6	clone_17	1520	0.00330292	clone_17	clone_17_6	17	D1C1_R2_T5
6	clone_32	0	0	clone_32	clone_32_6	32	D1C1_R2_T5
6	clone_40	825	0.0017927	clone_40	clone_40_6	40	D1C1_R2_T5
6	clone_38	0	0	clone_38	clone_38_6	38	D1C1_R2_T5
7	clone_14	0	0	clone_14	clone_14_7	14	D1C1_R2_T6
7	clone_8	11716	0.0197384	clone_8	clone_8_7	8	D1C1_R2_T6
7	clone_12	0	0	clone_12	clone_12_7	12	D1C1_R2_T6
7	clone_30	0	0	clone_30	clone_30_7	30	D1C1_R2_T6
7	clone_9	0	0	clone_9	clone_9_7	9	D1C1_R2_T6
7	clone_1	256879	0.432774	clone_1	clone_1_7	1	D1C1_R2_T6
7	clone_0	252954	0.426161	clone_0	clone_0_7	0	D1C1_R2_T6
7	clone_6	10521	0.0177251	clone_6	clone_6_7	6	D1C1_R2_T6
7	clone_11	0	0	clone_11	clone_11_7	11	D1C1_R2_T6
7	clone_4	0	0	clone_4	clone_4_7	4	D1C1_R2_T6
7	clone_49	0	0	clone_49	clone_49_7	49	D1C1_R2_T6
7	clone_43	0	0	clone_43	clone_43_7	43	D1C1_R2_T6
7	clone_37	0	0	clone_37	clone_37_7	37	D1C1_R2_T6
7	clone_5	10444	0.0175954	clone_5	clone_5_7	5	D1C1_R2_T6
7	clone_27	0	0	clone_27	clone_27_7	27	D1C1_R2_T6
7	clone_109	0	0	clone_109	clone_109_7	109	D1C1_R2_T6
7	clone_2	38161	0.0642913	clone_2	clone_2_7	2	D1C1_R2_T6
7	clone_22	0	0	clone_22	clone_22_7	22	D1C1_R2_T6
7	clone_13	0	0	clone_13	clone_13_7	13	D1C1_R2_T6
7	clone_20	0	0	clone_20	clone_20_7	20	D1C1_R2_T6
7	clone_18	0	0	clone_18	clone_18_7	18	D1C1_R2_T6
7	clone_41	0	0	clone_41	clone_41_7	41	D1C1_R2_T6
7	clone_36	0	0	clone_36	clone_36_7	36	D1C1_R2_T6
7	clone_80	0	0	clone_80	clone_80_7	80	D1C1_R2_T6
7	clone_66	0	0	clone_66	clone_66_7	66	D1C1_R2_T6
7	clone_21	0	0	clone_21	clone_21_7	21	D1C1_R2_T6
7	clone_26	0	0	clone_26	clone_26_7	26	D1C1_R2_T6
7	clone_15	1560	0.00262819	clone_15	clone_15_7	15	D1C1_R2_T6
7	clone_31	0	0	clone_31	clone_31_7	31	D1C1_R2_T6
7	clone_90	0	0	clone_90	clone_90_7	90	D1C1_R2_T6
7	clone_7	3590	0.00604821	clone_7	clone_7_7	7	D1C1_R2_T6
7	clone_35	0	0	clone_35	clone_35_7	35	D1C1_R2_T6
7	clone_57	0	0	clone_57	clone_57_7	57	D1C1_R2_T6
7	clone_25	0	0	clone_25	clone_25_7	25	D1C1_R2_T6
7	clone_53	0	0	clone_53	clone_53_7	53	D1C1_R2_T6
7	clone_95	0	0	clone_95	clone_95_7	95	D1C1_R2_T6
7	clone_23	1861	0.0031353	clone_23	clone_23_7	23	D1C1_R2_T6
7	clone_46	0	0	clone_46	clone_46_7	46	D1C1_R2_T6
7	clone_28	0	0	clone_28	clone_28_7	28	D1C1_R2_T6
7	clone_24	0	0	clone_24	clone_24_7	24	D1C1_R2_T6
7	clone_61	0	0	clone_61	clone_61_7	61	D1C1_R2_T6
7	clone_76	0	0	clone_76	clone_76_7	76	D1C1_R2_T6
7	clone_39	0	0	clone_39	clone_39_7	39	D1C1_R2_T6
7	clone_124	0	0	clone_124	clone_124_7	124	D1C1_R2_T6
7	clone_10	1360	0.00229124	clone_10	clone_10_7	10	D1C1_R2_T6
7	clone_44	0	0	clone_44	clone_44_7	44	D1C1_R2_T6
7	clone_94	0	0	clone_94	clone_94_7	94	D1C1_R2_T6
7	clone_89	0	0	clone_89	clone_89_7	89	D1C1_R2_T6
7	clone_50	0	0	clone_50	clone_50_7	50	D1C1_R2_T6
7	clone_97	0	0	clone_97	clone_97_7	97	D1C1_R2_T6
7	clone_81	0	0	clone_81	clone_81_7	81	D1C1_R2_T6
7	clone_104	0	0	clone_104	clone_104_7	104	D1C1_R2_T6
7	clone_83	0	0	clone_83	clone_83_7	83	D1C1_R2_T6
7	clone_59	0	0	clone_59	clone_59_7	59	D1C1_R2_T6
7	clone_101	0	0	clone_101	clone_101_7	101	D1C1_R2_T6
7	clone_19	0	0	clone_19	clone_19_7	19	D1C1_R2_T6
7	clone_3	2550	0.00429608	clone_3	clone_3_7	3	D1C1_R2_T6
7	clone_45	0	0	clone_45	clone_45_7	45	D1C1_R2_T6
7	clone_151	0	0	clone_151	clone_151_7	151	D1C1_R2_T6
7	clone_87	0	0	clone_87	clone_87_7	87	D1C1_R2_T6
7	clone_154	0	0	clone_154	clone_154_7	154	D1C1_R2_T6
7	clone_85	0	0	clone_85	clone_85_7	85	D1C1_R2_T6
7	clone_29	0	0	clone_29	clone_29_7	29	D1C1_R2_T6
7	clone_88	0	0	clone_88	clone_88_7	88	D1C1_R2_T6
7	clone_16	1093	0.00184142	clone_16	clone_16_7	16	D1C1_R2_T6
7	clone_17	0	0	clone_17	clone_17_7	17	D1C1_R2_T6
7	clone_32	0	0	clone_32	clone_32_7	32	D1C1_R2_T6
7	clone_40	0	0	clone_40	clone_40_7	40	D1C1_R2_T6
7	clone_38	875	0.00147415	clone_38	clone_38_7	38	D1C1_R2_T6
8	clone_14	0	0	clone_14	clone_14_8	14	D1C1_R2_T8
8	clone_8	5054	0.0115858	clone_8	clone_8_8	8	D1C1_R2_T8
8	clone_12	0	0	clone_12	clone_12_8	12	D1C1_R2_T8
8	clone_30	0	0	clone_30	clone_30_8	30	D1C1_R2_T8
8	clone_9	0	0	clone_9	clone_9_8	9	D1C1_R2_T8
8	clone_1	206029	0.472301	clone_1	clone_1_8	1	D1C1_R2_T8
8	clone_0	199217	0.456685	clone_0	clone_0_8	0	D1C1_R2_T8
8	clone_6	7279	0.0166864	clone_6	clone_6_8	6	D1C1_R2_T8
8	clone_11	0	0	clone_11	clone_11_8	11	D1C1_R2_T8
8	clone_4	0	0	clone_4	clone_4_8	4	D1C1_R2_T8
8	clone_49	0	0	clone_49	clone_49_8	49	D1C1_R2_T8
8	clone_43	0	0	clone_43	clone_43_8	43	D1C1_R2_T8
8	clone_37	0	0	clone_37	clone_37_8	37	D1C1_R2_T8
8	clone_5	1281	0.00293656	clone_5	clone_5_8	5	D1C1_R2_T8
8	clone_27	0	0	clone_27	clone_27_8	27	D1C1_R2_T8
8	clone_109	0	0	clone_109	clone_109_8	109	D1C1_R2_T8
8	clone_2	10049	0.0230363	clone_2	clone_2_8	2	D1C1_R2_T8
8	clone_22	0	0	clone_22	clone_22_8	22	D1C1_R2_T8
8	clone_13	0	0	clone_13	clone_13_8	13	D1C1_R2_T8
8	clone_20	0	0	clone_20	clone_20_8	20	D1C1_R2_T8
8	clone_18	0	0	clone_18	clone_18_8	18	D1C1_R2_T8
8	clone_41	0	0	clone_41	clone_41_8	41	D1C1_R2_T8
8	clone_36	0	0	clone_36	clone_36_8	36	D1C1_R2_T8
8	clone_80	0	0	clone_80	clone_80_8	80	D1C1_R2_T8
8	clone_66	0	0	clone_66	clone_66_8	66	D1C1_R2_T8
8	clone_21	0	0	clone_21	clone_21_8	21	D1C1_R2_T8
8	clone_26	0	0	clone_26	clone_26_8	26	D1C1_R2_T8
8	clone_15	465	0.00106597	clone_15	clone_15_8	15	D1C1_R2_T8
8	clone_31	0	0	clone_31	clone_31_8	31	D1C1_R2_T8
8	clone_90	0	0	clone_90	clone_90_8	90	D1C1_R2_T8
8	clone_7	4195	0.00961662	clone_7	clone_7_8	7	D1C1_R2_T8
8	clone_35	0	0	clone_35	clone_35_8	35	D1C1_R2_T8
8	clone_57	0	0	clone_57	clone_57_8	57	D1C1_R2_T8
8	clone_25	0	0	clone_25	clone_25_8	25	D1C1_R2_T8
8	clone_53	0	0	clone_53	clone_53_8	53	D1C1_R2_T8
8	clone_95	0	0	clone_95	clone_95_8	95	D1C1_R2_T8
8	clone_23	771	0.00176744	clone_23	clone_23_8	23	D1C1_R2_T8
8	clone_46	0	0	clone_46	clone_46_8	46	D1C1_R2_T8
8	clone_28	0	0	clone_28	clone_28_8	28	D1C1_R2_T8
8	clone_24	0	0	clone_24	clone_24_8	24	D1C1_R2_T8
8	clone_61	0	0	clone_61	clone_61_8	61	D1C1_R2_T8
8	clone_76	0	0	clone_76	clone_76_8	76	D1C1_R2_T8
8	clone_39	0	0	clone_39	clone_39_8	39	D1C1_R2_T8
8	clone_124	0	0	clone_124	clone_124_8	124	D1C1_R2_T8
8	clone_10	0	0	clone_10	clone_10_8	10	D1C1_R2_T8
8	clone_44	0	0	clone_44	clone_44_8	44	D1C1_R2_T8
8	clone_94	0	0	clone_94	clone_94_8	94	D1C1_R2_T8
8	clone_89	0	0	clone_89	clone_89_8	89	D1C1_R2_T8
8	clone_50	0	0	clone_50	clone_50_8	50	D1C1_R2_T8
8	clone_97	0	0	clone_97	clone_97_8	97	D1C1_R2_T8
8	clone_81	0	0	clone_81	clone_81_8	81	D1C1_R2_T8
8	clone_104	0	0	clone_104	clone_104_8	104	D1C1_R2_T8
8	clone_83	0	0	clone_83	clone_83_8	83	D1C1_R2_T8
8	clone_59	0	0	clone_59	clone_59_8	59	D1C1_R2_T8
8	clone_101	0	0	clone_101	clone_101_8	101	D1C1_R2_T8
8	clone_19	0	0	clone_19	clone_19_8	19	D1C1_R2_T8
8	clone_3	0	0	clone_3	clone_3_8	3	D1C1_R2_T8
8	clone_45	0	0	clone_45	clone_45_8	45	D1C1_R2_T8
8	clone_151	0	0	clone_151	clone_151_8	151	D1C1_R2_T8
8	clone_87	0	0	clone_87	clone_87_8	87	D1C1_R2_T8
8	clone_154	0	0	clone_154	clone_154_8	154	D1C1_R2_T8
8	clone_85	0	0	clone_85	clone_85_8	85	D1C1_R2_T8
8	clone_29	0	0	clone_29	clone_29_8	29	D1C1_R2_T8
8	clone_88	0	0	clone_88	clone_88_8	88	D1C1_R2_T8
8	clone_16	899	0.00206087	clone_16	clone_16_8	16	D1C1_R2_T8
8	clone_17	985	0.00225801	clone_17	clone_17_8	17	D1C1_R2_T8
8	clone_32	0	0	clone_32	clone_32_8	32	D1C1_R2_T8
8	clone_40	0	0	clone_40	clone_40_8	40	D1C1_R2_T8
8	clone_38	0	0	clone_38	clone_38_8	38	D1C1_R2_T8
9	clone_14	0	0	clone_14	clone_14_9	14	D1C1_R2_T9
9	clone_8	4425	0.0133324	clone_8	clone_8_9	8	D1C1_R2_T9
9	clone_12	0	0	clone_12	clone_12_9	12	D1C1_R2_T9
9	clone_30	0	0	clone_30	clone_30_9	30	D1C1_R2_T9
9	clone_9	0	0	clone_9	clone_9_9	9	D1C1_R2_T9
9	clone_1	160128	0.482461	clone_1	clone_1_9	1	D1C1_R2_T9
9	clone_0	154652	0.465962	clone_0	clone_0_9	0	D1C1_R2_T9
9	clone_6	5094	0.0153481	clone_6	clone_6_9	6	D1C1_R2_T9
9	clone_11	0	0	clone_11	clone_11_9	11	D1C1_R2_T9
9	clone_4	0	0	clone_4	clone_4_9	4	D1C1_R2_T9
9	clone_49	0	0	clone_49	clone_49_9	49	D1C1_R2_T9
9	clone_43	0	0	clone_43	clone_43_9	43	D1C1_R2_T9
9	clone_37	0	0	clone_37	clone_37_9	37	D1C1_R2_T9
9	clone_5	538	0.00162098	clone_5	clone_5_9	5	D1C1_R2_T9
9	clone_27	0	0	clone_27	clone_27_9	27	D1C1_R2_T9
9	clone_109	0	0	clone_109	clone_109_9	109	D1C1_R2_T9
9	clone_2	3509	0.0105725	clone_2	clone_2_9	2	D1C1_R2_T9
9	clone_22	0	0	clone_22	clone_22_9	22	D1C1_R2_T9
9	clone_13	0	0	clone_13	clone_13_9	13	D1C1_R2_T9
9	clone_20	0	0	clone_20	clone_20_9	20	D1C1_R2_T9
9	clone_18	0	0	clone_18	clone_18_9	18	D1C1_R2_T9
9	clone_41	0	0	clone_41	clone_41_9	41	D1C1_R2_T9
9	clone_36	0	0	clone_36	clone_36_9	36	D1C1_R2_T9
9	clone_80	0	0	clone_80	clone_80_9	80	D1C1_R2_T9
9	clone_66	0	0	clone_66	clone_66_9	66	D1C1_R2_T9
9	clone_21	0	0	clone_21	clone_21_9	21	D1C1_R2_T9
9	clone_26	0	0	clone_26	clone_26_9	26	D1C1_R2_T9
9	clone_15	0	0	clone_15	clone_15_9	15	D1C1_R2_T9
9	clone_31	0	0	clone_31	clone_31_9	31	D1C1_R2_T9
9	clone_90	0	0	clone_90	clone_90_9	90	D1C1_R2_T9
9	clone_7	2108	0.00635135	clone_7	clone_7_9	7	D1C1_R2_T9
9	clone_35	0	0	clone_35	clone_35_9	35	D1C1_R2_T9
9	clone_57	0	0	clone_57	clone_57_9	57	D1C1_R2_T9
9	clone_25	0	0	clone_25	clone_25_9	25	D1C1_R2_T9
9	clone_53	0	0	clone_53	clone_53_9	53	D1C1_R2_T9
9	clone_95	0	0	clone_95	clone_95_9	95	D1C1_R2_T9
9	clone_23	491	0.00147937	clone_23	clone_23_9	23	D1C1_R2_T9
9	clone_46	0	0	clone_46	clone_46_9	46	D1C1_R2_T9
9	clone_28	0	0	clone_28	clone_28_9	28	D1C1_R2_T9
9	clone_24	0	0	clone_24	clone_24_9	24	D1C1_R2_T9
9	clone_61	0	0	clone_61	clone_61_9	61	D1C1_R2_T9
9	clone_76	0	0	clone_76	clone_76_9	76	D1C1_R2_T9
9	clone_39	0	0	clone_39	clone_39_9	39	D1C1_R2_T9
9	clone_124	0	0	clone_124	clone_124_9	124	D1C1_R2_T9
9	clone_10	0	0	clone_10	clone_10_9	10	D1C1_R2_T9
9	clone_44	0	0	clone_44	clone_44_9	44	D1C1_R2_T9
9	clone_94	0	0	clone_94	clone_94_9	94	D1C1_R2_T9
9	clone_89	0	0	clone_89	clone_89_9	89	D1C1_R2_T9
9	clone_50	0	0	clone_50	clone_50_9	50	D1C1_R2_T9
9	clone_97	0	0	clone_97	clone_97_9	97	D1C1_R2_T9
9	clone_81	0	0	clone_81	clone_81_9	81	D1C1_R2_T9
9	clone_104	0	0	clone_104	clone_104_9	104	D1C1_R2_T9
9	clone_83	0	0	clone_83	clone_83_9	83	D1C1_R2_T9
9	clone_59	0	0	clone_59	clone_59_9	59	D1C1_R2_T9
9	clone_101	0	0	clone_101	clone_101_9	101	D1C1_R2_T9
9	clone_19	0	0	clone_19	clone_19_9	19	D1C1_R2_T9
9	clone_3	0	0	clone_3	clone_3_9	3	D1C1_R2_T9
9	clone_45	0	0	clone_45	clone_45_9	45	D1C1_R2_T9
9	clone_151	0	0	clone_151	clone_151_9	151	D1C1_R2_T9
9	clone_87	0	0	clone_87	clone_87_9	87	D1C1_R2_T9
9	clone_154	0	0	clone_154	clone_154_9	154	D1C1_R2_T9
9	clone_85	0	0	clone_85	clone_85_9	85	D1C1_R2_T9
9	clone_29	0	0	clone_29	clone_29_9	29	D1C1_R2_T9
9	clone_88	0	0	clone_88	clone_88_9	88	D1C1_R2_T9
9	clone_16	501	0.0015095	clone_16	clone_16_9	16	D1C1_R2_T9
9	clone_17	452	0.00136186	clone_17	clone_17_9	17	D1C1_R2_T9
9	clone_32	0	0	clone_32	clone_32_9	32	D1C1_R2_T9
9	clone_40	0	0	clone_40	clone_40_9	40	D1C1_R2_T9
9	clone_38	0	0	clone_38	clone_38_9	38	D1C1_R2_T9
10	clone_14	0	0	clone_14	clone_14_10	14	D1C1_R2_T10
10	clone_8	8492	0.0117679	clone_8	clone_8_10	8	D1C1_R2_T10
10	clone_12	0	0	clone_12	clone_12_10	12	D1C1_R2_T10
10	clone_30	0	0	clone_30	clone_30_10	30	D1C1_R2_T10
10	clone_9	0	0	clone_9	clone_9_10	9	D1C1_R2_T10
10	clone_1	330600	0.458131	clone_1	clone_1_10	1	D1C1_R2_T10
10	clone_0	370607	0.513571	clone_0	clone_0_10	0	D1C1_R2_T10
10	clone_6	9399	0.0130247	clone_6	clone_6_10	6	D1C1_R2_T10
10	clone_11	0	0	clone_11	clone_11_10	11	D1C1_R2_T10
10	clone_4	0	0	clone_4	clone_4_10	4	D1C1_R2_T10
10	clone_49	0	0	clone_49	clone_49_10	49	D1C1_R2_T10
10	clone_43	0	0	clone_43	clone_43_10	43	D1C1_R2_T10
10	clone_37	0	0	clone_37	clone_37_10	37	D1C1_R2_T10
10	clone_5	0	0	clone_5	clone_5_10	5	D1C1_R2_T10
10	clone_27	0	0	clone_27	clone_27_10	27	D1C1_R2_T10
10	clone_109	0	0	clone_109	clone_109_10	109	D1C1_R2_T10
10	clone_2	2529	0.00350458	clone_2	clone_2_10	2	D1C1_R2_T10
10	clone_22	0	0	clone_22	clone_22_10	22	D1C1_R2_T10
10	clone_13	0	0	clone_13	clone_13_10	13	D1C1_R2_T10
10	clone_20	0	0	clone_20	clone_20_10	20	D1C1_R2_T10
10	clone_18	0	0	clone_18	clone_18_10	18	D1C1_R2_T10
10	clone_41	0	0	clone_41	clone_41_10	41	D1C1_R2_T10
10	clone_36	0	0	clone_36	clone_36_10	36	D1C1_R2_T10
10	clone_80	0	0	clone_80	clone_80_10	80	D1C1_R2_T10
10	clone_66	0	0	clone_66	clone_66_10	66	D1C1_R2_T10
10	clone_21	0	0	clone_21	clone_21_10	21	D1C1_R2_T10
10	clone_26	0	0	clone_26	clone_26_10	26	D1C1_R2_T10
10	clone_15	0	0	clone_15	clone_15_10	15	D1C1_R2_T10
10	clone_31	0	0	clone_31	clone_31_10	31	D1C1_R2_T10
10	clone_90	0	0	clone_90	clone_90_10	90	D1C1_R2_T10
10	clone_7	0	0	clone_7	clone_7_10	7	D1C1_R2_T10
10	clone_35	0	0	clone_35	clone_35_10	35	D1C1_R2_T10
10	clone_57	0	0	clone_57	clone_57_10	57	D1C1_R2_T10
10	clone_25	0	0	clone_25	clone_25_10	25	D1C1_R2_T10
10	clone_53	0	0	clone_53	clone_53_10	53	D1C1_R2_T10
10	clone_95	0	0	clone_95	clone_95_10	95	D1C1_R2_T10
10	clone_23	0	0	clone_23	clone_23_10	23	D1C1_R2_T10
10	clone_46	0	0	clone_46	clone_46_10	46	D1C1_R2_T10
10	clone_28	0	0	clone_28	clone_28_10	28	D1C1_R2_T10
10	clone_24	0	0	clone_24	clone_24_10	24	D1C1_R2_T10
10	clone_61	0	0	clone_61	clone_61_10	61	D1C1_R2_T10
10	clone_76	0	0	clone_76	clone_76_10	76	D1C1_R2_T10
10	clone_39	0	0	clone_39	clone_39_10	39	D1C1_R2_T10
10	clone_124	0	0	clone_124	clone_124_10	124	D1C1_R2_T10
10	clone_10	0	0	clone_10	clone_10_10	10	D1C1_R2_T10
10	clone_44	0	0	clone_44	clone_44_10	44	D1C1_R2_T10
10	clone_94	0	0	clone_94	clone_94_10	94	D1C1_R2_T10
10	clone_89	0	0	clone_89	clone_89_10	89	D1C1_R2_T10
10	clone_50	0	0	clone_50	clone_50_10	50	D1C1_R2_T10
10	clone_97	0	0	clone_97	clone_97_10	97	D1C1_R2_T10
10	clone_81	0	0	clone_81	clone_81_10	81	D1C1_R2_T10
10	clone_104	0	0	clone_104	clone_104_10	104	D1C1_R2_T10
10	clone_83	0	0	clone_83	clone_83_10	83	D1C1_R2_T10
10	clone_59	0	0	clone_59	clone_59_10	59	D1C1_R2_T10
10	clone_101	0	0	clone_101	clone_101_10	101	D1C1_R2_T10
10	clone_19	0	0	clone_19	clone_19_10	19	D1C1_R2_T10
10	clone_3	0	0	clone_3	clone_3_10	3	D1C1_R2_T10
10	clone_45	0	0	clone_45	clone_45_10	45	D1C1_R2_T10
10	clone_151	0	0	clone_151	clone_151_10	151	D1C1_R2_T10
10	clone_87	0	0	clone_87	clone_87_10	87	D1C1_R2_T10
10	clone_154	0	0	clone_154	clone_154_10	154	D1C1_R2_T10
10	clone_85	0	0	clone_85	clone_85_10	85	D1C1_R2_T10
10	clone_29	0	0	clone_29	clone_29_10	29	D1C1_R2_T10
10	clone_88	0	0	clone_88	clone_88_10	88	D1C1_R2_T10
10	clone_16	0	0	clone_16	clone_16_10	16	D1C1_R2_T10
10	clone_17	0	0	clone_17	clone_17_10	17	D1C1_R2_T10
10	clone_32	0	0	clone_32	clone_32_10	32	D1C1_R2_T10
10	clone_40	0	0	clone_40	clone_40_10	40	D1C1_R2_T10
10	clone_38	0	0	clone_38	clone_38_10	38	D1C1_R2_T10
11	clone_14	0	0	clone_14	clone_14_11	14	D1C1_R2_T13
11	clone_8	0	0	clone_8	clone_8_11	8	D1C1_R2_T13
11	clone_12	0	0	clone_12	clone_12_11	12	D1C1_R2_T13
11	clone_30	0	0	clone_30	clone_30_11	30	D1C1_R2_T13
11	clone_9	0	0	clone_9	clone_9_11	9	D1C1_R2_T13
11	clone_1	240478	0.48644	clone_1	clone_1_11	1	D1C1_R2_T13
11	clone_0	253885	0.51356	clone_0	clone_0_11	0	D1C1_R2_T13
11	clone_6	0	0	clone_6	clone_6_11	6	D1C1_R2_T13
11	clone_11	0	0	clone_11	clone_11_11	11	D1C1_R2_T13
11	clone_4	0	0	clone_4	clone_4_11	4	D1C1_R2_T13
11	clone_49	0	0	clone_49	clone_49_11	49	D1C1_R2_T13
11	clone_43	0	0	clone_43	clone_43_11	43	D1C1_R2_T13
11	clone_37	0	0	clone_37	clone_37_11	37	D1C1_R2_T13
11	clone_5	0	0	clone_5	clone_5_11	5	D1C1_R2_T13
11	clone_27	0	0	clone_27	clone_27_11	27	D1C1_R2_T13
11	clone_109	0	0	clone_109	clone_109_11	109	D1C1_R2_T13
11	clone_2	0	0	clone_2	clone_2_11	2	D1C1_R2_T13
11	clone_22	0	0	clone_22	clone_22_11	22	D1C1_R2_T13
11	clone_13	0	0	clone_13	clone_13_11	13	D1C1_R2_T13
11	clone_20	0	0	clone_20	clone_20_11	20	D1C1_R2_T13
11	clone_18	0	0	clone_18	clone_18_11	18	D1C1_R2_T13
11	clone_41	0	0	clone_41	clone_41_11	41	D1C1_R2_T13
11	clone_36	0	0	clone_36	clone_36_11	36	D1C1_R2_T13
11	clone_80	0	0	clone_80	clone_80_11	80	D1C1_R2_T13
11	clone_66	0	0	clone_66	clone_66_11	66	D1C1_R2_T13
11	clone_21	0	0	clone_21	clone_21_11	21	D1C1_R2_T13
11	clone_26	0	0	clone_26	clone_26_11	26	D1C1_R2_T13
11	clone_15	0	0	clone_15	clone_15_11	15	D1C1_R2_T13
11	clone_31	0	0	clone_31	clone_31_11	31	D1C1_R2_T13
11	clone_90	0	0	clone_90	clone_90_11	90	D1C1_R2_T13
11	clone_7	0	0	clone_7	clone_7_11	7	D1C1_R2_T13
11	clone_35	0	0	clone_35	clone_35_11	35	D1C1_R2_T13
11	clone_57	0	0	clone_57	clone_57_11	57	D1C1_R2_T13
11	clone_25	0	0	clone_25	clone_25_11	25	D1C1_R2_T13
11	clone_53	0	0	clone_53	clone_53_11	53	D1C1_R2_T13
11	clone_95	0	0	clone_95	clone_95_11	95	D1C1_R2_T13
11	clone_23	0	0	clone_23	clone_23_11	23	D1C1_R2_T13
11	clone_46	0	0	clone_46	clone_46_11	46	D1C1_R2_T13
11	clone_28	0	0	clone_28	clone_28_11	28	D1C1_R2_T13
11	clone_24	0	0	clone_24	clone_24_11	24	D1C1_R2_T13
11	clone_61	0	0	clone_61	clone_61_11	61	D1C1_R2_T13
11	clone_76	0	0	clone_76	clone_76_11	76	D1C1_R2_T13
11	clone_39	0	0	clone_39	clone_39_11	39	D1C1_R2_T13
11	clone_124	0	0	clone_124	clone_124_11	124	D1C1_R2_T13
11	clone_10	0	0	clone_10	clone_10_11	10	D1C1_R2_T13
11	clone_44	0	0	clone_44	clone_44_11	44	D1C1_R2_T13
11	clone_94	0	0	clone_94	clone_94_11	94	D1C1_R2_T13
11	clone_89	0	0	clone_89	clone_89_11	89	D1C1_R2_T13
11	clone_50	0	0	clone_50	clone_50_11	50	D1C1_R2_T13
11	clone_97	0	0	clone_97	clone_97_11	97	D1C1_R2_T13
11	clone_81	0	0	clone_81	clone_81_11	81	D1C1_R2_T13
11	clone_104	0	0	clone_104	clone_104_11	104	D1C1_R2_T13
11	clone_83	0	0	clone_83	clone_83_11	83	D1C1_R2_T13
11	clone_59	0	0	clone_59	clone_59_11	59	D1C1_R2_T13
11	clone_101	0	0	clone_101	clone_101_11	101	D1C1_R2_T13
11	clone_19	0	0	clone_19	clone_19_11	19	D1C1_R2_T13
11	clone_3	0	0	clone_3	clone_3_11	3	D1C1_R2_T13
11	clone_45	0	0	clone_45	clone_45_11	45	D1C1_R2_T13
11	clone_151	0	0	clone_151	clone_151_11	151	D1C1_R2_T13
11	clone_87	0	0	clone_87	clone_87_11	87	D1C1_R2_T13
11	clone_154	0	0	clone_154	clone_154_11	154	D1C1_R2_T13
11	clone_85	0	0	clone_85	clone_85_11	85	D1C1_R2_T13
11	clone_29	0	0	clone_29	clone_29_11	29	D1C1_R2_T13
11	clone_88	0	0	clone_88	clone_88_11	88	D1C1_R2_T13
11	clone_16	0	0	clone_16	clone_16_11	16	D1C1_R2_T13
11	clone_17	0	0	clone_17	clone_17_11	17	D1C1_R2_T13
11	clone_32	0	0	clone_32	clone_32_11	32	D1C1_R2_T13
11	clone_40	0	0	clone_40	clone_40_11	40	D1C1_R2_T13
11	clone_38	0	0	clone_38	clone_38_11	38	D1C1_R2_T13
Donor 1, Culture 1, Replicate 3
Generation	Identity	Population	Frequency	Group_id	Unique_id	RG	TimePoint
1	clone_14	6306	0.022049	clone_14	clone_14_1	14	D1C1_Parent
1	clone_8	7178	0.025098	clone_8	clone_8_1	8	D1C1_Parent
1	clone_12	4930	0.0172378	clone_12	clone_12_1	12	D1C1_Parent
1	clone_30	3300	0.0115385	clone_30	clone_30_1	30	D1C1_Parent
1	clone_9	9718	0.0339791	clone_9	clone_9_1	9	D1C1_Parent
1	clone_1	43379	0.151675	clone_1	clone_1_1	1	D1C1_Parent
1	clone_0	49324	0.172462	clone_0	clone_0_1	0	D1C1_Parent
1	clone_6	42006	0.146875	clone_6	clone_6_1	6	D1C1_Parent
1	clone_11	5793	0.0202553	clone_11	clone_11_1	11	D1C1_Parent
1	clone_4	45981	0.160773	clone_4	clone_4_1	4	D1C1_Parent
1	clone_49	392	0.00137063	clone_49	clone_49_1	49	D1C1_Parent
1	clone_43	583	0.00203847	clone_43	clone_43_1	43	D1C1_Parent
1	clone_37	2045	0.00715037	clone_37	clone_37_1	37	D1C1_Parent
1	clone_5	8887	0.0310735	clone_5	clone_5_1	5	D1C1_Parent
1	clone_27	2966	0.0103707	clone_27	clone_27_1	27	D1C1_Parent
1	clone_109	351	0.00122728	clone_109	clone_109_1	109	D1C1_Parent
1	clone_2	1107	0.00387064	clone_2	clone_2_1	2	D1C1_Parent
1	clone_22	2367	0.00827625	clone_22	clone_22_1	22	D1C1_Parent
1	clone_13	5891	0.020598	clone_13	clone_13_1	13	D1C1_Parent
1	clone_20	1268	0.00443358	clone_20	clone_20_1	20	D1C1_Parent
1	clone_18	5562	0.0194476	clone_18	clone_18_1	18	D1C1_Parent
1	clone_41	535	0.00187064	clone_41	clone_41_1	41	D1C1_Parent
1	clone_36	2644	0.00924479	clone_36	clone_36_1	36	D1C1_Parent
1	clone_80	552	0.00193008	clone_80	clone_80_1	80	D1C1_Parent
1	clone_66	506	0.00176924	clone_66	clone_66_1	66	D1C1_Parent
1	clone_21	2530	0.00884618	clone_21	clone_21_1	21	D1C1_Parent
1	clone_26	1348	0.0047133	clone_26	clone_26_1	26	D1C1_Parent
1	clone_15	535	0.00187064	clone_15	clone_15_1	15	D1C1_Parent
1	clone_31	2799	0.00978675	clone_31	clone_31_1	31	D1C1_Parent
1	clone_90	570	0.00199301	clone_90	clone_90_1	90	D1C1_Parent
1	clone_7	780	0.00272728	clone_7	clone_7_1	7	D1C1_Parent
1	clone_35	888	0.00310491	clone_35	clone_35_1	35	D1C1_Parent
1	clone_57	1135	0.00396855	clone_57	clone_57_1	57	D1C1_Parent
1	clone_25	1524	0.00532869	clone_25	clone_25_1	25	D1C1_Parent
1	clone_53	1397	0.00488463	clone_53	clone_53_1	53	D1C1_Parent
1	clone_95	412	0.00144056	clone_95	clone_95_1	95	D1C1_Parent
1	clone_23	339	0.00118532	clone_23	clone_23_1	23	D1C1_Parent
1	clone_46	1461	0.00510841	clone_46	clone_46_1	46	D1C1_Parent
1	clone_28	686	0.00239861	clone_28	clone_28_1	28	D1C1_Parent
1	clone_24	2381	0.0083252	clone_24	clone_24_1	24	D1C1_Parent
1	clone_61	611	0.00213637	clone_61	clone_61_1	61	D1C1_Parent
1	clone_76	624	0.00218183	clone_76	clone_76_1	76	D1C1_Parent
1	clone_39	336	0.00117483	clone_39	clone_39_1	39	D1C1_Parent
1	clone_124	379	0.00132518	clone_124	clone_124_1	124	D1C1_Parent
1	clone_10	904	0.00316085	clone_10	clone_10_1	10	D1C1_Parent
1	clone_44	1910	0.00667835	clone_44	clone_44_1	44	D1C1_Parent
1	clone_94	318	0.00111189	clone_94	clone_94_1	94	D1C1_Parent
1	clone_89	705	0.00246504	clone_89	clone_89_1	89	D1C1_Parent
1	clone_50	524	0.00183217	clone_50	clone_50_1	50	D1C1_Parent
1	clone_97	473	0.00165385	clone_97	clone_97_1	97	D1C1_Parent
1	clone_81	730	0.00255246	clone_81	clone_81_1	81	D1C1_Parent
1	clone_104	517	0.0018077	clone_104	clone_104_1	104	D1C1_Parent
1	clone_83	485	0.00169581	clone_83	clone_83_1	83	D1C1_Parent
1	clone_59	368	0.00128672	clone_59	clone_59_1	59	D1C1_Parent
1	clone_101	508	0.00177623	clone_101	clone_101_1	101	D1C1_Parent
1	clone_19	322	0.00112588	clone_19	clone_19_1	19	D1C1_Parent
1	clone_3	926	0.00323777	clone_3	clone_3_1	3	D1C1_Parent
1	clone_45	644	0.00225176	clone_45	clone_45_1	45	D1C1_Parent
1	clone_151	324	0.00113287	clone_151	clone_151_1	151	D1C1_Parent
1	clone_87	346	0.00120979	clone_87	clone_87_1	87	D1C1_Parent
1	clone_154	358	0.00125175	clone_154	clone_154_1	154	D1C1_Parent
1	clone_85	334	0.00116784	clone_85	clone_85_1	85	D1C1_Parent
1	clone_29	568	0.00198602	clone_29	clone_29_1	29	D1C1_Parent
1	clone_88	429	0.00150001	clone_88	clone_88_1	88	D1C1_Parent
1	clone_16	0	0	clone_16	clone_16_1	16	D1C1_Parent
1	clone_17	0	0	clone_17	clone_17_1	17	D1C1_Parent
1	clone_32	0	0	clone_32	clone_32_1	32	D1C1_Parent
1	clone_34	0	0	clone_34	clone_34_1	34	D1C1_Parent
1	clone_47	0	0	clone_47	clone_47_1	47	D1C1_Parent
1	clone_58	0	0	clone_58	clone_58_1	58	D1C1_Parent
1	clone_99	0	0	clone_99	clone_99_1	99	D1C1_Parent
1	clone_48	0	0	clone_48	clone_48_1	48	D1C1_Parent
1	clone_65	0	0	clone_65	clone_65_1	65	D1C1_Parent
1	clone_38	0	0	clone_38	clone_38_1	38	D1C1_Parent
1	clone_70	0	0	clone_70	clone_70_1	70	D1C1_Parent
1	clone_91	0	0	clone_91	clone_91_1	91	D1C1_Parent
1	clone_86	0	0	clone_86	clone_86_1	86	D1C1_Parent
1	clone_40	0	0	clone_40	clone_40_1	40	D1C1_Parent
1	clone_67	0	0	clone_67	clone_67_1	67	D1C1_Parent
2	clone_14	5122	0.0177869	clone_14	clone_14_2	14	D1C1_R3_T1
2	clone_8	2979	0.010345	clone_8	clone_8_2	8	D1C1_R3_T1
2	clone_12	2812	0.00976511	clone_12	clone_12_2	12	D1C1_R3_T1
2	clone_30	719	0.00249684	clone_30	clone_30_2	30	D1C1_R3_T1
2	clone_9	6871	0.0238606	clone_9	clone_9_2	9	D1C1_R3_T1
2	clone_1	93458	0.324548	clone_1	clone_1_2	1	D1C1_R3_T1
2	clone_0	103384	0.359017	clone_0	clone_0_2	0	D1C1_R3_T1
2	clone_6	10508	0.0364907	clone_6	clone_6_2	6	D1C1_R3_T1
2	clone_11	4229	0.0146859	clone_11	clone_11_2	11	D1C1_R3_T1
2	clone_4	30484	0.10586	clone_4	clone_4_2	4	D1C1_R3_T1
2	clone_49	0	0	clone_49	clone_49_2	49	D1C1_R3_T1
2	clone_43	0	0	clone_43	clone_43_2	43	D1C1_R3_T1
2	clone_37	399	0.00138559	clone_37	clone_37_2	37	D1C1_R3_T1
2	clone_5	6350	0.0220514	clone_5	clone_5_2	5	D1C1_R3_T1
2	clone_27	1235	0.00428873	clone_27	clone_27_2	27	D1C1_R3_T1
2	clone_109	0	0	clone_109	clone_109_2	109	D1C1_R3_T1
2	clone_2	728	0.00252809	clone_2	clone_2_2	2	D1C1_R3_T1
2	clone_22	1218	0.0042297	clone_22	clone_22_2	22	D1C1_R3_T1
2	clone_13	3057	0.0106159	clone_13	clone_13_2	13	D1C1_R3_T1
2	clone_20	502	0.00174327	clone_20	clone_20_2	20	D1C1_R3_T1
2	clone_18	1911	0.00663625	clone_18	clone_18_2	18	D1C1_R3_T1
2	clone_41	0	0	clone_41	clone_41_2	41	D1C1_R3_T1
2	clone_36	300	0.0010418	clone_36	clone_36_2	36	D1C1_R3_T1
2	clone_80	0	0	clone_80	clone_80_2	80	D1C1_R3_T1
2	clone_66	0	0	clone_66	clone_66_2	66	D1C1_R3_T1
2	clone_21	2498	0.0086747	clone_21	clone_21_2	21	D1C1_R3_T1
2	clone_26	472	0.00163909	clone_26	clone_26_2	26	D1C1_R3_T1
2	clone_15	1326	0.00460474	clone_15	clone_15_2	15	D1C1_R3_T1
2	clone_31	397	0.00137864	clone_31	clone_31_2	31	D1C1_R3_T1
2	clone_90	0	0	clone_90	clone_90_2	90	D1C1_R3_T1
2	clone_7	1740	0.00604242	clone_7	clone_7_2	7	D1C1_R3_T1
2	clone_35	0	0	clone_35	clone_35_2	35	D1C1_R3_T1
2	clone_57	0	0	clone_57	clone_57_2	57	D1C1_R3_T1
2	clone_25	692	0.00240308	clone_25	clone_25_2	25	D1C1_R3_T1
2	clone_53	0	0	clone_53	clone_53_2	53	D1C1_R3_T1
2	clone_95	0	0	clone_95	clone_95_2	95	D1C1_R3_T1
2	clone_23	952	0.00330597	clone_23	clone_23_2	23	D1C1_R3_T1
2	clone_46	0	0	clone_46	clone_46_2	46	D1C1_R3_T1
2	clone_28	0	0	clone_28	clone_28_2	28	D1C1_R3_T1
2	clone_24	1691	0.00587226	clone_24	clone_24_2	24	D1C1_R3_T1
2	clone_61	0	0	clone_61	clone_61_2	61	D1C1_R3_T1
2	clone_76	0	0	clone_76	clone_76_2	76	D1C1_R3_T1
2	clone_39	0	0	clone_39	clone_39_2	39	D1C1_R3_T1
2	clone_124	0	0	clone_124	clone_124_2	124	D1C1_R3_T1
2	clone_10	364	0.00126405	clone_10	clone_10_2	10	D1C1_R3_T1
2	clone_44	0	0	clone_44	clone_44_2	44	D1C1_R3_T1
2	clone_94	0	0	clone_94	clone_94_2	94	D1C1_R3_T1
2	clone_89	447	0.00155228	clone_89	clone_89_2	89	D1C1_R3_T1
2	clone_50	0	0	clone_50	clone_50_2	50	D1C1_R3_T1
2	clone_97	0	0	clone_97	clone_97_2	97	D1C1_R3_T1
2	clone_81	0	0	clone_81	clone_81_2	81	D1C1_R3_T1
2	clone_104	0	0	clone_104	clone_104_2	104	D1C1_R3_T1
2	clone_83	0	0	clone_83	clone_83_2	83	D1C1_R3_T1
2	clone_59	0	0	clone_59	clone_59_2	59	D1C1_R3_T1
2	clone_101	0	0	clone_101	clone_101_2	101	D1C1_R3_T1
2	clone_19	0	0	clone_19	clone_19_2	19	D1C1_R3_T1
2	clone_3	329	0.0011425	clone_3	clone_3_2	3	D1C1_R3_T1
2	clone_45	0	0	clone_45	clone_45_2	45	D1C1_R3_T1
2	clone_151	0	0	clone_151	clone_151_2	151	D1C1_R3_T1
2	clone_87	0	0	clone_87	clone_87_2	87	D1C1_R3_T1
2	clone_154	0	0	clone_154	clone_154_2	154	D1C1_R3_T1
2	clone_85	0	0	clone_85	clone_85_2	85	D1C1_R3_T1
2	clone_29	0	0	clone_29	clone_29_2	29	D1C1_R3_T1
2	clone_88	0	0	clone_88	clone_88_2	88	D1C1_R3_T1
2	clone_16	330	0.00114598	clone_16	clone_16_2	16	D1C1_R3_T1
2	clone_17	460	0.00159742	clone_17	clone_17_2	17	D1C1_R3_T1
2	clone_32	0	0	clone_32	clone_32_2	32	D1C1_R3_T1
2	clone_34	0	0	clone_34	clone_34_2	34	D1C1_R3_T1
2	clone_47	0	0	clone_47	clone_47_2	47	D1C1_R3_T1
2	clone_58	0	0	clone_58	clone_58_2	58	D1C1_R3_T1
2	clone_99	0	0	clone_99	clone_99_2	99	D1C1_R3_T1
2	clone_48	0	0	clone_48	clone_48_2	48	D1C1_R3_T1
2	clone_65	0	0	clone_65	clone_65_2	65	D1C1_R3_T1
2	clone_38	0	0	clone_38	clone_38_2	38	D1C1_R3_T1
2	clone_70	0	0	clone_70	clone_70_2	70	D1C1_R3_T1
2	clone_91	0	0	clone_91	clone_91_2	91	D1C1_R3_T1
2	clone_86	0	0	clone_86	clone_86_2	86	D1C1_R3_T1
2	clone_40	0	0	clone_40	clone_40_2	40	D1C1_R3_T1
2	clone_67	0	0	clone_67	clone_67_2	67	D1C1_R3_T1
3	clone_14	1166	0.00284841	clone_14	clone_14_3	14	D1C1_R3_T2
3	clone_8	1681	0.0041065	clone_8	clone_8_3	8	D1C1_R3_T2
3	clone_12	2102	0.00513496	clone_12	clone_12_3	12	D1C1_R3_T2
3	clone_30	0	0	clone_30	clone_30_3	30	D1C1_R3_T2
3	clone_9	2642	0.00645412	clone_9	clone_9_3	9	D1C1_R3_T2
3	clone_1	174319	0.425842	clone_1	clone_1_3	1	D1C1_R3_T2
3	clone_0	173922	0.424873	clone_0	clone_0_3	0	D1C1_R3_T2
3	clone_6	4066	0.0099328	clone_6	clone_6_3	6	D1C1_R3_T2
3	clone_11	2005	0.004898	clone_11	clone_11_3	11	D1C1_R3_T2
3	clone_4	7178	0.0175351	clone_4	clone_4_3	4	D1C1_R3_T2
3	clone_49	0	0	clone_49	clone_49_3	49	D1C1_R3_T2
3	clone_43	0	0	clone_43	clone_43_3	43	D1C1_R3_T2
3	clone_37	0	0	clone_37	clone_37_3	37	D1C1_R3_T2
3	clone_5	12383	0.0302503	clone_5	clone_5_3	5	D1C1_R3_T2
3	clone_27	479	0.00117014	clone_27	clone_27_3	27	D1C1_R3_T2
3	clone_109	0	0	clone_109	clone_109_3	109	D1C1_R3_T2
3	clone_2	3615	0.00883105	clone_2	clone_2_3	2	D1C1_R3_T2
3	clone_22	1387	0.00338829	clone_22	clone_22_3	22	D1C1_R3_T2
3	clone_13	2643	0.00645656	clone_13	clone_13_3	13	D1C1_R3_T2
3	clone_20	2103	0.0051374	clone_20	clone_20_3	20	D1C1_R3_T2
3	clone_18	848	0.00207157	clone_18	clone_18_3	18	D1C1_R3_T2
3	clone_41	0	0	clone_41	clone_41_3	41	D1C1_R3_T2
3	clone_36	0	0	clone_36	clone_36_3	36	D1C1_R3_T2
3	clone_80	0	0	clone_80	clone_80_3	80	D1C1_R3_T2
3	clone_66	0	0	clone_66	clone_66_3	66	D1C1_R3_T2
3	clone_21	780	0.00190546	clone_21	clone_21_3	21	D1C1_R3_T2
3	clone_26	0	0	clone_26	clone_26_3	26	D1C1_R3_T2
3	clone_15	2116	0.00516916	clone_15	clone_15_3	15	D1C1_R3_T2
3	clone_31	0	0	clone_31	clone_31_3	31	D1C1_R3_T2
3	clone_90	0	0	clone_90	clone_90_3	90	D1C1_R3_T2
3	clone_7	2596	0.00634175	clone_7	clone_7_3	7	D1C1_R3_T2
3	clone_35	0	0	clone_35	clone_35_3	35	D1C1_R3_T2
3	clone_57	0	0	clone_57	clone_57_3	57	D1C1_R3_T2
3	clone_25	0	0	clone_25	clone_25_3	25	D1C1_R3_T2
3	clone_53	0	0	clone_53	clone_53_3	53	D1C1_R3_T2
3	clone_95	0	0	clone_95	clone_95_3	95	D1C1_R3_T2
3	clone_23	1697	0.00414559	clone_23	clone_23_3	23	D1C1_R3_T2
3	clone_46	0	0	clone_46	clone_46_3	46	D1C1_R3_T2
3	clone_28	1008	0.00246243	clone_28	clone_28_3	28	D1C1_R3_T2
3	clone_24	901	0.00220105	clone_24	clone_24_3	24	D1C1_R3_T2
3	clone_61	0	0	clone_61	clone_61_3	61	D1C1_R3_T2
3	clone_76	0	0	clone_76	clone_76_3	76	D1C1_R3_T2
3	clone_39	0	0	clone_39	clone_39_3	39	D1C1_R3_T2
3	clone_124	0	0	clone_124	clone_124_3	124	D1C1_R3_T2
3	clone_10	2124	0.0051887	clone_10	clone_10_3	10	D1C1_R3_T2
3	clone_44	0	0	clone_44	clone_44_3	44	D1C1_R3_T2
3	clone_94	0	0	clone_94	clone_94_3	94	D1C1_R3_T2
3	clone_89	0	0	clone_89	clone_89_3	89	D1C1_R3_T2
3	clone_50	0	0	clone_50	clone_50_3	50	D1C1_R3_T2
3	clone_97	0	0	clone_97	clone_97_3	97	D1C1_R3_T2
3	clone_81	0	0	clone_81	clone_81_3	81	D1C1_R3_T2
3	clone_104	0	0	clone_104	clone_104_3	104	D1C1_R3_T2
3	clone_83	0	0	clone_83	clone_83_3	83	D1C1_R3_T2
3	clone_59	0	0	clone_59	clone_59_3	59	D1C1_R3_T2
3	clone_101	0	0	clone_101	clone_101_3	101	D1C1_R3_T2
3	clone_19	976	0.00238426	clone_19	clone_19_3	19	D1C1_R3_T2
3	clone_3	1787	0.00436545	clone_3	clone_3_3	3	D1C1_R3_T2
3	clone_45	0	0	clone_45	clone_45_3	45	D1C1_R3_T2
3	clone_151	0	0	clone_151	clone_151_3	151	D1C1_R3_T2
3	clone_87	0	0	clone_87	clone_87_3	87	D1C1_R3_T2
3	clone_154	0	0	clone_154	clone_154_3	154	D1C1_R3_T2
3	clone_85	0	0	clone_85	clone_85_3	85	D1C1_R3_T2
3	clone_29	507	0.00123855	clone_29	clone_29_3	29	D1C1_R3_T2
3	clone_88	0	0	clone_88	clone_88_3	88	D1C1_R3_T2
3	clone_16	573	0.00139978	clone_16	clone_16_3	16	D1C1_R3_T2
3	clone_17	582	0.00142176	clone_17	clone_17_3	17	D1C1_R3_T2
3	clone_32	680	0.00166117	clone_32	clone_32_3	32	D1C1_R3_T2
3	clone_34	485	0.0011848	clone_34	clone_34_3	34	D1C1_R3_T2
3	clone_47	0	0	clone_47	clone_47_3	47	D1C1_R3_T2
3	clone_58	0	0	clone_58	clone_58_3	58	D1C1_R3_T2
3	clone_99	0	0	clone_99	clone_99_3	99	D1C1_R3_T2
3	clone_48	0	0	clone_48	clone_48_3	48	D1C1_R3_T2
3	clone_65	0	0	clone_65	clone_65_3	65	D1C1_R3_T2
3	clone_38	0	0	clone_38	clone_38_3	38	D1C1_R3_T2
3	clone_70	0	0	clone_70	clone_70_3	70	D1C1_R3_T2
3	clone_91	0	0	clone_91	clone_91_3	91	D1C1_R3_T2
3	clone_86	0	0	clone_86	clone_86_3	86	D1C1_R3_T2
3	clone_40	0	0	clone_40	clone_40_3	40	D1C1_R3_T2
3	clone_67	0	0	clone_67	clone_67_3	67	D1C1_R3_T2
4	clone_14	654	0.00126236	clone_14	clone_14_4	14	D1C1_R3_T3
4	clone_8	1038	0.00200356	clone_8	clone_8_4	8	D1C1_R3_T3
4	clone_12	1626	0.00313853	clone_12	clone_12_4	12	D1C1_R3_T3
4	clone_30	0	0	clone_30	clone_30_4	30	D1C1_R3_T3
4	clone_9	1503	0.00290111	clone_9	clone_9_4	9	D1C1_R3_T3
4	clone_1	227734	0.439576	clone_1	clone_1_4	1	D1C1_R3_T3
4	clone_0	223691	0.431772	clone_0	clone_0_4	0	D1C1_R3_T3
4	clone_6	2764	0.00533511	clone_6	clone_6_4	6	D1C1_R3_T3
4	clone_11	1343	0.00259228	clone_11	clone_11_4	11	D1C1_R3_T3
4	clone_4	3914	0.00755486	clone_4	clone_4_4	4	D1C1_R3_T3
4	clone_49	0	0	clone_49	clone_49_4	49	D1C1_R3_T3
4	clone_43	0	0	clone_43	clone_43_4	43	D1C1_R3_T3
4	clone_37	0	0	clone_37	clone_37_4	37	D1C1_R3_T3
4	clone_5	11135	0.0214929	clone_5	clone_5_4	5	D1C1_R3_T3
4	clone_27	0	0	clone_27	clone_27_4	27	D1C1_R3_T3
4	clone_109	0	0	clone_109	clone_109_4	109	D1C1_R3_T3
4	clone_2	9605	0.0185397	clone_2	clone_2_4	2	D1C1_R3_T3
4	clone_22	804	0.00155189	clone_22	clone_22_4	22	D1C1_R3_T3
4	clone_13	2932	0.00565939	clone_13	clone_13_4	13	D1C1_R3_T3
4	clone_20	1442	0.00278337	clone_20	clone_20_4	20	D1C1_R3_T3
4	clone_18	0	0	clone_18	clone_18_4	18	D1C1_R3_T3
4	clone_41	0	0	clone_41	clone_41_4	41	D1C1_R3_T3
4	clone_36	0	0	clone_36	clone_36_4	36	D1C1_R3_T3
4	clone_80	0	0	clone_80	clone_80_4	80	D1C1_R3_T3
4	clone_66	0	0	clone_66	clone_66_4	66	D1C1_R3_T3
4	clone_21	919	0.00177387	clone_21	clone_21_4	21	D1C1_R3_T3
4	clone_26	863	0.00166578	clone_26	clone_26_4	26	D1C1_R3_T3
4	clone_15	3670	0.00708389	clone_15	clone_15_4	15	D1C1_R3_T3
4	clone_31	0	0	clone_31	clone_31_4	31	D1C1_R3_T3
4	clone_90	0	0	clone_90	clone_90_4	90	D1C1_R3_T3
4	clone_7	4394	0.00848136	clone_7	clone_7_4	7	D1C1_R3_T3
4	clone_35	812	0.00156733	clone_35	clone_35_4	35	D1C1_R3_T3
4	clone_57	0	0	clone_57	clone_57_4	57	D1C1_R3_T3
4	clone_25	900	0.00173719	clone_25	clone_25_4	25	D1C1_R3_T3
4	clone_53	0	0	clone_53	clone_53_4	53	D1C1_R3_T3
4	clone_95	0	0	clone_95	clone_95_4	95	D1C1_R3_T3
4	clone_23	2356	0.00454759	clone_23	clone_23_4	23	D1C1_R3_T3
4	clone_46	0	0	clone_46	clone_46_4	46	D1C1_R3_T3
4	clone_28	994	0.00191863	clone_28	clone_28_4	28	D1C1_R3_T3
4	clone_24	923	0.00178159	clone_24	clone_24_4	24	D1C1_R3_T3
4	clone_61	0	0	clone_61	clone_61_4	61	D1C1_R3_T3
4	clone_76	0	0	clone_76	clone_76_4	76	D1C1_R3_T3
4	clone_39	0	0	clone_39	clone_39_4	39	D1C1_R3_T3
4	clone_124	0	0	clone_124	clone_124_4	124	D1C1_R3_T3
4	clone_10	1779	0.00343385	clone_10	clone_10_4	10	D1C1_R3_T3
4	clone_44	0	0	clone_44	clone_44_4	44	D1C1_R3_T3
4	clone_94	0	0	clone_94	clone_94_4	94	D1C1_R3_T3
4	clone_89	0	0	clone_89	clone_89_4	89	D1C1_R3_T3
4	clone_50	0	0	clone_50	clone_50_4	50	D1C1_R3_T3
4	clone_97	0	0	clone_97	clone_97_4	97	D1C1_R3_T3
4	clone_81	0	0	clone_81	clone_81_4	81	D1C1_R3_T3
4	clone_104	0	0	clone_104	clone_104_4	104	D1C1_R3_T3
4	clone_83	0	0	clone_83	clone_83_4	83	D1C1_R3_T3
4	clone_59	0	0	clone_59	clone_59_4	59	D1C1_R3_T3
4	clone_101	0	0	clone_101	clone_101_4	101	D1C1_R3_T3
4	clone_19	1906	0.00367899	clone_19	clone_19_4	19	D1C1_R3_T3
4	clone_3	4028	0.00777491	clone_3	clone_3_4	3	D1C1_R3_T3
4	clone_45	0	0	clone_45	clone_45_4	45	D1C1_R3_T3
4	clone_151	0	0	clone_151	clone_151_4	151	D1C1_R3_T3
4	clone_87	0	0	clone_87	clone_87_4	87	D1C1_R3_T3
4	clone_154	0	0	clone_154	clone_154_4	154	D1C1_R3_T3
4	clone_85	0	0	clone_85	clone_85_4	85	D1C1_R3_T3
4	clone_29	0	0	clone_29	clone_29_4	29	D1C1_R3_T3
4	clone_88	0	0	clone_88	clone_88_4	88	D1C1_R3_T3
4	clone_16	822	0.00158664	clone_16	clone_16_4	16	D1C1_R3_T3
4	clone_17	1229	0.00237223	clone_17	clone_17_4	17	D1C1_R3_T3
4	clone_32	730	0.00140906	clone_32	clone_32_4	32	D1C1_R3_T3
4	clone_34	999	0.00192828	clone_34	clone_34_4	34	D1C1_R3_T3
4	clone_47	568	0.00109636	clone_47	clone_47_4	47	D1C1_R3_T3
4	clone_58	0	0	clone_58	clone_58_4	58	D1C1_R3_T3
4	clone_99	0	0	clone_99	clone_99_4	99	D1C1_R3_T3
4	clone_48	0	0	clone_48	clone_48_4	48	D1C1_R3_T3
4	clone_65	0	0	clone_65	clone_65_4	65	D1C1_R3_T3
4	clone_38	0	0	clone_38	clone_38_4	38	D1C1_R3_T3
4	clone_70	0	0	clone_70	clone_70_4	70	D1C1_R3_T3
4	clone_91	0	0	clone_91	clone_91_4	91	D1C1_R3_T3
4	clone_86	0	0	clone_86	clone_86_4	86	D1C1_R3_T3
4	clone_40	0	0	clone_40	clone_40_4	40	D1C1_R3_T3
4	clone_67	0	0	clone_67	clone_67_4	67	D1C1_R3_T3
5	clone_14	0	0	clone_14	clone_14_5	14	D1C1_R3_T4
5	clone_8	0	0	clone_8	clone_8_5	8	D1C1_R3_T4
5	clone_12	0	0	clone_12	clone_12_5	12	D1C1_R3_T4
5	clone_30	0	0	clone_30	clone_30_5	30	D1C1_R3_T4
5	clone_9	0	0	clone_9	clone_9_5	9	D1C1_R3_T4
5	clone_1	194939	0.39517	clone_1	clone_1_5	1	D1C1_R3_T4
5	clone_0	193127	0.391497	clone_0	clone_0_5	0	D1C1_R3_T4
5	clone_6	2947	0.005974	clone_6	clone_6_5	6	D1C1_R3_T4
5	clone_11	0	0	clone_11	clone_11_5	11	D1C1_R3_T4
5	clone_4	0	0	clone_4	clone_4_5	4	D1C1_R3_T4
5	clone_49	0	0	clone_49	clone_49_5	49	D1C1_R3_T4
5	clone_43	0	0	clone_43	clone_43_5	43	D1C1_R3_T4
5	clone_37	0	0	clone_37	clone_37_5	37	D1C1_R3_T4
5	clone_5	14170	0.0287247	clone_5	clone_5_5	5	D1C1_R3_T4
5	clone_27	0	0	clone_27	clone_27_5	27	D1C1_R3_T4
5	clone_109	0	0	clone_109	clone_109_5	109	D1C1_R3_T4
5	clone_2	49986	0.101329	clone_2	clone_2_5	2	D1C1_R3_T4
5	clone_22	0	0	clone_22	clone_22_5	22	D1C1_R3_T4
5	clone_13	0	0	clone_13	clone_13_5	13	D1C1_R3_T4
5	clone_20	0	0	clone_20	clone_20_5	20	D1C1_R3_T4
5	clone_18	0	0	clone_18	clone_18_5	18	D1C1_R3_T4
5	clone_41	0	0	clone_41	clone_41_5	41	D1C1_R3_T4
5	clone_36	0	0	clone_36	clone_36_5	36	D1C1_R3_T4
5	clone_80	0	0	clone_80	clone_80_5	80	D1C1_R3_T4
5	clone_66	0	0	clone_66	clone_66_5	66	D1C1_R3_T4
5	clone_21	0	0	clone_21	clone_21_5	21	D1C1_R3_T4
5	clone_26	762	0.00154469	clone_26	clone_26_5	26	D1C1_R3_T4
5	clone_15	1073	0.00217513	clone_15	clone_15_5	15	D1C1_R3_T4
5	clone_31	0	0	clone_31	clone_31_5	31	D1C1_R3_T4
5	clone_90	0	0	clone_90	clone_90_5	90	D1C1_R3_T4
5	clone_7	6079	0.012323	clone_7	clone_7_5	7	D1C1_R3_T4
5	clone_35	0	0	clone_35	clone_35_5	35	D1C1_R3_T4
5	clone_57	0	0	clone_57	clone_57_5	57	D1C1_R3_T4
5	clone_25	822	0.00166632	clone_25	clone_25_5	25	D1C1_R3_T4
5	clone_53	0	0	clone_53	clone_53_5	53	D1C1_R3_T4
5	clone_95	0	0	clone_95	clone_95_5	95	D1C1_R3_T4
5	clone_23	1022	0.00207174	clone_23	clone_23_5	23	D1C1_R3_T4
5	clone_46	0	0	clone_46	clone_46_5	46	D1C1_R3_T4
5	clone_28	0	0	clone_28	clone_28_5	28	D1C1_R3_T4
5	clone_24	585	0.00118588	clone_24	clone_24_5	24	D1C1_R3_T4
5	clone_61	0	0	clone_61	clone_61_5	61	D1C1_R3_T4
5	clone_76	0	0	clone_76	clone_76_5	76	D1C1_R3_T4
5	clone_39	0	0	clone_39	clone_39_5	39	D1C1_R3_T4
5	clone_124	0	0	clone_124	clone_124_5	124	D1C1_R3_T4
5	clone_10	3343	0.00677675	clone_10	clone_10_5	10	D1C1_R3_T4
5	clone_44	0	0	clone_44	clone_44_5	44	D1C1_R3_T4
5	clone_94	0	0	clone_94	clone_94_5	94	D1C1_R3_T4
5	clone_89	0	0	clone_89	clone_89_5	89	D1C1_R3_T4
5	clone_50	0	0	clone_50	clone_50_5	50	D1C1_R3_T4
5	clone_97	0	0	clone_97	clone_97_5	97	D1C1_R3_T4
5	clone_81	0	0	clone_81	clone_81_5	81	D1C1_R3_T4
5	clone_104	0	0	clone_104	clone_104_5	104	D1C1_R3_T4
5	clone_83	0	0	clone_83	clone_83_5	83	D1C1_R3_T4
5	clone_59	0	0	clone_59	clone_59_5	59	D1C1_R3_T4
5	clone_101	0	0	clone_101	clone_101_5	101	D1C1_R3_T4
5	clone_19	1960	0.00397321	clone_19	clone_19_5	19	D1C1_R3_T4
5	clone_3	19491	0.0395111	clone_3	clone_3_5	3	D1C1_R3_T4
5	clone_45	0	0	clone_45	clone_45_5	45	D1C1_R3_T4
5	clone_151	0	0	clone_151	clone_151_5	151	D1C1_R3_T4
5	clone_87	0	0	clone_87	clone_87_5	87	D1C1_R3_T4
5	clone_154	0	0	clone_154	clone_154_5	154	D1C1_R3_T4
5	clone_85	0	0	clone_85	clone_85_5	85	D1C1_R3_T4
5	clone_29	0	0	clone_29	clone_29_5	29	D1C1_R3_T4
5	clone_88	0	0	clone_88	clone_88_5	88	D1C1_R3_T4
5	clone_16	1450	0.00293936	clone_16	clone_16_5	16	D1C1_R3_T4
5	clone_17	1548	0.00313802	clone_17	clone_17_5	17	D1C1_R3_T4
5	clone_32	0	0	clone_32	clone_32_5	32	D1C1_R3_T4
5	clone_34	0	0	clone_34	clone_34_5	34	D1C1_R3_T4
5	clone_47	0	0	clone_47	clone_47_5	47	D1C1_R3_T4
5	clone_58	0	0	clone_58	clone_58_5	58	D1C1_R3_T4
5	clone_99	0	0	clone_99	clone_99_5	99	D1C1_R3_T4
5	clone_48	0	0	clone_48	clone_48_5	48	D1C1_R3_T4
5	clone_65	0	0	clone_65	clone_65_5	65	D1C1_R3_T4
5	clone_38	0	0	clone_38	clone_38_5	38	D1C1_R3_T4
5	clone_70	0	0	clone_70	clone_70_5	70	D1C1_R3_T4
5	clone_91	0	0	clone_91	clone_91_5	91	D1C1_R3_T4
5	clone_86	0	0	clone_86	clone_86_5	86	D1C1_R3_T4
5	clone_40	0	0	clone_40	clone_40_5	40	D1C1_R3_T4
5	clone_67	0	0	clone_67	clone_67_5	67	D1C1_R3_T4
6	clone_14	0	0	clone_14	clone_14_6	14	D1C1_R3_T5
6	clone_8	498	0.00142276	clone_8	clone_8_6	8	D1C1_R3_T5
6	clone_12	496	0.00141705	clone_12	clone_12_6	12	D1C1_R3_T5
6	clone_30	0	0	clone_30	clone_30_6	30	D1C1_R3_T5
6	clone_9	0	0	clone_9	clone_9_6	9	D1C1_R3_T5
6	clone_1	128225	0.366333	clone_1	clone_1_6	1	D1C1_R3_T5
6	clone_0	129344	0.36953	clone_0	clone_0_6	0	D1C1_R3_T5
6	clone_6	3186	0.00910226	clone_6	clone_6_6	6	D1C1_R3_T5
6	clone_11	0	0	clone_11	clone_11_6	11	D1C1_R3_T5
6	clone_4	0	0	clone_4	clone_4_6	4	D1C1_R3_T5
6	clone_49	0	0	clone_49	clone_49_6	49	D1C1_R3_T5
6	clone_43	0	0	clone_43	clone_43_6	43	D1C1_R3_T5
6	clone_37	0	0	clone_37	clone_37_6	37	D1C1_R3_T5
6	clone_5	5769	0.0164818	clone_5	clone_5_6	5	D1C1_R3_T5
6	clone_27	0	0	clone_27	clone_27_6	27	D1C1_R3_T5
6	clone_109	0	0	clone_109	clone_109_6	109	D1C1_R3_T5
6	clone_2	55679	0.159072	clone_2	clone_2_6	2	D1C1_R3_T5
6	clone_22	0	0	clone_22	clone_22_6	22	D1C1_R3_T5
6	clone_13	0	0	clone_13	clone_13_6	13	D1C1_R3_T5
6	clone_20	0	0	clone_20	clone_20_6	20	D1C1_R3_T5
6	clone_18	0	0	clone_18	clone_18_6	18	D1C1_R3_T5
6	clone_41	0	0	clone_41	clone_41_6	41	D1C1_R3_T5
6	clone_36	0	0	clone_36	clone_36_6	36	D1C1_R3_T5
6	clone_80	0	0	clone_80	clone_80_6	80	D1C1_R3_T5
6	clone_66	0	0	clone_66	clone_66_6	66	D1C1_R3_T5
6	clone_21	0	0	clone_21	clone_21_6	21	D1C1_R3_T5
6	clone_26	841	0.0024027	clone_26	clone_26_6	26	D1C1_R3_T5
6	clone_15	0	0	clone_15	clone_15_6	15	D1C1_R3_T5
6	clone_31	0	0	clone_31	clone_31_6	31	D1C1_R3_T5
6	clone_90	0	0	clone_90	clone_90_6	90	D1C1_R3_T5
6	clone_7	1320	0.00377118	clone_7	clone_7_6	7	D1C1_R3_T5
6	clone_35	0	0	clone_35	clone_35_6	35	D1C1_R3_T5
6	clone_57	0	0	clone_57	clone_57_6	57	D1C1_R3_T5
6	clone_25	1078	0.0030798	clone_25	clone_25_6	25	D1C1_R3_T5
6	clone_53	0	0	clone_53	clone_53_6	53	D1C1_R3_T5
6	clone_95	0	0	clone_95	clone_95_6	95	D1C1_R3_T5
6	clone_23	0	0	clone_23	clone_23_6	23	D1C1_R3_T5
6	clone_46	0	0	clone_46	clone_46_6	46	D1C1_R3_T5
6	clone_28	0	0	clone_28	clone_28_6	28	D1C1_R3_T5
6	clone_24	0	0	clone_24	clone_24_6	24	D1C1_R3_T5
6	clone_61	0	0	clone_61	clone_61_6	61	D1C1_R3_T5
6	clone_76	0	0	clone_76	clone_76_6	76	D1C1_R3_T5
6	clone_39	0	0	clone_39	clone_39_6	39	D1C1_R3_T5
6	clone_124	0	0	clone_124	clone_124_6	124	D1C1_R3_T5
6	clone_10	1617	0.0046197	clone_10	clone_10_6	10	D1C1_R3_T5
6	clone_44	0	0	clone_44	clone_44_6	44	D1C1_R3_T5
6	clone_94	0	0	clone_94	clone_94_6	94	D1C1_R3_T5
[truncated: 6,095 more rows]

## Sheet: 6C-D
Donor 1, Culture 1
Time_point	Correlation_rep1_2	Correlation_rep1_3	Correlation_rep2_3
1	0.998925	0.999163	0.997066
2	0.998922	0.997934	0.999654
3	0.996333	0.998836	0.9988
4	0.998637	0.985117	0.985981
5	0.992919	0.922211	0.947575
6	0.989604	0.855441	0.897194
7	Na	Na	Na
8	0.99598	0.992294	0.991559
9	0.998594	0.999693	0.997838
10	0.998212	0.99983	0.99718
11	Na	Na	Na
12	Na	Na	Na
13	0.99861	Na	Na
14	Na	Na	Na
15	Na	Na	Na
16	Na	Na	Na
17	Na	Na	Na
18	Na	Na	Na
19	Na	Na	Na
20	Na	Na	Na
Donor 2, Culture 1
Time_point	Correlation_rep1_2	Correlation_rep1_3	Correlation_rep2_3
1	0.985828	0.987563	0.99595
2	0.979386	0.98793	0.982631
3	0.950131	0.988952	0.950123
4	0.973849	0.977476	0.972882
5	Na	Na	Na
6	Na	Na	0.650558
7	0.352305	0.991071	0.330917
8	0.445537	0.998953	0.444936
9	Na	Na	Na
10	Na	Na	Na
11	Na	Na	Na
12	0.00990408	0.999919	0.00934979
13	0.00733673	0.999909	0.00687598
14	Na	Na	Na
15	0.00642882	0.999987	0.00631094
16	Na	Na	Na
17	0.000430842	0.999999	0.000416173
18	2.69296e-06	1	2.62225e-06
19	Na	Na	Na
20	Na	Na	Na
Donor 2, Culture 2
Time_point	Correlation_rep1_2	Correlation_rep1_3	Correlation_rep2_3
1	0.996857	0.994401	0.994389
2	0.992391	0.981748	0.986844
3	0.971104	0.940793	0.966932
4	0.94965	0.903577	0.954886
5	Na	Na	Na
6	0.645418	0.54862	0.850871
7	0.706715	0.685394	0.813279
8	0.858303	0.730568	0.869867
9	Na	Na	Na
10	Na	Na	Na
11	Na	Na	Na
12	0.981745	0.853633	0.897186
13	Na	Na	Na
14	Na	Na	Na
15	Na	Na	Na
16	Na	Na	Na
17	Na	Na	Na
18	Na	Na	Na
19	Na	Na	Na
20	Na	Na	Na
Donor 2, Culture 3
Time_point	Correlation_rep1_2	Correlation_rep1_3	Correlation_rep2_3
1	0.972707	0.984066	0.985177
2	0.832824	0.95939	0.731066
3	0.835723	0.950777	0.802831
4	0.948442	0.983927	0.929485
5	Na	Na	Na
6	0.63945	Na	Na
7	0.911614	0.964997	0.959967
8	0.961057	0.995328	0.977706
9	Na	Na	Na
10	Na	Na	Na
11	Na	Na	Na
12	0.81007	0.999782	0.814918
13	Na	Na	Na
14	Na	Na	Na
15	Na	Na	Na
16	Na	Na	Na
17	Na	Na	Na
18	Na	Na	Na
19	Na	Na	Na
20	Na	Na	Na
Donor 3, Culture 2
Time_point	Correlation_rep1_2	Correlation_rep1_3	Correlation_rep2_3
1	0.748262	0.715509	0.82966
2	0.758155	0.505362	0.469145
3	0.40199	0.677453	0.664625
4	Na	Na	Na
5	0.397187	0.953305	0.612638
6	0.688277	0.964424	0.845975
7	Na	Na	Na
8	0.91662	0.991946	0.959288
9	0.951479	0.979189	0.994003
10	0.966253	0.98654	0.995307
11	Na	Na	Na
12	Na	Na	Na
13	Na	0.995329	Na
14	Na	Na	Na
15	Na	0.999976	Na
16	Na	Na	Na
17	Na	Na	Na
18	Na	Na	Na
19	Na	1	Na
20	Na	Na	Na

## Sheet: 7C
Barcode	Type	Time_annotation	Time point	Days	Alteration	Percentage	Adjusted	Clone	Parent
cna0	Longi	D2C1_55d	0	55	No_alteration	1	1	1	0
cna0	Longi	ECB_transduction	1	101	No_alteration	1	1	1	0
0	ECB	Selection	2	114	No_alteration	0.1	0.1	2	1
1	ECB	Selection	2	114	No_alteration	0.1	0.1	3	1
2	ECB	Selection	2	114	No_alteration	0.1	0.1	4	1
4	ECB	Selection	2	114	5q-_17q+	0.1	0.1	5	1
other	ECB	Selection	2	114	No_alteration	0.1	0.1	6	1
0	ECB	Parent1	3	129	No_alteration	0.0304	0.0304	2	1
1	ECB	Parent1	3	129	No_alteration	0.0088	0.0088	3	1
2	ECB	Parent1	3	129	No_alteration	0.0357	0.0357	4	1
4	ECB	Parent1	3	129	5q-_17q+	0.0278	0.0278	5	1
other	ECB	Parent1	3	129	No_alteration	0.8974	0.8974	6	1
0	ECB	Parent2	4	143	No_alteration	0.0841	0.0841	2	1
1	ECB	Parent2	4	143	No_alteration	0.0351	0.0351	3	1
2	ECB	Parent2	4	143	No_alteration	0.0538	0.0538	4	1
4	ECB	Parent2	4	143	5q-_17q+	0.0578	0.0578	5	1
other	ECB	Parent2	4	143	No_alteration	0.7693	0.7693	6	1
0	ECB	T1	5	157	No_alteration	0.2533	0.2533	2	1
1	ECB	T1	5	157	No_alteration	0.0655	0.0655	3	1
2	ECB	T1	5	157	No_alteration	0.0565	0.0565	4	1
4	ECB	T1	5	157	5q-_17q+	0.036	0.036	5	1
other	ECB	T1	5	157	No_alteration	0.5887	0.5887	6	1
0	ECB	T2	6	173	No_alteration	0.2748	0.2748	2	1
1	ECB	T2	6	173	No_alteration	0.0797	0.0797	3	1
2	ECB	T2	6	173	No_alteration	0.0727	0.0727	4	1
4	ECB	T2	6	173	5q-_17q+	0.0842	0.0842	5	1
other	ECB	T2	6	173	No_alteration	0.4886	0.4886	6	1
0	ECB	T3	7	189	No_alteration	0.3133	0.3133	2	1
1	ECB	T3	7	189	No_alteration	0.0885	0.0885	3	1
2	ECB	T3	7	189	No_alteration	0.1045	0.1045	4	1
4	ECB	T3	7	189	5q-_17q+	0.1244	0.1244	5	1
other	ECB	T3	7	189	No_alteration	0.3693	0.3693	6	1
0	ECB	T4	8	200	No_alteration	0.5237	0.5237	2	1
0a	ECB	T7	9	245	3q+	0.0524	0.0524	7	2
1	ECB	T4	8	200	No_alteration	0.0803	0.0803	3	1
2	ECB	T4	8	200	No_alteration	0.0831	0.0831	4	1
4	ECB	T4	8	200	5q-_17q+	0.055	0.055	5	1
other	ECB	T4	8	200	No_alteration	0.2579	0.2579	6	1
0	ECB	T7	9	245	No_alteration	0.7233	0.7233	2	1
0a	ECB	T7	9	245	3q+	0.3617	0.3617	7	2
1	ECB	T7	9	245	No_alteration	0.0434	0.0434	3	1
2	ECB	T7	9	245	No_alteration	0.1299	0.1299	4	1
4	ECB	T7	9	245	5q-_17q+	0.0847	0.0847	5	1
other	ECB	T7	9	245	No_alteration	0.0187	0.0187	6	1
0	ECB	T8	10	258	No_alteration	0.8548	0.8548	2	1
0a	ECB	T7	10	258	3q+	0.5129	0.5129	7	2
1	ECB	T8	10	258	No_alteration	0.019	0.019	3	1
2	ECB	T8	10	258	No_alteration	0.0667	0.0667	4	1
4	ECB	T8	10	258	5q-_17q+	0.0296	0.0296	5	1
other	ECB	T8	10	258	No_alteration	0.0299	0.0299	6	1
0	ECB	T12	11	315	No_alteration	0.9689	0.9689	2	1
0a	ECB	T7	11	315	3q+	0.6782	0.6782	7	2
1	ECB	T12	11	315	No_alteration	0.0024	0.0024	3	1
2	ECB	T12	11	315	No_alteration	0.0246	0.0246	4	1
4	ECB	T12	11	315	5q-_17q+	0.0001	0.0001	5	1
other	ECB	T12	11	315	No_alteration	0.0039	0.0039	6	1
0	ECB	T13	12	329	No_alteration	0.9673	0.9673	2	1
0a	ECB	T7	12	329	3q+	0.7739	0.7739	7	2
1	ECB	T13	12	329	No_alteration	0.0027	0.0027	3	1
2	ECB	T13	12	329	No_alteration	0.0059	0.0059	4	1
4	ECB	T13	12	329	5q-_17q+	0	0	5	1
other	ECB	T13	12	329	No_alteration	0.0241	0.0241	6	1
0	ECB	T15	13	357	No_alteration	0.9853	0.9853	2	1
0a	ECB	T7	13	357	3q+	0.8868	0.8868	7	2
1	ECB	T15	13	357	No_alteration	0.0011	0.0011	3	1
2	ECB	T15	13	357	No_alteration	0.0011	0.0011	4	1
4	ECB	T15	13	357	5q-_17q+	0	0	5	1
other	ECB	T15	13	357	No_alteration	0.0124	0.0124	6	1
0	ECB	T17	14	386	No_alteration	0.9973	0.9973	2	1
0a	ECB	T7	14	386	3q+	0.9574	0.9574	7	2
1	ECB	T17	14	386	No_alteration	0.0007	0.0007	3	1
2	ECB	T17	14	386	No_alteration	0.0001	0.0001	4	1
4	ECB	T17	14	386	5q-_17q+	0	0	5	1
other	ECB	T17	14	386	No_alteration	0.002	0.002	6	1
0	ECB	T18	15	399	No_alteration	0.9961	0.9961	2	1
0a	ECB	T7	15	399	3q+	0.9861	0.9861	7	2
1	ECB	T18	15	399	No_alteration	0.0003	0.0003	3	1
2	ECB	T18	15	399	No_alteration	0	0	4	1
4	ECB	T18	15	399	5q-_17q+	0	0	5	1
other	ECB	T18	15	399	No_alteration	0.0036	0.0036	6	1

## Sheet: 7D
	D2C1_Parent1	D2C1_R1_T1
RG0	0.0255738	0.25224
RG1	0.00741715	0.0652491		Donor 2, Culture 1, Replicate 1
RG2	0.0300549	0.0562292
RG3	0.0284857	0.250393
RG4	0.0233861	0.0358003
RG5	0.0195025	0.103284
RG6	0.0342885	0.0410857
RG8	0.00781245	0.0371393
RG10	0.0181355	0.0147581
RG11	0.025435	0.0133645
RG12	0.00710936	0.00937313
RG13	0.0243849	0.00825889
RG14	0.00788487	0.0291791
RG15	0.0103019	0.00768732
RG16	0.00199159	0.00597903
RG17	0.00449314	0.00795384
RG18	0.00639118	0.00514093
RG20	0.0144873	0.00384687
RG21	0.0280753	0.000308263
RG22	0.0169436	0.00164407
RG23	0.00866944	0.00313401
RG24	0.00772796	0.0034198
RG25	0.0134915	0.000645426
RG26	0.00954755	0.000138076
RG27	0.00250759	0.00181747
RG28	0.00885351	0.00154774
RG29	0.000881126	0.002784
RG30	0.00197046	0.0020583
RG31	0.00252569	0.00479414
RG32	0.00824095	0.00120415
RG33	0.00293306	0.0024629
RG34	0.013917	0.0010725
RG35	0.0131324	0.00017982
RG36	0.013401	0.00152526
RG37	0.00210927	0.00163123
RG38	0.00177131	0.00120415
RG39	6.94038e-05	4.1744e-05
RG40	0.00167474	0.00131975
RG41	0.00197952	0.00129728
RG42	0.00188296	0.000998645
RG43	0.00328612	0.00164086
RG44	0.00281538	0.00175004
RG45	3.01756e-06	9.63323e-06
RG46	0.00202478	0.00156058
RG47	0.00128246	0.000866991
RG48	0.00738698	3.85329e-05
RG49	0.0043996	0.000150921
RG50	0.00282443	0.00059726
RG51	0.00307489	0.000510561
RG52	0.00393791	0.000892679
RG53	0.0033344	0.000603682
RG54	0.0101209	4.49551e-05
RG55	0.00761329	0.000375696
RG56	0.00659034	6.42215e-05
RG57	0.00250759	0.000545883
RG58	0.00679554	0.000308263
RG59	0.0065481	1.28443e-05
RG60	0.00310205	2.88997e-05
RG61	0.0088686	3.21108e-06
RG62	3.01756e-06	0
RG63	0.00522641	1.60554e-05
RG64	0.00803273	0
RG65	0.00450521	8.99102e-05
RG66	0.00353959	0.000150921
RG67	0.00324086	5.13772e-05
RG68	0.00674424	0
RG69	0.00724515	3.21108e-06
RG70	0.00578466	6.42215e-06
RG71	0.00158723	0.00047845
RG72	0.00588725	3.21108e-06
RG73	0.00193727	0.000324319
RG74	9.05267e-06	0
RG75	0.00506044	0.00017982
RG76	0.00320163	0.00014771
RG77	0.00662354	0
RG78	0.00667785	0
RG79	0.00503932	0.00023762
RG80	0.00126436	0.00062616
RG81	3.01756e-06	0
RG82	0	2.88997e-05
RG83	0.00235671	7.70658e-05
RG84	0.00645757	3.21108e-06
RG85	0.00648775	0
RG86	3.01756e-06	3.85329e-05
RG87	0	0
RG88	0.00191917	0.000157343
RG89	0.00374479	0
RG90	0.00615883	0
RG91	0.00552515	0
RG92	0.00448107	3.21108e-06
RG93	0.00530788	0
RG94	0.00431511	0
RG95	0.00459876	3.21108e-06
RG96	0.00222092	0.000366063
RG97	0.00518114	3.21108e-06
RG98	0	0
RG99	0.00473455	0
RG100	0	0
RG101	0	0
RG102	0	3.21108e-06
RG103	0.00263734	6.42215e-06
RG104	0.00282443	0
RG105	0	0
RG106	0	3.21108e-06
RG107	0.00383833	0
RG108	0	6.42215e-06
RG109	0.00120099	0
RG110	0.00353658	3.21108e-06
RG111	0	3.21108e-06
RG112	0.00260717	3.21108e-06
RG113	0.00211229	5.77994e-05
RG114	0	0
RG115	0	3.21108e-06
RG116	0	0
RG117	0	0
RG118	0	3.21108e-06
RG119	0.00339777	0
RG120	0.0032137	0
RG121	0.00255587	0
RG122	0.00308092	0
RG123	0.00319257	0
RG124	0.00271882	0
RG125	0.00282443	6.42215e-06
RG126	0.00219376	0
RG127	0	3.21108e-06
RG128	0.00278822	0
RG129	0.000787582	0
RG130	0.000841898	0
RG131	0.00226618	0
RG132	0.000998811	1.92665e-05
RG133	0.00161439	7.70658e-05
RG134	0.00191917	0.000170187
RG135	0.00262829	3.21108e-06
RG136	0	6.42215e-06
RG137	0.00137299	2.88997e-05
RG138	0.00257096	3.21108e-06
RG139	0.00238387	0
RG140	0.00238689	0
RG141	0.00133678	3.21108e-06
RG142	3.01756e-06	3.21108e-06
RG143	0	0
RG144	0.00221187	0
RG145	0.00231447	0
RG146	0.00146351	0
RG147	0.000476774	0.000160554
RG148	0.00182562	0
RG149	0.00228429	0
RG150	0.00213945	0
RG151	0.00136695	6.42215e-06
RG152	0.00200969	0
RG153	0.0019071	0
RG154	7.24213e-05	7.38548e-05
RG155	0.00162948	0
RG156	0.00114969	0
RG157	9.05267e-06	0
RG158	0.0015118	5.13772e-05
RG159	0.00198857	0
RG160	0.00172302	0
RG161	0.00162646	5.45883e-05
RG162	0.00152387	0
RG163	0.00171699	0
RG164	0	1.28443e-05
RG165	0	0
RG166	0.00171699	0
RG167	0.00153292	0
RG168	0.00133074	0
RG169	0.000627652	3.21108e-06
RG170	0.00175622	0
RG171	0.00173208	0
RG172	0.000920355	9.63323e-06
RG173	0.00173811	0
RG174	0.00142429	6.42215e-06
RG175	0	9.63323e-06
RG176	0.00152085	0
RG177	0.000573336	0
RG178	0.000175018	0
RG179	0.00113762	0
RG180	0.00155404	0
RG181	0.00149973	0
RG182	0.00158723	0
RG183	0.00110744	0
RG184	0.00125832	0
RG185	0.00149671	3.21108e-06
RG186	0.00150274	0
RG187	0.00143937	0
RG188	2.41404e-05	9.63323e-06
RG189	0.00125229	0
RG190	0.000890179	2.56886e-05
RG191	0.000989758	1.28443e-05
RG192	0.00135488	0
RG193	0.00140618	0
RG194	0	0
RG195	7.84565e-05	2.56886e-05
RG196	0.00131264	0
RG197	0.00120099	0
RG198	0	6.42215e-06
RG199	0.00134583	0
RG200	0	2.56886e-05
RG201	0.0012885	0
RG202	0.000784565	0
RG203	0.000648775	0
RG204	0.00131867	0
RG205	0.00124927	0
RG206	0.000706108	0
RG207	0.000923372	0
RG208	0.000977688	0
RG209	3.01756e-06	2.24775e-05
RG210	0.00126737	0
RG211	0.00124323	0
RG212	0.00126436	0
RG213	0.00122815	0
RG214	0.00121004	0
RG215	0.000853968	0
RG216	0.00115572	0
RG217	0.000377195	4.49551e-05
RG218	0.00116779	0
RG219	0.000748354	0
RG220	0.00114667	0
RG221	3.01756e-06	0
RG222	0	0
RG223	0.00108934	0
RG224	0	0
RG225	0.00108632	0
RG226	0	0
RG227	0.00107727	0
RG228	0.00107425	0
RG229	0	0
RG230	0.00105614	0
RG231	0	0
RG232	0.00102597	0
RG233	0.00100485	0
RG234	0.001032	0
RG235	0	1.60554e-05
RG236	0	0
RG237	0.000793617	1.28443e-05
RG238	0	0
RG239	0.000923372	0
RG240	0.00101088	0
RG241	0.000968636	0
RG242	0.000775512	3.21108e-06
RG243	0.000715161	3.21108e-06
RG244	0.000986741	0
RG245	0.000998811	0
RG246	0.000977688	0
RG247	0.000923372	0
RG248	0.000869056	0
RG249	0	0
RG250	0.0009626	0
RG251	0.000896214	3.21108e-06
RG252	0.000920355	0
RG253	0	0
RG254	0.00091432	0
RG255	0.000899232	0
RG256	0.000941478	0
RG257	3.31931e-05	2.56886e-05
RG258	0.000935442	0
RG259	0	0
RG260	0.000908284	0
RG261	0	6.42215e-06
RG262	0	9.63323e-06
RG263	2.7158e-05	1.60554e-05
RG264	0.000890179	0
RG265	0.000832845	0
RG266	0.000893197	0
RG267	0.000636704	3.21108e-06
RG268	3.01756e-06	3.21108e-06
RG269	0	0
RG270	0.000488844	0
RG271	0.000805687	0
RG272	0.00069102	0
RG273	0.000853968	0
RG274	3.01756e-06	6.42215e-06
RG275	0.000516002	3.21108e-06
RG276	0.000835863	0
RG277	0.000754389	0
RG278	0	5.13772e-05
RG279	0.000727231	0
RG280	0.000763442	3.21108e-06
RG281	0.000820775	0
RG282	0	0
RG283	0.000784565	0
RG284	0.000844916	3.21108e-06
RG285	0	6.42215e-06
RG286	0.000129755	3.21108e-06
RG287	0.000769477	0
RG288	0.000793617	0
RG289	0	0
RG290	0	0
RG291	3.01756e-06	0
RG292	9.65618e-05	2.24775e-05
RG293	0.000751371	0
RG294	0	0
RG295	0	0
RG296	0.000742319	0
RG297	0.000582388	0
RG298	0.000721196	0
RG299	0	0
RG300	0	0
RG301	0.000736284	0
RG302	0.000509967	0
RG303	0	0
RG304	0.00067895	0
RG305	0	0
RG306	0.000700073	3.21108e-06
RG307	0.000416423	0
RG308	0.000425475	0
RG309	0	0
RG310	0	0
RG311	0.000425475	1.28443e-05
RG312	0.00040737	0
RG313	0.000694038	0
RG314	0.00069102	0
RG315	0.000359089	0
RG316	0.00069102	0
RG317	0.000588423	0
RG318	0	3.21108e-06
RG319	0	0
RG320	0	0
RG321	2.7158e-05	2.24775e-05
RG322	0.00066688	3.21108e-06
RG323	0	0
RG324	0.000588423	0
RG325	0.000561265	0
RG326	0.000657827	0
RG327	0.00065481	0
RG328	6.03511e-06	6.42215e-06
RG329	0.000618599	0
RG330	0.000648775	0
RG331	0.000648775	0
RG332	0.00066688	0
RG333	0.000633687	0
RG334	1.50878e-05	1.28443e-05
RG335	0.000642739	0
RG336	0.000615581	0
RG337	0.000591441	0
RG338	0.000618599	0
RG339	0.000624634	0
RG340	0.00028365	1.60554e-05
RG341	0	0
RG342	0	0
RG343	0	0
RG344	0.000600494	0
RG345	3.01756e-06	0
RG346	0	3.21108e-06
RG347	0	3.21108e-06
RG348	0.000591441	0
RG349	0.000621617	0
RG350	0.000591441	0
RG351	0.000612564	0
RG352	0.000594459	0
RG353	0	0
RG354	0.00055523	0
RG355	0.000582388	0
RG356	0.000573336	0
RG357	0.00055523	0
RG358	0.000579371	0
RG359	0.000561265	0
RG360	0	0
RG361	0	0
RG362	0.00054316	0
RG363	0	0
RG364	0	0
RG365	2.11229e-05	1.28443e-05
RG366	0.000540143	0
RG367	0.000476774	0
RG368	0.000537125	0
RG369	0.00053109	0
RG370	0	0
RG371	0	0
RG372	0.000244422	0
RG373	0.000368142	3.21108e-06
RG374	0	0
RG375	0.000512985	0
RG376	0.000516002	0
RG377	0	0
RG378	0.000506949	0
RG379	0.000509967	0
RG380	0	7.06437e-05
RG381	0	0
RG382	0.000491862	0
RG383	0.000485827	0
RG384	0.000485827	0
RG385	1.20702e-05	1.28443e-05
RG386	0	0
RG387	0	0
RG388	0.000476774	0
RG389	0	6.42215e-06
RG390	0	0
RG391	3.01756e-06	0
RG392	0.000479791	0
RG393	8.1474e-05	2.24775e-05
RG394	0	3.21108e-06
RG395	0.000470739	0
RG396	0.000470739	0
RG397	0.000464704	0
RG398	0.000488844	0
RG399	0.000458669	0
RG400	0.000464704	0
RG401	0.000455651	0
RG402	0.000467721	0
RG403	2.41404e-05	1.28443e-05
RG404	0	0
RG405	0.000392282	0
RG406	0.000464704	0
RG407	0	0
RG408	0.000452633	0
RG409	0.00041944	0
RG410	0	0
RG411	0	0
RG412	0.000437546	0
RG413	0	0
RG414	0.000431511	0
RG415	3.01756e-06	1.28443e-05
RG416	0.000440563	0
RG417	0.000437546	0
RG418	0.000401335	0
RG419	0.00040737	0
RG420	0	0
RG421	0.000425475	0
RG422	0	0
RG423	0	0
RG424	0	0
RG425	0	0
RG426	0.000410388	0
RG427	2.41404e-05	2.24775e-05
RG428	0.00040737	0
RG429	0.000398317	0
RG430	0.000377195	0
RG431	0.0003953	0
RG432	0.000386247	0
RG433	0.000392282	0
RG434	0	0
RG435	0.00038323	0
RG436	0.000392282	0
RG437	0	0
RG438	0	0
RG439	0	0
RG440	0.000359089	0
RG441	0.000380212	0
RG442	0.000389265	0
RG443	0.00038323	0
RG444	0	0
RG445	0	0
RG446	0	0
RG447	0	9.63323e-06
RG448	0	1.60554e-05
RG449	0	0
RG450	0	0
RG451	0.000368142	0
RG452	0.000350037	9.63323e-06
RG453	0.000371159	0
RG454	0.000365124	0
RG455	0	0
RG456	0.000310808	0
RG457	0.000359089	0
RG458	0	6.42215e-06
RG459	0	0
RG460	0.000359089	0
RG461	0.000347019	0
RG462	0	6.42215e-06
RG463	0.000340984	0
RG464	0	6.42215e-06
RG465	0.000337966	0
RG466	0	0
RG467	0	9.63323e-06
RG468	0.000337966	0
RG469	1.20702e-05	3.21108e-06
RG470	0.000328914	0
RG471	0.000310808	0
RG472	0.000298738	0
RG473	0.000331931	0
RG474	0	0
RG475	0.000322879	0
RG476	0.000328914	0
RG477	0.000319861	0
RG478	0.000319861	0
RG479	0.000316843	0
RG480	0.000319861	0
RG481	0.000313826	0
RG482	0.000310808	0
RG483	0.000280633	0
RG484	0	0
RG485	0.000286668	0
RG486	3.01756e-06	0
RG487	0	9.63323e-06
RG488	0.000307791	0
RG489	0.000295721	0
RG490	0	0
RG491	0	0
RG492	0.000292703	0
RG493	0	3.21108e-06
RG494	0	0
RG495	0.000295721	0
RG496	0.000289685	0
RG497	0.000286668	0
RG498	0.000286668	0
RG499	0.00028365	0
RG500	0.000289685	0
RG501	1.50878e-05	1.28443e-05
RG502	0	3.21108e-06
RG503	0.000280633	0
RG504	0	3.21108e-06
RG505	0	0
RG506	0	0
RG507	0	0
RG508	0	0
RG509	0.00027158	0
RG510	0	0
RG511	0.000274598	0
RG512	0.000268562	0
RG513	0.000220282	0
RG514	0.000268562	0
RG515	0	0
RG516	0.000277615	0
RG517	0.000262527	0
RG518	0.000265545	0
RG519	0.000262527	3.21108e-06
RG520	0	1.28443e-05
RG521	0	0
RG522	0.000268562	0
RG523	0.000262527	0
RG524	0.000262527	0
RG525	0.000274598	0
RG526	0	0
RG527	0.000265545	0
RG528	0	0
RG529	0.000262527	0
RG530	0	0
RG531	0	0
RG532	0.000238387	0
RG533	0.000253475	0
RG534	0.000253475	0
RG535	0.000253475	0
RG536	0.000262527	0
RG537	0.000253475	0
RG538	0.000250457	0
RG539	0	0
RG540	0.000223299	0
RG541	0.000250457	0
RG542	0.00024744	0
RG543	0.00024744	0
RG544	0.000253475	0
RG545	0.000253475	0
RG546	0	0
RG547	0.000256492	0
RG548	0.000250457	0
RG549	0.000250457	0
RG550	0.000238387	3.21108e-06
RG551	0.000241404	0
RG552	0.000241404	0
RG553	0	0
RG554	0	0
RG555	0	0
RG556	0.000244422	0
RG557	0.000220282	0
RG558	0.000232352	0
RG559	0	0
RG560	0.000229334	0
RG561	0.000229334	0
RG562	0	0
RG563	0.000226317	0
RG564	0.000232352	0
RG565	9.05267e-06	6.42215e-06
RG566	0.000223299	0
RG567	0.000223299	0
RG568	0.000208211	0
RG569	0	0
RG570	0	0
RG571	0.000220282	0
RG572	0.000220282	0
RG573	0.000226317	0
RG574	0.000220282	0
RG575	0.000217264	0
RG576	0.000217264	0
RG577	0.000214246	0
RG578	0.000214246	0
RG579	0.000211229	0
RG580	0.000208211	0
RG581	0.000184071	0
RG582	0.000211229	0
RG583	0.000190106	0
RG584	0	0
RG585	0	0
RG586	0.000208211	0
RG587	0.000199159	0
RG588	0.000144843	0
RG589	0	0
RG590	0.000202176	0
RG591	0	0
RG592	0.000205194	0
RG593	0.000205194	0
RG594	0.000199159	0
RG595	0.000199159	0
RG596	0	9.63323e-06
RG597	0	0
RG598	0.000202176	0
RG599	0.000202176	0
RG600	0.000175018	3.21108e-06
RG601	0	0
RG602	0	0
RG603	0.000193124	0
RG604	0.000168983	0
RG605	0.000193124	0
RG606	0	0
RG607	0.000190106	0
RG608	0.000202176	0
RG609	0.000196141	0
RG610	0.000190106	0
RG611	0.000190106	0
RG612	0.000187088	0
RG613	0.000187088	0
RG614	0.000187088	0
RG615	0	0
RG616	0.000184071	0
RG617	0.000184071	0
RG618	0.000184071	0
RG619	0.000184071	0
RG620	0.000181053	0
RG621	0.000184071	0
RG622	0	0
RG623	0	0
RG624	0.000181053	0
RG625	0.000165966	0
RG626	0.000181053	0
RG627	0.000181053	0
RG628	0.000187088	0
RG629	0.000187088	0
RG630	0.000181053	0
RG631	0.000181053	0
RG632	0	0
RG633	0.000178036	0
RG634	0.000144843	0
RG635	0.000178036	0
RG636	0.000178036	0
RG637	0.000178036	0
RG638	0	0
RG639	0.000175018	0
RG640	0.000175018	0
RG641	6.03511e-06	0
RG642	0	0
RG643	0	0
RG644	0.000172001	0
RG645	0.000172001	0
RG646	0	0
RG647	0.000168983	0
RG648	0.000168983	0
RG649	3.01756e-06	1.60554e-05
RG650	0	3.21108e-06
RG651	0	0
RG652	0	0
RG653	0	0
RG654	0.000165966	0
RG655	0.000165966	0
RG656	0.000175018	0
RG657	0.000165966	0
RG658	0.000165966	0
RG659	7.54389e-05	9.63323e-06
RG660	0	0
RG661	0	0
RG662	0	0
RG663	0.000162948	0
RG664	0.000162948	0
RG665	0.000162948	0
RG666	0	3.21108e-06
RG667	0	0
RG668	0.00015993	0
RG669	0.00015993	0
RG670	0.00015993	0
RG671	0.00015993	0
RG672	0.000162948	0
RG673	0	0
RG674	0	0
RG675	0	0
RG676	0.000153895	0
RG677	0.000153895	0
RG678	0	3.21108e-06
RG679	0	0
RG680	0.000150878	0
RG681	0.000150878	0
RG682	0.000156913	0
RG683	0.000150878	0
RG684	0.00014786	0
RG685	0.000153895	0
RG686	0.00014786	0
RG687	0.00014786	0
RG688	0	3.21108e-06
RG689	0	0
RG690	0.000144843	0
RG691	0.000156913	0
RG692	6.03511e-06	3.21108e-06
RG693	0	0
RG694	9.05267e-05	0
RG695	1.50878e-05	3.21108e-06
RG696	0.000141825	0
RG697	0.000141825	0
RG698	0.000141825	0
RG699	7.54389e-05	0
RG700	0	0
RG701	0.000129755	0
RG702	0.000138808	0
RG703	0.000138808	0
RG704	0.00013579	0
RG705	0.000138808	0
RG706	0.000138808	0
RG707	0.000138808	0
RG708	1.81053e-05	1.28443e-05
RG709	0.000138808	0
RG710	0	0
RG711	0	0
RG712	0	0
RG713	0.00013579	0
RG714	0.00013579	0
RG715	0.00013579	0
RG716	0.00013579	0
RG717	0	3.21108e-06
RG718	0	0
RG719	0	0
RG720	0.000132772	0
RG721	0.000132772	0
RG722	0.000132772	0
RG723	0.000132772	0
RG724	0.000132772	0
RG725	0.000138808	0
RG726	0.000138808	0
RG727	0.000138808	0
RG728	0	0
RG729	0	0
RG730	0	0
RG731	0.000129755	0
RG732	0.000129755	0
RG733	0.000129755	0
RG734	0.000129755	0
RG735	0.000129755	0
RG736	0	0
RG737	0	0
RG738	0	0
RG739	0.000126737	0
RG740	0.000126737	0
RG741	0	0
RG742	0	0
RG743	0.00012372	0
RG744	0.00012372	0
RG745	0.00012372	0
RG746	0.00012372	0
RG747	0.00012372	0
RG748	1.81053e-05	1.28443e-05
RG749	0.00012372	0
RG750	0.000129755	0
RG751	0.000129755	0
RG752	0	0
RG753	0	0
RG754	0	0
RG755	0	0
RG756	0	0
RG757	0.000120702	0
RG758	0.00011165	0
RG759	0.000120702	0
RG760	3.01756e-06	0
RG761	0	0
RG762	0	0
RG763	0	0
RG764	0	0
RG765	9.65618e-05	0
RG766	0.000117685	0
RG767	0.000117685	0
RG768	3.01756e-06	3.21108e-06
RG769	0	3.21108e-06
RG770	0	0
RG771	0	0
RG772	0.000114667	0
RG773	0.000114667	0
RG774	0.000114667	0
RG775	0.000114667	0
RG776	0.000120702	0
RG777	0.000114667	0
RG778	0	0
RG779	0	0
RG780	0	0
RG781	0	3.21108e-06
RG782	0	0
RG783	0	0
RG784	0	0
RG785	0	0
RG786	0	0
RG787	0	0
RG788	0	0
RG789	0.00011165	0
RG790	0.000102597	0
RG791	3.01756e-06	0
RG792	0	3.21108e-06
RG793	0	0
RG794	0	0
RG795	0	0
RG796	0	0
RG797	0.000108632	0
RG798	0.000114667	0
RG799	0.000108632	0
RG800	0.000108632	0
RG801	0.000108632	0
RG802	6.03511e-06	6.42215e-06
RG803	0	0
RG804	0	0
RG805	0	6.42215e-06
RG806	0	0
RG807	0	0
RG808	0	0
RG809	0	0
RG810	0	0
RG811	0	0
RG812	0	0
RG813	0	0
RG814	0.00011165	0
RG815	0.000105614	0
RG816	0.000105614	0
RG817	0.000105614	0
RG818	0.000105614	0
RG819	3.01756e-06	0
RG820	0	9.63323e-06
RG821	0	0
RG822	0	0
RG823	0.000102597	0
RG824	0.000102597	0
RG825	0.000102597	0
RG826	0.000102597	0
RG827	0.000102597	0
RG828	0.000102597	0
RG829	1.50878e-05	0
RG830	0	9.63323e-06
RG831	0	9.63323e-06
RG832	0	9.63323e-06
RG833	0	0
RG834	0	0
RG835	0	0
RG836	0	0
RG837	9.95794e-05	0
RG838	9.95794e-05	0
RG839	9.95794e-05	0
RG840	9.95794e-05	0
RG841	0	6.42215e-06
RG842	0	0
RG843	0	0
RG844	0	0
RG845	0	0
RG846	0	0
RG847	0	0
RG848	0	0
RG849	9.65618e-05	0
RG850	9.65618e-05	0
RG851	8.1474e-05	0
RG852	9.65618e-05	0
RG853	9.65618e-05	0
RG854	9.65618e-05	0
RG855	9.65618e-05	0
RG856	0.000108632	0
RG857	9.65618e-05	0
RG858	8.75091e-05	0
RG859	9.65618e-05	0
RG860	9.35442e-05	0
RG861	7.24213e-05	0
RG862	9.05267e-06	9.63323e-06
RG863	0	1.92665e-05
RG864	0	2.88997e-05
RG865	0	1.92665e-05
RG866	0	0
RG867	0	3.21108e-06
RG868	0	0
RG869	0	0
RG870	0	0
RG871	0	0
RG872	0	0
RG873	0	0
RG874	0	0
RG875	0	0
RG876	0	0
RG877	0	0
RG878	0	0
RG879	8.75091e-05	0
RG880	9.95794e-05	0
RG881	9.35442e-05	0
RG882	9.35442e-05	0
RG883	3.01756e-06	0
RG884	0	2.56886e-05
RG885	0	0
RG886	0	0
RG887	0	0
RG888	9.05267e-05	0
RG889	9.05267e-05	0
RG890	9.05267e-05	0
RG891	9.05267e-05	0
RG892	9.05267e-05	0
RG893	9.05267e-05	0
RG894	1.20702e-05	3.21108e-06
RG895	3.01756e-06	0
RG896	0	2.24775e-05
RG897	0	0
RG898	0	0
RG899	0	0
RG900	0	0
RG901	0	0
RG902	0	0
RG903	0	0
RG904	8.75091e-05	0
RG905	8.75091e-05	0
RG906	0	3.21108e-06
RG907	0	0
RG908	0	0
RG909	0	0
RG910	0	0
RG911	0	0
RG912	0	0
RG913	8.44916e-05	0
RG914	8.44916e-05	0
RG915	8.44916e-05	0
RG916	8.44916e-05	0
RG917	8.44916e-05	0
RG918	0	6.42215e-06
RG919	0	0
RG920	0	0
RG921	0	0
RG922	0	0
RG923	0	0
RG924	8.1474e-05	0
RG925	8.1474e-05	0
RG926	6.03511e-06	1.28443e-05
RG927	8.1474e-05	0
RG928	8.1474e-05	0
RG929	8.1474e-05	0
RG930	8.1474e-05	0
RG931	6.94038e-05	0
RG932	8.1474e-05	0
RG933	3.01756e-06	0
RG934	8.1474e-05	0
RG935	6.03511e-06	3.21108e-06
RG936	3.01756e-06	0
RG937	0	0
RG938	0	0
RG939	0	0
RG940	0	0
RG941	0	0
RG942	0	0
RG943	0	0
RG944	3.01756e-06	3.21108e-06
RG945	0	0
RG946	7.84565e-05	0
RG947	7.84565e-05	0
RG948	7.84565e-05	0
RG949	7.84565e-05	0
RG950	7.84565e-05	0
RG951	0	6.42215e-06
RG952	0	6.42215e-06
RG953	0	1.28443e-05
RG954	0	0
RG955	0	3.21108e-06
RG956	0	0
RG957	0	0
RG958	0	0
RG959	0	0
RG960	0	0
RG961	0	0
RG962	0	0
RG963	0	0
RG964	0	0
RG965	0	0
RG966	7.54389e-05	0
RG967	7.54389e-05	0
RG968	7.54389e-05	0
RG969	7.54389e-05	0
RG970	8.1474e-05	0
RG971	7.54389e-05	0
RG972	7.54389e-05	0
RG973	7.54389e-05	0
RG974	7.54389e-05	0
RG975	7.54389e-05	0
RG976	3.01756e-06	9.63323e-06
RG977	6.03511e-06	6.42215e-06
RG978	0	0
RG979	0	0
RG980	0	1.92665e-05
RG981	0	0
RG982	0	0
RG983	0	0
RG984	0	0
RG985	0	0
RG986	7.24213e-05	0
RG987	7.24213e-05	0
RG988	7.24213e-05	0
RG989	7.24213e-05	0
RG990	7.24213e-05	0
RG991	7.24213e-05	0
RG992	7.24213e-05	0
RG993	7.24213e-05	0
RG994	7.24213e-05	0
RG995	7.24213e-05	0
RG996	9.05267e-06	0
RG997	7.24213e-05	0
RG998	7.24213e-05	0
RG999	0	0
RG1000	0	0
RG1001	0	6.42215e-06
RG1002	0	6.42215e-06
RG1003	0	3.21108e-06
RG1004	0	3.21108e-06
RG1005	0	0
RG1006	0	0
RG1007	0	0
RG1008	0	0
RG1009	0	0
RG1010	0	0
RG1011	6.94038e-05	0
RG1012	6.94038e-05	0
RG1013	6.94038e-05	0
RG1014	6.94038e-05	0
RG1015	6.94038e-05	0
RG1016	6.94038e-05	0
RG1017	6.94038e-05	0
RG1018	0	6.42215e-06
RG1019	0	3.21108e-06
RG1020	0	2.24775e-05
RG1021	0	0
RG1022	0	0
RG1023	0	0
RG1024	0	0
RG1025	0	0
RG1026	0	0
RG1027	6.33687e-05	0
RG1028	6.63862e-05	0
RG1029	6.63862e-05	0
RG1030	6.63862e-05	0
RG1031	6.33687e-05	0
RG1032	6.63862e-05	0
RG1033	7.24213e-05	0
RG1034	6.63862e-05	0
RG1035	6.63862e-05	0
RG1036	3.01756e-06	9.63323e-06
RG1037	3.01756e-06	0
RG1038	0	6.42215e-06
RG1039	0	1.92665e-05
RG1040	0	9.63323e-06
RG1041	0	0
RG1042	0	0
RG1043	0	0
RG1044	0	0
RG1045	0	0
RG1046	0	0
RG1047	0	0
RG1048	0	0
RG1049	6.33687e-05	0
RG1050	6.33687e-05	0
RG1051	6.33687e-05	0
RG1052	6.33687e-05	0
RG1053	6.33687e-05	0
RG1054	6.33687e-05	0
RG1055	6.33687e-05	0
RG1056	3.31931e-05	0
RG1057	6.33687e-05	0
RG1058	6.33687e-05	0
RG1059	6.33687e-05	0
RG1060	1.50878e-05	9.63323e-06
RG1061	0	0
RG1062	0	0
RG1063	0	3.21108e-06
RG1064	0	3.21108e-06
RG1065	0	0
RG1066	0	0
RG1067	0	0
RG1068	0	0
RG1069	0	0
RG1070	0	3.21108e-06
RG1071	0	0
RG1072	0	0
RG1073	0	0
RG1074	0	0
RG1075	0	0
RG1076	0	0
RG1077	0	0
RG1078	0	0
RG1079	0	0
RG1080	0	0
RG1081	0	0
RG1082	6.03511e-05	0
RG1083	6.03511e-05	0
RG1084	6.03511e-05	0
RG1085	6.03511e-05	0
RG1086	6.03511e-05	0
RG1087	6.03511e-05	0
RG1088	6.03511e-05	0
RG1089	6.03511e-05	0
RG1090	6.03511e-05	0
RG1091	6.03511e-05	0
RG1092	3.01756e-06	0
RG1093	3.01756e-06	9.63323e-06
RG1094	0	0
RG1095	0	6.42215e-06
RG1096	0	3.21108e-06
RG1097	0	0
RG1098	0	0
RG1099	0	0
RG1100	0	0
RG1101	0	0
RG1102	0	0
RG1103	0	0
RG1104	0	0
RG1105	0	0
RG1106	0	0
RG1107	0	0
RG1108	4.52633e-05	3.21108e-06
RG1109	5.73336e-05	0
RG1110	5.73336e-05	0
RG1111	5.73336e-05	0
RG1112	5.73336e-05	0
RG1113	2.7158e-05	0
RG1114	5.73336e-05	0
RG1115	3.01756e-06	0
RG1116	0	9.63323e-06
RG1117	0	6.42215e-06
RG1118	0	3.21108e-06
RG1119	0	0
RG1120	0	0
RG1121	0	0
RG1122	0	0
RG1123	0	0
RG1124	0	0
RG1125	0	0
RG1126	0	0
RG1127	0	0
RG1128	0	0
RG1129	0	0
RG1130	0	0
RG1131	0	0
RG1132	0	0
RG1133	5.73336e-05	0
RG1134	5.4316e-05	0
RG1135	5.4316e-05	0
RG1136	5.12985e-05	3.21108e-06
RG1137	5.4316e-05	0
RG1138	5.4316e-05	0
RG1139	5.4316e-05	0
RG1140	5.4316e-05	0
RG1141	5.4316e-05	0
RG1142	1.50878e-05	6.42215e-06
RG1143	5.4316e-05	0
RG1144	5.4316e-05	0
RG1145	6.03511e-06	3.21108e-06
RG1146	0	1.28443e-05
RG1147	0	2.88997e-05
RG1148	0	0
RG1149	0	0
RG1150	0	3.21108e-06
RG1151	0	3.21108e-06
RG1152	0	0
RG1153	0	0
RG1154	0	0
RG1155	0	0
RG1156	0	0
RG1157	0	0
RG1158	0	0
RG1159	0	0
RG1160	0	0
RG1161	0	0
RG1162	0	0
RG1163	0	0
RG1164	0	0
RG1165	0	0
RG1166	0	0
RG1167	0	0
RG1168	0	0
RG1169	0	0
RG1170	0	0
RG1171	0	0
RG1172	0	0
RG1173	0	0
RG1174	5.12985e-05	0
RG1175	5.12985e-05	0
RG1176	5.12985e-05	0
RG1177	5.12985e-05	0
RG1178	5.12985e-05	0
RG1179	5.12985e-05	0
RG1180	5.12985e-05	0
RG1181	5.12985e-05	0
RG1182	5.12985e-05	0
RG1183	5.12985e-05	0
RG1184	3.01756e-06	0
RG1185	0	3.21108e-05
RG1186	0	3.21108e-06
RG1187	0	6.42215e-06
RG1188	6.03511e-06	3.21108e-06
RG1189	0	1.28443e-05
RG1190	0	3.21108e-06
RG1191	0	6.42215e-06
RG1192	0	3.21108e-06
RG1193	0	0
RG1194	0	0
RG1195	0	0
RG1196	0	0
RG1197	0	0
RG1198	0	0
RG1199	0	0
RG1200	0	0
RG1201	0	0
RG1202	0	0
RG1203	0	0
RG1204	0	0
RG1205	0	0
RG1206	0	0
RG1207	0	0
RG1208	0	0
RG1209	0	0
RG1210	0	0
RG1211	4.82809e-05	0
RG1212	4.82809e-05	0
RG1213	4.82809e-05	0
RG1214	4.82809e-05	0
RG1215	4.82809e-05	0
RG1216	4.82809e-05	0
RG1217	4.82809e-05	0
RG1218	4.82809e-05	0
RG1219	4.82809e-05	0
RG1220	4.82809e-05	0
RG1221	4.82809e-05	0
RG1222	4.82809e-05	0
RG1223	4.82809e-05	0
RG1224	4.82809e-05	0
RG1225	4.82809e-05	0
RG1226	4.82809e-05	0
RG1227	4.82809e-05	0
RG1228	4.82809e-05	0
RG1229	4.82809e-05	0
RG1230	4.82809e-05	0
RG1231	5.4316e-05	0
RG1232	4.82809e-05	0
RG1233	3.01756e-06	3.21108e-06
RG1234	4.82809e-05	0
RG1235	3.01756e-06	6.42215e-06
RG1236	3.01756e-06	3.21108e-06
RG1237	0	9.63323e-06
RG1238	0	3.21108e-06
RG1239	0	3.21108e-06
RG1240	0	0
RG1241	0	0
RG1242	0	0
RG1243	0	9.63323e-06
RG1244	0	0
RG1245	0	0
RG1246	0	0
RG1247	0	0
RG1248	0	0
RG1249	0	0
RG1250	0	0
RG1251	0	0
RG1252	0	0
RG1253	0	0
RG1254	0	3.21108e-06
RG1255	0	0
RG1256	0	0
RG1257	0	0
RG1258	0	0
RG1259	0	0
RG1260	0	0
RG1261	0	0
RG1262	0	0
RG1263	4.52633e-05	0
RG1264	4.52633e-05	0
RG1265	4.52633e-05	0
RG1266	4.52633e-05	0
RG1267	4.52633e-05	0
RG1268	4.52633e-05	0
RG1269	4.52633e-05	0
RG1270	4.52633e-05	0
RG1271	4.52633e-05	0
RG1272	4.52633e-05	0
RG1273	4.52633e-05	0
RG1274	6.03511e-06	0
RG1275	0	2.24775e-05
RG1276	0	6.42215e-06
RG1277	0	9.63323e-06
RG1278	0	0
RG1279	0	1.60554e-05
RG1280	0	6.42215e-06
RG1281	0	0
RG1282	0	0
RG1283	0	0
RG1284	0	0
RG1285	0	0
RG1286	0	0
RG1287	0	0
RG1288	0	0
RG1289	0	0
RG1290	0	0
RG1291	0	0
RG1292	0	0
RG1293	0	0
RG1294	0	0
RG1295	0	0
RG1296	0	0
RG1297	0	0
RG1298	0	0
RG1299	0	0
RG1300	0	0
RG1301	0	0
RG1302	0	0
RG1303	0	0
RG1304	0	0
RG1305	0	0
RG1306	0	0
RG1307	0	0
RG1308	0	0
RG1309	3.92282e-05	0
RG1310	3.92282e-05	0
RG1311	4.22458e-05	0
RG1312	4.22458e-05	0
RG1313	4.82809e-05	0
RG1314	4.22458e-05	0
RG1315	4.22458e-05	0
RG1316	4.22458e-05	0
RG1317	3.31931e-05	0
RG1318	4.22458e-05	0
RG1319	4.22458e-05	0
RG1320	4.22458e-05	0
RG1321	4.22458e-05	0
RG1322	4.22458e-05	0
RG1323	4.22458e-05	0
RG1324	4.22458e-05	0
RG1325	4.22458e-05	0
RG1326	3.01756e-06	6.42215e-06
RG1327	0	1.28443e-05
RG1328	0	3.21108e-06
RG1329	0	0
RG1330	0	3.21108e-06
RG1331	0	0
RG1332	0	1.92665e-05
RG1333	0	1.28443e-05
RG1334	0	3.21108e-06
RG1335	0	3.21108e-06
RG1336	0	0
RG1337	0	0
RG1338	0	0
RG1339	0	0
RG1340	0	0
RG1341	0	0
RG1342	0	0
RG1343	0	0
RG1344	0	0
RG1345	0	0
RG1346	0	0
RG1347	0	0
RG1348	0	0
RG1349	0	0
RG1350	3.01756e-06	0
RG1351	0	0
RG1352	0	0
RG1353	0	0
RG1354	0	0
RG1355	0	0
RG1356	0	0
RG1357	0	0
RG1358	0	0
RG1359	0	0
RG1360	0	0
RG1361	0	0
RG1362	0	0
RG1363	0	0
RG1364	0	0
RG1365	0	0
RG1366	3.92282e-05	0
RG1367	3.92282e-05	0
RG1368	3.31931e-05	0
RG1369	3.92282e-05	0
RG1370	3.92282e-05	0
RG1371	3.92282e-05	0
RG1372	3.92282e-05	0
RG1373	3.92282e-05	0
RG1374	3.92282e-05	0
RG1375	3.92282e-05	0
RG1376	3.92282e-05	0
RG1377	3.92282e-05	0
RG1378	3.92282e-05	0
RG1379	3.92282e-05	0
RG1380	3.92282e-05	0
RG1381	3.01756e-06	0
RG1382	3.01756e-06	0
RG1383	0	6.42215e-06
RG1384	0	1.60554e-05
RG1385	0	0
RG1386	0	0
RG1387	0	0
RG1388	0	0
RG1389	0	0
RG1390	0	1.28443e-05
RG1391	0	6.42215e-06
RG1392	0	9.63323e-06
RG1393	0	0
RG1394	0	0
RG1395	0	0
RG1396	0	0
RG1397	0	0
RG1398	0	0
RG1399	0	0
RG1400	0	0
RG1401	0	0
RG1402	0	0
RG1403	0	0
RG1404	0	0
RG1405	0	0
RG1406	0	0
RG1407	0	0
RG1408	0	0
RG1409	0	0
RG1410	0	0
RG1411	0	0
RG1412	0	0
RG1413	0	0
RG1414	0	0
RG1415	0	0
RG1416	0	0
RG1417	0	0
RG1418	0	0
RG1419	0	0
RG1420	0	0
RG1421	0	0
RG1422	0	0
RG1423	0	0
RG1424	0	0
RG1425	0	0
RG1426	4.22458e-05	0
RG1427	3.62107e-05	0
RG1428	3.62107e-05	0
RG1429	3.62107e-05	0
RG1430	3.62107e-05	0
RG1431	3.62107e-05	0
RG1432	3.62107e-05	0
RG1433	3.62107e-05	0
RG1434	3.62107e-05	0
RG1435	3.62107e-05	0
RG1436	3.62107e-05	0
RG1437	3.62107e-05	0
RG1438	3.62107e-05	0
RG1439	3.62107e-05	0
RG1440	3.62107e-05	0
RG1441	3.62107e-05	0
RG1442	3.62107e-05	0
RG1443	6.03511e-06	0
RG1444	3.62107e-05	0
RG1445	3.62107e-05	0
RG1446	3.01756e-06	0
RG1447	3.01756e-06	0
RG1448	0	9.63323e-06
RG1449	0	9.63323e-06
RG1450	0	0
RG1451	0	1.28443e-05
RG1452	0	0
RG1453	0	1.92665e-05
RG1454	0	3.21108e-06
RG1455	0	6.42215e-06
RG1456	0	3.21108e-06
RG1457	0	3.21108e-06
RG1458	0	3.21108e-06
RG1459	0	3.21108e-06
RG1460	0	3.21108e-06
RG1461	0	0
RG1462	0	0
RG1463	0	0
RG1464	0	0
RG1465	0	0
RG1466	0	0
RG1467	0	0
RG1468	0	0
RG1469	0	0
RG1470	0	0
RG1471	0	0
RG1472	0	0
RG1473	0	0
RG1474	0	0
RG1475	0	0
RG1476	0	0
RG1477	0	0
RG1478	0	0
RG1479	0	0
RG1480	0	0
RG1481	0	0
RG1482	0	0
RG1483	0	0
RG1484	0	0
RG1485	0	0
RG1486	0	0
RG1487	0	0
RG1488	0	0
RG1489	3.31931e-05	0
RG1490	3.31931e-05	0
RG1491	3.31931e-05	0
RG1492	3.31931e-05	0
RG1493	3.31931e-05	0
RG1494	3.31931e-05	0
RG1495	3.31931e-05	0
RG1496	3.31931e-05	0
RG1497	3.31931e-05	0
RG1498	3.01756e-06	3.21108e-06
RG1499	3.31931e-05	0
RG1500	3.31931e-05	0
RG1501	3.31931e-05	0
RG1502	3.31931e-05	0
RG1503	3.31931e-05	0
RG1504	6.03511e-06	0
RG1505	0	0
RG1506	0	0
RG1507	0	6.42215e-06
RG1508	0	1.60554e-05
RG1509	0	0
RG1510	0	0
RG1511	0	6.42215e-06
RG1512	0	0
RG1513	0	0
RG1514	0	6.42215e-06
RG1515	0	3.21108e-06
RG1516	0	1.28443e-05
RG1517	0	0
RG1518	0	1.28443e-05
RG1519	0	3.21108e-06
RG1520	0	3.21108e-06
RG1521	0	6.42215e-06
RG1522	0	0
RG1523	0	0
RG1524	0	0
RG1525	0	0
RG1526	0	0
RG1527	0	0
RG1528	0	0
RG1529	0	0
RG1530	0	0
RG1531	0	0
RG1532	0	0
RG1533	0	0
RG1534	0	0
RG1535	0	0
RG1536	0	0
RG1537	0	0
RG1538	0	0
RG1539	0	0
RG1540	0	0
RG1541	0	0
RG1542	0	0
RG1543	0	0
RG1544	0	0
RG1545	0	0
RG1546	0	0
RG1547	0	0
RG1548	0	0
RG1549	0	0
RG1550	0	0
RG1551	0	0
RG1552	0	0
RG1553	0	0
RG1554	0	0
RG1555	0	0
RG1556	0	0
RG1557	0	0
RG1558	0	0
RG1559	0	0
RG1560	3.01756e-05	0
RG1561	3.01756e-05	0
RG1562	3.01756e-05	0
RG1563	3.01756e-05	0
RG1564	3.01756e-05	0
RG1565	3.01756e-05	0
RG1566	3.01756e-05	0
RG1567	3.01756e-05	0
RG1568	3.01756e-05	0
RG1569	3.01756e-05	0
RG1570	3.01756e-05	0
RG1571	3.01756e-05	0
RG1572	3.01756e-05	0
RG1573	3.62107e-05	0
RG1574	3.01756e-05	0
RG1575	3.01756e-05	0
RG1576	3.01756e-05	0
RG1577	3.01756e-05	0
RG1578	3.01756e-05	0
RG1579	3.01756e-06	0
RG1580	3.01756e-05	0
RG1581	3.01756e-05	0
RG1582	3.01756e-05	0
RG1583	3.01756e-05	0
RG1584	3.01756e-05	0
RG1585	3.01756e-05	0
RG1586	6.03511e-06	0
RG1587	3.01756e-06	3.21108e-06
RG1588	0	3.21108e-06
RG1589	0	0
RG1590	0	0
RG1591	0	1.92665e-05
RG1592	0	0
RG1593	0	1.92665e-05
RG1594	0	6.42215e-06
RG1595	0	3.21108e-06
RG1596	0	9.63323e-06
RG1597	0	0
RG1598	0	0
RG1599	0	0
RG1600	0	1.28443e-05
RG1601	0	6.42215e-06
RG1602	0	3.21108e-06
RG1603	0	9.63323e-06
RG1604	0	6.42215e-06
RG1605	0	3.21108e-06
RG1606	3.01756e-06	3.21108e-06
RG1607	0	3.21108e-06
RG1608	0	0
RG1609	0	0
RG1610	0	0
RG1611	0	0
RG1612	0	0
RG1613	0	0
RG1614	0	0
RG1615	0	0
RG1616	0	0
RG1617	0	0
RG1618	0	0
RG1619	0	0
RG1620	0	0
RG1621	0	0
RG1622	0	0
RG1623	0	0
RG1624	0	0
RG1625	0	0
RG1626	0	0
RG1627	0	0
RG1628	0	0
RG1629	0	0
RG1630	0	0
RG1631	0	0
RG1632	0	0
RG1633	0	0
RG1634	0	0
RG1635	0	0
RG1636	0	0
RG1637	0	0
RG1638	0	0
RG1639	0	0
RG1640	0	0
RG1641	0	0
RG1642	0	0
RG1643	0	0
RG1644	0	0
RG1645	0	0
RG1646	0	0
RG1647	0	0
RG1648	0	0
RG1649	0	0
RG1650	0	0
RG1651	0	0
RG1652	0	0
RG1653	0	0
RG1654	0	0
RG1655	0	0
RG1656	0	0
RG1657	0	0
RG1658	0	0
RG1659	0	0
RG1660	0	0
RG1661	0	0
RG1662	3.31931e-05	0
RG1663	2.7158e-05	0
RG1664	2.7158e-05	0
RG1665	2.7158e-05	0
RG1666	2.7158e-05	0
RG1667	2.7158e-05	0
RG1668	2.7158e-05	0
RG1669	2.7158e-05	0
RG1670	2.7158e-05	0
RG1671	2.7158e-05	0
RG1672	2.7158e-05	0
RG1673	2.7158e-05	0
RG1674	2.7158e-05	0
RG1675	2.7158e-05	0
RG1676	2.7158e-05	0
RG1677	2.7158e-05	0
RG1678	2.7158e-05	0
RG1679	2.7158e-05	0
RG1680	2.7158e-05	0
RG1681	2.7158e-05	0
RG1682	2.7158e-05	0
RG1683	2.7158e-05	0
RG1684	3.01756e-06	0
RG1685	2.7158e-05	0
RG1686	2.7158e-05	0
RG1687	2.7158e-05	0
RG1688	2.7158e-05	0
RG1689	2.7158e-05	0
RG1690	6.03511e-06	0
RG1691	2.7158e-05	0
RG1692	3.01756e-06	0
RG1693	2.7158e-05	0
RG1694	2.7158e-05	0
RG1695	3.01756e-06	0
RG1696	3.01756e-06	0
RG1697	0	3.21108e-06
RG1698	0	0
RG1699	0	3.21108e-06
RG1700	0	0
RG1701	0	1.60554e-05
RG1702	0	0
RG1703	0	9.63323e-06
RG1704	0	3.21108e-06
RG1705	0	6.42215e-06
RG1706	0	3.21108e-06
RG1707	0	0
RG1708	0	3.21108e-06
RG1709	0	9.63323e-06
RG1710	0	0
RG1711	0	0
RG1712	0	0
RG1713	0	3.21108e-06
RG1714	0	6.42215e-06
RG1715	0	6.42215e-06
RG1716	0	3.21108e-06
RG1717	0	6.42215e-06
RG1718	0	6.42215e-06
RG1719	0	3.21108e-06
RG1720	0	6.42215e-06
RG1721	0	3.21108e-06
RG1722	0	3.21108e-06
RG1723	0	3.21108e-06
RG1724	0	0
RG1725	0	0
RG1726	0	0
RG1727	0	0
RG1728	0	0
RG1729	0	0
RG1730	0	0
RG1731	0	0
RG1732	0	0
RG1733	0	0
RG1734	0	0
RG1735	0	0
RG1736	0	0
RG1737	0	0
RG1738	0	0
RG1739	0	0
RG1740	0	0
RG1741	0	0
RG1742	0	0
RG1743	0	0
RG1744	0	0
RG1745	0	0
RG1746	0	0
RG1747	0	0
RG1748	0	0
RG1749	0	0
RG1750	0	0
RG1751	0	0
RG1752	0	0
RG1753	0	0
RG1754	0	0
RG1755	0	0
RG1756	0	0
RG1757	0	0
RG1758	0	0
RG1759	0	0
RG1760	0	0
RG1761	0	0
RG1762	0	0
RG1763	0	0
RG1764	0	0
RG1765	0	0
RG1766	0	0
RG1767	0	0
RG1768	0	0
RG1769	0	0
RG1770	0	0
RG1771	0	0
RG1772	0	0
RG1773	0	0
RG1774	0	0
RG1775	0	0
RG1776	0	0
RG1777	0	0
RG1778	0	0
RG1779	0	0
RG1780	0	0
RG1781	0	0
RG1782	0	0
RG1783	0	0
RG1784	0	0
RG1785	0	0
RG1786	0	0
RG1787	0	0
RG1788	0	0
RG1789	0	0
RG1790	0	0
RG1791	0	0
RG1792	0	0
RG1793	0	0
RG1794	0	0
RG1795	0	0
RG1796	0	0
RG1797	0	0
RG1798	0	0
RG1799	0	0
RG1800	0	0
RG1801	0	0
RG1802	0	0
RG1803	0	0
RG1804	0	0
RG1805	0	0
RG1806	0	0
RG1807	0	0
RG1808	0	0
RG1809	0	0
RG1810	0	0
RG1811	0	0
RG1812	0	0
RG1813	0	0
RG1814	0	0
RG1815	2.41404e-05	0
RG1816	6.03511e-06	0
RG1817	2.41404e-05	0
RG1818	2.41404e-05	0
RG1819	2.41404e-05	0
RG1820	2.41404e-05	0
RG1821	2.41404e-05	0
RG1822	2.41404e-05	0
RG1823	2.41404e-05	0
RG1824	2.41404e-05	0
RG1825	2.41404e-05	0
RG1826	2.41404e-05	0
RG1827	2.41404e-05	0
RG1828	2.41404e-05	0
RG1829	2.41404e-05	0
RG1830	2.41404e-05	0
RG1831	2.41404e-05	0
RG1832	2.41404e-05	0
RG1833	2.41404e-05	0
RG1834	2.41404e-05	0
RG1835	2.41404e-05	0
RG1836	2.41404e-05	0
RG1837	2.41404e-05	0
RG1838	2.41404e-05	0
RG1839	2.41404e-05	0
RG1840	2.41404e-05	0
RG1841	2.41404e-05	0
RG1842	2.41404e-05	0
RG1843	2.41404e-05	0
RG1844	2.41404e-05	0
RG1845	3.01756e-06	3.21108e-06
RG1846	2.41404e-05	0
RG1847	2.41404e-05	0
RG1848	9.05267e-06	0
RG1849	3.01756e-06	0
RG1850	2.41404e-05	0
RG1851	6.03511e-06	0
RG1852	3.01756e-06	0
RG1853	3.01756e-06	3.21108e-06
RG1854	0	0
RG1855	0	6.42215e-06
RG1856	0	3.21108e-06
RG1857	0	3.21108e-06
RG1858	0	6.42215e-06
RG1859	0	6.42215e-06
RG1860	0	0
RG1861	0	3.21108e-06
RG1862	0	3.21108e-06
RG1863	0	0
RG1864	0	3.21108e-06
RG1865	0	3.21108e-06
RG1866	0	6.42215e-06
RG1867	0	1.28443e-05
RG1868	0	3.21108e-06
RG1869	0	6.42215e-06
RG1870	0	6.42215e-06
RG1871	0	9.63323e-06
RG1872	0	0
RG1873	0	0
RG1874	0	3.21108e-06
RG1875	0	3.21108e-06
RG1876	0	6.42215e-06
RG1877	0	3.21108e-06
RG1878	0	3.21108e-06
RG1879	0	0
RG1880	0	0
RG1881	0	0
RG1882	0	0
RG1883	0	0
RG1884	0	0
RG1885	0	0
RG1886	0	3.21108e-06
RG1887	0	0
RG1888	0	0
RG1889	3.01756e-06	0
RG1890	0	0
RG1891	0	0
RG1892	0	0
RG1893	0	0
RG1894	0	0
RG1895	0	0
RG1896	0	0
RG1897	0	0
RG1898	0	0
RG1899	0	0
RG1900	0	0
RG1901	0	0
RG1902	0	0
RG1903	0	0
RG1904	0	0
RG1905	0	0
RG1906	0	0
RG1907	0	0
RG1908	0	0
RG1909	0	0
RG1910	0	0
RG1911	0	0
RG1912	0	0
RG1913	0	0
RG1914	0	0
RG1915	0	0
RG1916	0	0
RG1917	0	0
RG1918	0	0
RG1919	0	0
RG1920	0	0
RG1921	0	0
RG1922	0	0
RG1923	0	0
RG1924	0	0
RG1925	0	0
RG1926	0	0
RG1927	0	0
RG1928	0	0
RG1929	0	0
RG1930	0	0
RG1931	0	0
RG1932	0	0
RG1933	0	0
RG1934	0	0
RG1935	0	0
RG1936	0	0
RG1937	0	0
RG1938	0	0
RG1939	0	0
RG1940	0	0
RG1941	0	0
RG1942	0	0
RG1943	0	0
RG1944	0	0
RG1945	0	0
RG1946	0	0
RG1947	0	0
RG1948	2.11229e-05	0
RG1949	2.11229e-05	0
RG1950	2.11229e-05	0
RG1951	2.11229e-05	0
RG1952	1.81053e-05	0
RG1953	2.11229e-05	0
RG1954	2.11229e-05	0
RG1955	2.11229e-05	0
RG1956	2.11229e-05	0
RG1957	2.11229e-05	0
RG1958	2.11229e-05	0
RG1959	2.11229e-05	0
RG1960	2.11229e-05	0
RG1961	2.11229e-05	0
RG1962	2.11229e-05	0
RG1963	2.11229e-05	0
RG1964	2.11229e-05	0
RG1965	2.11229e-05	0
RG1966	2.11229e-05	0
RG1967	2.11229e-05	0
RG1968	1.50878e-05	0
RG1969	2.11229e-05	0
RG1970	3.01756e-06	0
RG1971	2.11229e-05	0
RG1972	2.11229e-05	0
RG1973	2.11229e-05	0
RG1974	2.11229e-05	0
RG1975	2.11229e-05	0
RG1976	2.11229e-05	0
RG1977	2.11229e-05	0
RG1978	2.11229e-05	0
RG1979	2.11229e-05	0
RG1980	2.11229e-05	0
RG1981	2.11229e-05	0
RG1982	2.11229e-05	0
RG1983	2.11229e-05	0
RG1984	2.11229e-05	0
RG1985	2.11229e-05	0
RG1986	3.01756e-06	0
RG1987	3.01756e-06	0
RG1988	0	0
RG1989	0	6.42215e-06
RG1990	0	9.63323e-06
RG1991	0	3.21108e-06
RG1992	0	6.42215e-06
RG1993	0	1.28443e-05
RG1994	3.01756e-06	6.42215e-06
RG1995	0	9.63323e-06
RG1996	0	0
RG1997	0	0
RG1998	0	3.21108e-06
RG1999	0	6.42215e-06
RG2000	0	0
RG2001	0	0
[truncated: 6,343 more rows]

## Sheet: 7F
Differential gene expression between subclones 0a and 0b for D2C1R1 at day 245 after ECB transduction
	p_val	avg_log2FC	pct.1	pct.2	p_val_adj
PRDX2	1.33651e-55	-0.702405	0.965	0.991	2.4148e-51
DBI	3.86122e-43	-0.933181	0.929	0.967	6.97645e-39
GSTP1	1.54148e-41	-0.583774	1	0.999	2.78514e-37
NEAT1	2.25972e-37	0.805512	1	0.995	4.08287e-33
CXCL16	1.6783e-35	0.577651	0.867	0.655	3.03236e-31
CLDN15	1.5662e-31	0.560733	0.943	0.833	2.8298e-27
FTH1	2.57442e-30	-0.708453	1	1	4.65146e-26
TNFSF10	1.04802e-29	0.600839	0.797	0.565	1.89356e-25
ATP5PF	6.79771e-29	-0.454098	0.972	0.988	1.22821e-24
GSTM4	7.58408e-29	-0.554511	0.254	0.503	1.37029e-24
MYO6	1.42872e-28	0.478086	0.878	0.695	2.58141e-24
PGAM1	6.20351e-28	-0.490736	0.901	0.952	1.12085e-23
LDHA	7.95953e-28	-0.481566	0.996	1	1.43813e-23
CSTB	1.02381e-27	-0.50762	1	1	1.84982e-23
FABP1	5.50179e-27	-2.20331	0.378	0.582	9.94063e-23
RAB11FIP1	1.40722e-25	0.592021	0.876	0.759	2.54257e-21
MALAT1	3.36625e-25	0.476953	1	1	6.08214e-21
GOLGB1	3.50966e-25	0.560405	0.83	0.687	6.34125e-21
NDUFA4	9.20078e-25	-0.475803	0.973	0.986	1.6624e-20
COMT	1.38281e-23	-0.630734	0.486	0.652	2.49846e-19
CDCA3	1.47018e-23	-0.400912	0.109	0.315	2.65632e-19
ATP5MC3	1.67024e-23	-0.479849	0.999	0.996	3.01779e-19
COPB2	2.53047e-23	0.408537	0.8	0.657	4.57205e-19
ATP5PO	2.90084e-23	-0.390037	0.936	0.963	5.24124e-19
PKM	9.00076e-23	-0.35852	0.997	0.999	1.62626e-18
ENO1	1.00845e-22	-0.434996	0.994	1	1.82207e-18
MACC1	1.24854e-22	0.59776	0.725	0.534	2.25586e-18
UBB	1.49836e-22	-0.403691	0.993	1	2.70723e-18
S100A10	1.52266e-22	-0.580512	0.999	0.998	2.75115e-18
LIPH	1.58143e-22	0.619166	0.623	0.435	2.85732e-18
MT-ND4	3.84358e-22	0.3636	1	1	6.94458e-18
RPL27A	4.29793e-22	0.230872	1	1	7.7655e-18
MT-ND2	4.97779e-22	0.448132	1	1	8.99386e-18
MGST2	1.05728e-21	-0.463523	0.716	0.826	1.9103e-17
PFN1	1.06e-21	-0.487174	0.986	0.988	1.91522e-17
EZR	1.26982e-21	0.40237	0.985	0.956	2.29431e-17
SQSTM1	1.40776e-21	0.442992	0.947	0.869	2.54354e-17
SPCS2	1.96851e-21	-0.381178	0.772	0.88	3.55671e-17
MT-ND4L	6.17291e-21	0.387329	1	0.997	1.11532e-16
PHPT1	6.23417e-21	-0.439902	0.788	0.882	1.12639e-16
EDF1	8.81905e-21	-0.334381	0.993	0.998	1.59343e-16
REG4	1.75536e-20	-1.18613	0.633	0.734	3.17158e-16
MIF	2.2683e-20	-0.46953	0.982	0.988	4.09837e-16
HSD17B2	3.33538e-20	-0.441049	0.303	0.526	6.02637e-16
IGF2BP2	5.78118e-20	0.448606	0.626	0.443	1.04454e-15
APOBEC1	5.84523e-20	-0.425023	0.094	0.27	1.05612e-15
MINOS1	6.95601e-20	-0.543253	0.784	0.87	1.25681e-15
NUDT14	7.19477e-20	-0.295154	0.102	0.282	1.29995e-15
AGR2	7.2256e-20	-0.473646	0.978	0.988	1.30552e-15
ATP5F1C	7.31225e-20	-0.309186	0.982	0.995	1.32118e-15
TPI1	7.35033e-20	-0.41282	1	1	1.32806e-15
COX6A1	7.73402e-20	-0.271962	0.997	0.999	1.39738e-15
ATP5MF	8.10721e-20	-0.512186	0.888	0.92	1.46481e-15
AFDN	5.76868e-19	0.481338	0.661	0.505	1.04229e-14
CYC1	6.03432e-19	-0.376215	0.867	0.923	1.09028e-14
COX7A2	7.07617e-19	-0.27866	0.996	0.998	1.27852e-14
HINT1	1.10627e-18	-0.282755	0.997	0.999	1.9988e-14
BZW1	1.12547e-18	-0.369395	0.729	0.848	2.03351e-14
COX7B	2.074e-18	-0.277178	0.999	0.999	3.74731e-14
SPINT1	2.1797e-18	0.321972	0.982	0.943	3.93829e-14
COX5A	2.36962e-18	-0.312773	0.989	0.99	4.28143e-14
NDUFC2	2.93576e-18	-0.386467	0.932	0.945	5.30434e-14
PTGR1	3.13414e-18	-0.491957	0.539	0.71	5.66277e-14
TMC5	4.15425e-18	0.408821	0.94	0.837	7.5059e-14
NECTIN2	4.97079e-18	0.408313	0.774	0.623	8.98122e-14
COX8A	5.11428e-18	-0.295388	1	0.999	9.24047e-14
YPEL3	5.3821e-18	0.390875	0.744	0.558	9.72437e-14
C11orf86	6.70574e-18	-0.757267	0.244	0.429	1.21159e-13
LY6E	1.56131e-17	-0.47865	0.888	0.905	2.82098e-13
RGS9	2.06183e-17	-0.329802	0.17	0.354	3.72531e-13
MDH1	2.88345e-17	-0.380837	0.696	0.814	5.20983e-13
ATP13A3	3.23806e-17	0.40209	0.582	0.409	5.85052e-13
PNPLA2	3.46151e-17	0.341295	0.781	0.598	6.25426e-13
TMF1	4.1038e-17	0.397934	0.726	0.571	7.41475e-13
ARPC4	4.33863e-17	-0.401357	0.24	0.419	7.83904e-13
SLC22A18	5.4703e-17	-0.369951	0.905	0.93	9.88374e-13
PPP1R14B	6.01472e-17	-0.506577	0.818	0.884	1.08674e-12
PEBP1	6.05453e-17	-0.573218	0.855	0.905	1.09393e-12
UQCR10	1.10159e-16	-0.28826	0.983	0.995	1.99036e-12
FXYD3	1.18932e-16	-0.470425	0.997	0.995	2.14887e-12
C8orf82	1.48981e-16	-0.272735	0.123	0.291	2.6918e-12
PABPC1	3.15172e-16	0.330483	0.999	0.996	5.69453e-12
ADIRF	4.89815e-16	-0.422719	0.997	0.994	8.84999e-12
NDUFB8	5.38808e-16	-0.402192	0.816	0.874	9.73517e-12
PLSCR1	6.99025e-16	0.437006	0.49	0.325	1.263e-11
COX5B	7.97703e-16	-0.284473	0.999	0.999	1.44129e-11
SEC11C	9.86754e-16	-0.279112	0.109	0.266	1.78287e-11
YWHAQ	9.94315e-16	-0.313195	0.73	0.831	1.79653e-11
ZFAND5	1.04431e-15	0.353289	0.841	0.712	1.88686e-11
TM4SF1	1.23949e-15	0.668277	0.953	0.902	2.23951e-11
TJP3	1.25787e-15	0.330229	0.83	0.696	2.27272e-11
ACAT2	1.34856e-15	-0.576435	0.264	0.428	2.43657e-11
APRT	1.46719e-15	-0.570895	0.763	0.828	2.65092e-11
REX1BD	2.09309e-15	-0.29894	0.182	0.351	3.78179e-11
CLDN4	2.44384e-15	0.506641	0.993	0.945	4.41552e-11
MAOB	2.53818e-15	-0.169907	0.021	0.129	4.58598e-11
COX6C	2.69496e-15	-0.265471	0.993	0.998	4.86925e-11
MYBL2	3.12564e-15	-0.197112	0.015	0.117	5.64741e-11
CENPW	3.24839e-15	-0.502947	0.182	0.346	5.8692e-11
CLDN1	3.30294e-15	0.422815	0.387	0.227	5.96776e-11
PLS1	3.51738e-15	0.38553	0.883	0.809	6.3552e-11
CYSRT1	3.55245e-15	-0.180236	0.01	0.105	6.41856e-11
SLC25A11	3.67113e-15	-0.327169	0.254	0.426	6.63301e-11
AADAC	4.43386e-15	-0.221441	0.018	0.122	8.01109e-11
CCNL1	5.88542e-15	0.354698	0.894	0.802	1.06338e-10
GCSH	6.39542e-15	-0.526936	0.12	0.263	1.15552e-10
C7orf50	7.95261e-15	-0.246601	0.05	0.174	1.43688e-10
PDLIM4	8.51634e-15	0.392429	0.852	0.725	1.53873e-10
NDUFA11	1.00312e-14	-0.382081	0.609	0.737	1.81243e-10
UBE2H	1.04878e-14	0.320922	0.789	0.645	1.89494e-10
SRSF2	1.05517e-14	-0.50837	0.679	0.775	1.90648e-10
PPIA	1.05716e-14	-0.365751	1	1	1.91008e-10
PEPD	1.19966e-14	-0.396629	0.388	0.555	2.16755e-10
SDC4	1.2212e-14	0.37002	0.803	0.674	2.20646e-10
CHCHD10	1.26077e-14	-0.283358	0.976	0.986	2.27796e-10
TSPO	1.42612e-14	-0.253848	0.999	1	2.57671e-10
SMIM22	1.46236e-14	-0.310128	0.821	0.912	2.6422e-10
F11R	1.49718e-14	0.371395	0.779	0.633	2.7051e-10
SURF2	1.68782e-14	-0.208963	0.052	0.175	3.04955e-10
CACYBP	1.83633e-14	-0.43996	0.412	0.566	3.31789e-10
BCL2L1	1.88981e-14	0.389506	0.76	0.62	3.4145e-10
KIAA1522	1.89445e-14	0.339445	0.884	0.755	3.42289e-10
IDH1	1.91826e-14	-0.438012	0.274	0.431	3.46591e-10
MT2A	3.23333e-14	-0.343132	0.087	0.225	5.84197e-10
DYNLL1	3.93345e-14	-0.419292	0.848	0.906	7.10695e-10
UQCR11	4.81753e-14	-0.309527	0.95	0.952	8.70432e-10
FKBP1A	5.78717e-14	-0.360982	0.52	0.667	1.04563e-09
PHGR1	6.13037e-14	-0.568965	0.932	0.942	1.10763e-09
SMIM3	6.40703e-14	-0.36953	0.26	0.426	1.15762e-09
RNF181	6.46516e-14	-0.343117	0.721	0.802	1.16812e-09
NME1	7.52432e-14	-0.781305	0.159	0.297	1.35949e-09
CFL1	7.77968e-14	-0.312532	0.997	0.998	1.40563e-09
CLDN7	7.87759e-14	0.277041	0.999	0.998	1.42332e-09
BCL7C	8.19647e-14	-0.25171	0.201	0.37	1.48094e-09
VDAC1	9.80295e-14	-0.284548	1	0.998	1.7712e-09
PCYT2	1.00441e-13	-0.314387	0.212	0.376	1.81477e-09
GOLGA4	1.19833e-13	0.348667	0.929	0.853	2.16514e-09
JUND	1.23911e-13	0.346675	0.996	0.984	2.23882e-09
ZMYM2	1.40908e-13	0.362848	0.62	0.484	2.54593e-09
ZNF292	1.74181e-13	0.37886	0.64	0.49	3.1471e-09
H3F3A	1.74423e-13	-0.19703	1	1	3.15148e-09
ABHD2	2.15588e-13	0.301031	0.813	0.682	3.89523e-09
KLHL24	2.15615e-13	0.303965	0.439	0.273	3.89573e-09
ODC1	2.22318e-13	-0.443596	0.124	0.263	4.01685e-09
CDV3	2.38307e-13	0.347135	0.728	0.618	4.30574e-09
POLR2F	2.77444e-13	-0.349132	0.284	0.442	5.01285e-09
S100A4	2.79598e-13	-0.496379	0.978	0.987	5.05178e-09
MT1E	2.97241e-13	-0.539501	0.068	0.187	5.37055e-09
DUT	3.11062e-13	-0.472403	0.236	0.388	5.62026e-09
EFHD2	3.22562e-13	0.266924	0.986	0.983	5.82805e-09
ZNF511	3.26852e-13	-0.382935	0.513	0.661	5.90557e-09
GPX2	3.38447e-13	-0.45854	0.872	0.925	6.11506e-09
AC008397.1	3.49307e-13	-0.3271	0.511	0.647	6.31128e-09
WDR13	3.70626e-13	0.351593	0.749	0.635	6.69648e-09
MMP14	3.82357e-13	0.278333	0.38	0.223	6.90842e-09
KDELR1	3.86376e-13	0.237217	0.996	0.972	6.98104e-09
RPL29	3.92102e-13	-0.230572	1	1	7.08449e-09
TNFRSF21	3.92273e-13	0.351276	0.508	0.348	7.08758e-09
TMEM141	3.9586e-13	-0.355191	0.712	0.818	7.15239e-09
TXNIP	4.24399e-13	0.316435	0.966	0.83	7.66803e-09
ITM2C	4.27451e-13	0.280595	0.867	0.714	7.72319e-09
GALNT3	4.31971e-13	0.317452	0.824	0.685	7.80485e-09
MGST1	4.8455e-13	-0.487821	0.859	0.891	8.75484e-09
NQO1	5.52955e-13	-0.45976	0.909	0.915	9.99079e-09
NKTR	5.97846e-13	0.351736	0.67	0.515	1.08019e-08
TIMP2	6.61058e-13	0.322419	0.806	0.658	1.1944e-08
DDT	7.24312e-13	-0.262511	0.968	0.983	1.30869e-08
MAP3K13	7.29627e-13	0.367232	0.728	0.628	1.31829e-08
RAP2B	7.84675e-13	0.433855	0.486	0.339	1.41775e-08
NDUFB7	7.93983e-13	-0.297173	0.876	0.913	1.43457e-08
SERP1	9.084e-13	0.321003	0.989	0.965	1.6413e-08
ECHS1	9.86105e-13	-0.30529	0.926	0.956	1.78169e-08
ZWINT	1.00053e-12	-0.304356	0.047	0.156	1.80777e-08
COMTD1	1.09072e-12	-0.336857	0.335	0.49	1.97072e-08
RRBP1	1.20739e-12	0.344786	0.823	0.722	2.18151e-08
N4BP2L2	1.23585e-12	0.330017	0.684	0.565	2.23293e-08
ZFP36L1	1.39182e-12	0.374541	0.682	0.542	2.51473e-08
BOLA3	1.39978e-12	-0.336082	0.216	0.365	2.52912e-08
CA2	1.48476e-12	-0.364979	0.24	0.397	2.68266e-08
HLA-A	1.48994e-12	0.263196	1	0.992	2.69202e-08
ALDH3A1	1.50085e-12	-0.561671	0.289	0.433	2.71174e-08
SNRNP25	1.53656e-12	-0.299408	0.08	0.199	2.77625e-08
MSRA	1.56429e-12	-0.16497	0.049	0.159	2.82635e-08
NDUFA12	1.66478e-12	-0.319438	0.789	0.838	3.00793e-08
HSPA8	1.8743e-12	-0.543082	0.832	0.868	3.38649e-08
RPL13A	2.06736e-12	0.225836	1	1	3.73531e-08
PRSS8	2.1254e-12	0.275003	0.983	0.883	3.84018e-08
NDUFS3	2.18098e-12	-0.300453	0.669	0.766	3.94059e-08
PRDX6	2.36139e-12	-0.377882	0.957	0.971	4.26655e-08
TIMM8B	2.38941e-12	-0.485742	0.256	0.391	4.31718e-08
ERG28	2.59761e-12	-0.302876	0.377	0.534	4.69336e-08
WDR34	2.64935e-12	-0.280623	0.205	0.357	4.78684e-08
CLDN3	2.95822e-12	0.301636	0.88	0.74	5.34491e-08
NDUFB2	3.11671e-12	-0.50517	0.536	0.645	5.63126e-08
NDUFAF8	3.35628e-12	-0.369168	0.149	0.283	6.06413e-08
ITGB1	3.57077e-12	0.310108	0.897	0.829	6.45166e-08
TMEM97	3.58484e-12	-0.351502	0.271	0.416	6.47708e-08
PXMP2	3.79967e-12	-0.249044	0.235	0.394	6.86524e-08
MRPL11	4.07632e-12	-0.346251	0.313	0.462	7.36509e-08
HILPDA	4.25511e-12	-0.909273	0.275	0.414	7.68813e-08
SDHD	4.4185e-12	-0.272647	0.732	0.828	7.98335e-08
FOXK1	4.45808e-12	0.290248	0.518	0.368	8.05486e-08
CHCHD3	4.58735e-12	-0.280031	0.232	0.381	8.28842e-08
MMAB	4.92571e-12	-0.241602	0.208	0.363	8.89977e-08
ANAPC15	5.3985e-12	-0.218525	0.098	0.225	9.754e-08
COX20	5.51163e-12	-0.309229	0.253	0.401	9.95842e-08
GAPDH	5.711e-12	-0.452814	1	1	1.03186e-07
MGLL	5.77909e-12	0.283393	0.778	0.663	1.04417e-07
IL1RN	6.11088e-12	-0.1873	0.053	0.161	1.10411e-07
ST14	6.59126e-12	0.309174	0.858	0.758	1.19091e-07
EEF1B2	6.74458e-12	-0.251052	0.999	1	1.21861e-07
FBLIM1	6.932e-12	0.351008	0.598	0.46	1.25247e-07
CTSD	7.21824e-12	-0.405385	0.986	0.995	1.30419e-07
LAMB3	7.67493e-12	0.231876	0.867	0.722	1.38671e-07
NUDT8	7.79921e-12	-0.325218	0.272	0.418	1.40916e-07
PMPCA	7.97841e-12	-0.258282	0.247	0.395	1.44154e-07
TAF1D	8.63526e-12	0.275091	0.941	0.877	1.56022e-07
UBE2B	8.83116e-12	0.272378	0.947	0.885	1.59561e-07
C19orf33	9.72476e-12	-0.263295	0.997	0.996	1.75707e-07
TSTD1	1.01935e-11	-0.420338	0.865	0.909	1.84176e-07
CLMN	1.08283e-11	0.324124	0.521	0.378	1.95646e-07
DNPH1	1.17305e-11	-0.4049	0.373	0.51	2.11947e-07
AJM1	1.17757e-11	-0.346565	0.098	0.224	2.12764e-07
PTP4A2	1.21078e-11	0.240774	0.997	0.98	2.18764e-07
NDUFA9	1.21619e-11	-0.322143	0.358	0.499	2.19742e-07
EIF4B	1.36763e-11	0.250348	0.975	0.934	2.47103e-07
WWTR1	1.44151e-11	0.231948	0.383	0.232	2.60453e-07
NDUFA6	1.55424e-11	-0.278337	0.797	0.858	2.80821e-07
JUP	1.59293e-11	0.360218	0.823	0.73	2.87811e-07
ATP5ME	1.76373e-11	-0.279034	0.965	0.982	3.18671e-07
ANXA2	1.79324e-11	-0.234241	0.999	0.998	3.24002e-07
UBE2N	1.84094e-11	-0.351357	0.36	0.5	3.32621e-07
PRDX3	1.85398e-11	-0.33399	0.578	0.691	3.34978e-07
NSD3	2.02362e-11	0.321418	0.631	0.51	3.65627e-07
C17orf78	2.08114e-11	-0.290935	0.022	0.108	3.76021e-07
OCLN	2.13884e-11	0.362624	0.535	0.394	3.86445e-07
SUCLA2	2.14797e-11	-0.222673	0.244	0.403	3.88095e-07
CEBPD	2.16838e-11	0.338731	0.74	0.618	3.91782e-07
PPDPF	2.34316e-11	-0.307901	0.992	0.998	4.23363e-07
RPL8	2.76757e-11	-0.181655	1	1	5.00045e-07
TM7SF2	2.8587e-11	-0.237236	0.177	0.319	5.16509e-07
SLC50A1	3.04456e-11	0.284383	0.919	0.863	5.50091e-07
NUDT1	3.44637e-11	-0.255111	0.122	0.246	6.2269e-07
DCXR	3.44989e-11	-0.260073	0.412	0.582	6.23326e-07
PDIA6	3.66775e-11	-0.307242	0.813	0.876	6.62689e-07
GALNT1	3.81721e-11	-0.286862	0.209	0.349	6.89693e-07
SEC62	4.20796e-11	0.265797	0.87	0.791	7.60294e-07
FNDC3B	4.27302e-11	0.298825	0.57	0.438	7.72049e-07
SLC25A10	5.02155e-11	-0.22243	0.149	0.282	9.07293e-07
AK2	5.16212e-11	-0.259907	0.658	0.77	9.32691e-07
CREB3L2	5.19064e-11	-0.202656	0.163	0.304	9.37846e-07
MT-ND3	5.55233e-11	0.301658	1	1	1.0032e-06
FGFBP1	6.21076e-11	-0.510052	0.18	0.317	1.12216e-06
CWC15	6.35582e-11	-0.281959	0.448	0.601	1.14837e-06
TOMM40	6.4686e-11	-0.536734	0.176	0.298	1.16875e-06
TPM2	6.58259e-11	0.274625	0.335	0.202	1.18934e-06
HPGD	6.64531e-11	-0.297164	0.126	0.252	1.20067e-06
INO80C	6.83884e-11	-0.324494	0.257	0.399	1.23564e-06
PMVK	6.93132e-11	-0.210082	0.108	0.229	1.25235e-06
ABTB1	7.21921e-11	0.258283	0.356	0.219	1.30437e-06
THOP1	7.96661e-11	-0.187775	0.063	0.169	1.43941e-06
CHCHD1	8.48564e-11	-0.272094	0.511	0.647	1.53319e-06
KRT20	8.53268e-11	-0.30038	0.123	0.253	1.54168e-06
VDAC2	8.60193e-11	-0.405901	0.997	0.988	1.5542e-06
PRDX4	8.67977e-11	-0.296788	0.391	0.53	1.56826e-06
LCN2	8.86491e-11	-0.956452	0.754	0.81	1.60171e-06
S100A6	9.1433e-11	-0.233307	1	1	1.65201e-06
CCDC50	9.44148e-11	0.298021	0.531	0.404	1.70589e-06
ACOT7	9.55445e-11	-0.211172	0.126	0.252	1.7263e-06
HLA-B	9.69318e-11	0.269855	0.997	0.969	1.75136e-06
SSBP1	9.94763e-11	-0.490173	0.594	0.673	1.79734e-06
BHLHE41	9.94877e-11	0.325793	0.673	0.547	1.79754e-06
CENPM	1.01554e-10	-0.223043	0.073	0.181	1.83488e-06
ITGB1BP1	1.02199e-10	-0.216494	0.117	0.241	1.84653e-06
LPP	1.03806e-10	0.343254	0.697	0.61	1.87557e-06
ANAPC16	1.08247e-10	-0.269971	0.594	0.712	1.95581e-06
ATP5IF1	1.13798e-10	-0.217636	1	0.997	2.0561e-06
SPTBN1	1.19139e-10	0.340534	0.869	0.809	2.15261e-06
NAA38	1.1974e-10	-0.340345	0.426	0.558	2.16345e-06
IMPA2	1.33879e-10	-0.287187	0.363	0.512	2.41892e-06
AKR1C1	1.34864e-10	-0.152267	0.047	0.145	2.43672e-06
DDIT4	1.35967e-10	-0.623003	0.655	0.734	2.45664e-06
NFIL3	1.52534e-10	-0.395652	0.235	0.37	2.75598e-06
BMP2	1.59947e-10	0.230045	0.243	0.126	2.88992e-06
MYH14	1.62182e-10	0.321648	0.701	0.59	2.93031e-06
RPS6KA4	1.62253e-10	-0.183635	0.061	0.163	2.93159e-06
GTF3C6	1.67675e-10	-0.290576	0.184	0.315	3.02954e-06
CKMT1B	1.70699e-10	-0.24927	0.221	0.358	3.08419e-06
KLF3	1.73325e-10	0.267569	0.716	0.565	3.13163e-06
EBP	1.75411e-10	-0.318073	0.739	0.804	3.16932e-06
GATD3A	1.7669e-10	-0.198496	0.088	0.2	3.19244e-06
KRT8	1.95533e-10	-0.451132	1	1	3.53289e-06
NDUFA8	1.99436e-10	-0.288282	0.395	0.53	3.60342e-06
MDH2	2.11797e-10	-0.238065	0.972	0.982	3.82674e-06
ASL	2.15074e-10	-0.305539	0.408	0.543	3.88596e-06
LYAR	2.32803e-10	-0.198967	0.061	0.162	4.20629e-06
HSPB11	2.33977e-10	-0.273801	0.328	0.471	4.22749e-06
RBM3	2.34032e-10	-0.406703	0.656	0.731	4.22849e-06
PARP14	2.42083e-10	0.370412	0.394	0.273	4.37396e-06
PRELID1	2.42188e-10	-0.368702	0.925	0.942	4.37584e-06
HIBCH	2.42773e-10	-0.229593	0.23	0.373	4.38642e-06
BOD1L1	2.44685e-10	0.29436	0.608	0.494	4.42096e-06
RALB	2.46282e-10	-0.213792	0.243	0.389	4.44983e-06
TUBB4B	2.4805e-10	-1.0107	0.816	0.833	4.48177e-06
CLIC3	2.50444e-10	-0.532754	0.228	0.359	4.52503e-06
SHROOM3	2.65082e-10	0.262819	0.673	0.573	4.78951e-06
GOLGA3	2.77712e-10	0.336978	0.476	0.343	5.01771e-06
CDA	2.86397e-10	-0.41883	0.124	0.246	5.17461e-06
ARPC2	2.87246e-10	-0.24171	0.958	0.972	5.18995e-06
FABP5	3.13487e-10	-1.05966	0.279	0.39	5.66408e-06
SELENOF	3.26436e-10	-0.256201	0.369	0.511	5.89804e-06
TMPRSS2	3.31643e-10	0.291605	0.647	0.518	5.99213e-06
CAT	3.38652e-10	-0.267154	0.303	0.441	6.11876e-06
CTSC	3.4834e-10	-0.434764	0.415	0.532	6.2938e-06
NQO2	3.54275e-10	-0.227772	0.353	0.509	6.40104e-06
HLA-DRB1	3.55065e-10	-0.491736	0.377	0.5	6.41531e-06
SLC25A5	3.55177e-10	-0.306309	0.987	0.994	6.41734e-06
CENPX	3.67539e-10	-0.3617	0.587	0.673	6.64069e-06
DCUN1D1	3.76471e-10	0.251297	0.359	0.234	6.80208e-06
NDUFB9	3.92769e-10	-0.298921	0.803	0.855	7.09656e-06
PPP1CA	3.99794e-10	-0.329656	0.624	0.699	7.22347e-06
ANPEP	4.1615e-10	-0.399314	0.106	0.223	7.51899e-06
AKR1B1	4.23066e-10	-0.145027	0.036	0.123	7.64395e-06
WSB1	4.3617e-10	0.355641	0.791	0.699	7.88073e-06
PFKFB2	4.56797e-10	0.250541	0.556	0.417	8.2534e-06
RNF186	4.68784e-10	-0.568443	0.184	0.308	8.46999e-06
FUCA2	4.72601e-10	-0.316003	0.404	0.54	8.53896e-06
ITGB8	5.09956e-10	0.302904	0.186	0.086	9.21389e-06
TIMM10	5.1347e-10	-0.284406	0.19	0.316	9.27738e-06
KHK	5.18909e-10	-0.180259	0.056	0.152	9.37566e-06
GTF3A	5.24186e-10	-0.353998	0.316	0.44	9.47099e-06
ALYREF	5.36055e-10	-0.310457	0.328	0.462	9.68544e-06
BIRC5	5.49457e-10	-0.447936	0.084	0.189	9.9276e-06
RNASE1	5.8224e-10	-0.239753	0.161	0.291	1.05199e-05
ACAT1	6.23978e-10	-0.175355	0.061	0.159	1.1274e-05
SEMA3B	6.41937e-10	0.355854	0.682	0.575	1.15985e-05
S100A14	6.50818e-10	-0.235571	1	1	1.1759e-05
CTNND1	6.51756e-10	0.244773	0.793	0.686	1.17759e-05
CALR	6.63016e-10	-0.229961	0.951	0.966	1.19794e-05
PHF19	6.85999e-10	-0.156976	0.061	0.16	1.23946e-05
WASHC3	6.97253e-10	-0.206096	0.208	0.345	1.2598e-05
WBP2	7.07507e-10	0.237391	0.704	0.573	1.27832e-05
LMO7	7.23531e-10	0.336187	0.909	0.845	1.30728e-05
POLR2B	7.31599e-10	0.342565	0.619	0.505	1.32185e-05
H1FX	7.76593e-10	0.372528	0.598	0.466	1.40315e-05
PDCL3	7.83427e-10	-0.137875	0.047	0.139	1.4155e-05
ESD	7.85743e-10	-0.248207	0.441	0.597	1.41968e-05
INSR	8.00728e-10	0.251536	0.413	0.281	1.44675e-05
MRPS6	8.26392e-10	-0.262772	0.406	0.548	1.49313e-05
ITPA	8.63456e-10	-0.287442	0.168	0.286	1.56009e-05
TIMM13	8.64157e-10	-0.52138	0.418	0.529	1.56136e-05
ANO1	8.76073e-10	-0.144507	0.025	0.102	1.58289e-05
TNFRSF10B	9.09021e-10	0.255812	0.704	0.566	1.64242e-05
PPIB	1.06942e-09	-0.289163	0.957	0.966	1.93222e-05
MBNL2	1.10251e-09	0.309032	0.587	0.459	1.99201e-05
COMMD4	1.13941e-09	-0.265995	0.191	0.315	2.05869e-05
NDUFAB1	1.14949e-09	-0.372797	0.895	0.9	2.07691e-05
FAM210A	1.17441e-09	-0.306517	0.267	0.405	2.12193e-05
GLYCTK	1.27656e-09	-0.218286	0.116	0.228	2.30648e-05
[truncated: 7,443 more rows]

## Sheet: 7G
Subclone	Culture	Pathway	Observed_Score	pVal	pAdj
[truncated: 60 more rows]

[truncated: 9 more sheets: 8B, 8C, 8E, 8F, 9B, 9C, 9E, 9F, 10A-C]
